# Supplementary material for: Crystal structures of salen-type ligands 2-[(1E)-({1-(3-chloro­phen­yl)-2-[(E)-(2-hy­droxy­benzyl­idene)amino]­prop­yl}imino)­meth­yl]phenol and 2-[(1E)-({1-(4-chloro­phen­yl)-2-[(E)-(2-hy­droxy­benzyl­idene)amino]­prop­yl}imino)­meth­yl]phenol
Source: Acta Crystallogr E Crystallogr Commun. 2017 Nov 17;73(Pt 12):1878–81. doi: 10.1107/S2056989017016292 (PMC5730244; doi:10.1107/S2056989017016292)
Supplement: Supplementary file 1 [file e-73-01878-sup1.cif]

##############################################################################
#                                                                            #
# This CIF contains the data in a paper accepted for publication in          #
# Acta Crystallographica Section E. It conforms to the requirements of       #
# Notes for Authors for Acta Crystallographica Section E, and has been       #
# peer reviewed under the auspices of the IUCr Commission on Journals.       #
#                                                                            #
# Full details of the Crystallographic Information File format               #
# are given in the paper "The Crystallographic Information File (CIF):       #
# a New Standard Archive File for Crystallography" by S. R. Hall, F. H.      #
# Allen and I. D. Brown [Acta Cryst. (1991), A47, 655-685].                  #
#                                                                            #
# The current version of the core CIF dictionary is obtainable from          #
# ftp://ftp.iucr.org/pub/cif_core.dic.                                       #
#                                                                            #
# Software is freely available for graphical display of the structure(s)     #
# in this CIF. For information consult the CIF software page                 #
# http://www.iucr.org/resources/cif/software.                                #
#                                                                            #
# This file may be used for bona fide research purposes within the           #
# scientific community so long as proper attribution is given to the journal # 
# article from which it was obtained.                                        #
#                                                                            #
##############################################################################
data_I
_audit_creation_method     'SHELXL-2014/7'
_chemical_name_systematic
;\
2-[(1<i>E</i>)-({1-(3-Chlorophenyl)-2-[(<i>E</i>)-(2-\
hydroxybenzylidene)amino]propyl}imino)methyl]phenol
;
_chemical_name_common     ?
_chemical_formula_moiety     'C23 H21 Cl N2 O2'
_chemical_formula_sum     'C23 H21 Cl N2 O2'
_chemical_formula_iupac     'C23 H21 Cl N2 O2'
_chemical_formula_weight     392.87
_chemical_melting_point     ?
_shelx_space_group_comment
;
The symmetry employed for this shelxl refinement is uniquely defined
by the following loop, which should always be used as a source of
symmetry information in preference to the above space-group names.
They are only intended as comments.
;
_space_group_crystal_system     monoclinic
_space_group_name_H-M_alt     'P 21'
_space_group_name_Hall     'P 2yb'
loop_
    _space_group_symop_operation_xyz
    'x, y, z'
    '-x, y+1/2, -z'
_cell_length_a     12.8126(7)
_cell_length_b     7.0224(3)
_cell_length_c     12.8169(6)
_cell_angle_alpha     90
_cell_angle_beta     117.207(3)
_cell_angle_gamma     90
_cell_volume     1025.61(9)
_cell_formula_units_Z     2
_cell_measurement_reflns_used     4564
_cell_measurement_theta_min     3.1
_cell_measurement_theta_max     28.7
_cell_measurement_temperature     296(2)
_exptl_crystal_description     Block
_exptl_crystal_colour     Yellow
_exptl_crystal_size_max     0.350
_exptl_crystal_size_mid     0.300
_exptl_crystal_size_min     0.250
_exptl_crystal_density_diffrn     1.272
_exptl_crystal_density_meas     ?
_exptl_crystal_density_method     'not measured'
_exptl_crystal_F_000     412
_exptl_absorpt_coefficient_mu     0.207
_exptl_absorpt_correction_type     multi-scan
_exptl_absorpt_process_details
;
(SADABS; Bruker, 2004)
;
_shelx_estimated_absorpt_T_min     0.931
_shelx_estimated_absorpt_T_max     0.950
_exptl_absorpt_correction_T_min     0.921
_exptl_absorpt_correction_T_max     0.959
_diffrn_ambient_temperature     296(2)
_diffrn_radiation_type     MoK\a
_diffrn_radiation_wavelength     0.71073
_diffrn_radiation_monochromator     graphite
_diffrn_measurement_device_type     'Bruker Kappa APEXII CCD'
_diffrn_measurement_method     '\w and \f scan'
_diffrn_detector_area_resol_mean     ?
_diffrn_reflns_number     15137
_diffrn_reflns_av_R_equivalents     0.0394
_diffrn_reflns_theta_min     3.051
_diffrn_reflns_theta_max     28.857
_diffrn_reflns_theta_full     25.242
_diffrn_measured_fraction_theta_max     0.940
_diffrn_measured_fraction_theta_full     0.981
_diffrn_reflns_limit_h_min     -17
_diffrn_reflns_limit_h_max     17
_diffrn_reflns_limit_k_min     -9
_diffrn_reflns_limit_k_max     9
_diffrn_reflns_limit_l_min     -17
_diffrn_reflns_limit_l_max     17
_refine_special_details
;
 Refined as a 2-component inversion twin.
;
_reflns_number_total     4892
_reflns_number_gt     2738
_reflns_threshold_expression     'I > 2\s(I)'
_refine_ls_structure_factor_coef     Fsqd
_refine_ls_matrix_type     full
_refine_ls_R_factor_all     0.1121
_refine_ls_R_factor_gt     0.0439
_refine_ls_wR_factor_gt     0.0717
_refine_ls_wR_factor_ref     0.0873
_refine_ls_goodness_of_fit_ref     0.982
_refine_ls_restrained_S_all     0.981
_refine_ls_number_reflns     4892
_refine_ls_number_parameters     263
_refine_ls_number_restraints     3
_refine_ls_hydrogen_treatment     mixed
_refine_ls_weighting_scheme     calc
_refine_ls_weighting_details
                      'w=1/[\s^2^(Fo^2^)+(0.0355P)^2^] where P=(Fo^2^+2Fc^2^)/3'
_atom_sites_solution_hydrogens     mixed
_atom_sites_solution_primary     ?
_atom_sites_solution_secondary     ?
_refine_ls_shift/su_max     0.000
_refine_ls_shift/su_mean     0.000
_refine_diff_density_max     0.155
_refine_diff_density_min     -0.211
_refine_ls_extinction_method     none
_refine_ls_extinction_coef     .
_refine_ls_abs_structure_details
;
 Refined as an inversion twin
;
_refine_ls_abs_structure_Flack     0.27(8)
loop_
    _atom_type_symbol
    _atom_type_description
    _atom_type_scat_dispersion_real
    _atom_type_scat_dispersion_imag
    _atom_type_scat_source
    'C' 'C' 0.0033 0.0016
                         'International Tables Vol C Tables 4.2.6.8 and 6.1.1.4'
    'H' 'H' 0.0000 0.0000
                         'International Tables Vol C Tables 4.2.6.8 and 6.1.1.4'
    'Cl' 'Cl' 0.1484 0.1585
                         'International Tables Vol C Tables 4.2.6.8 and 6.1.1.4'
    'N' 'N' 0.0061 0.0033
                         'International Tables Vol C Tables 4.2.6.8 and 6.1.1.4'
    'O' 'O' 0.0106 0.0060
                         'International Tables Vol C Tables 4.2.6.8 and 6.1.1.4'
_computing_data_collection
;
APEX2 (Bruker, 2004)
;
_computing_cell_refinement
;
APEX2 and SAINT (Bruker, 2004)
;
_computing_data_reduction
;
SAINT and XPREP (Bruker, 2004)
;
_computing_structure_solution
;
SHELXS97 (Sheldrick, 2008)
;
_computing_structure_refinement
;
SHELXL2014 (Sheldrick, 2015)
;
_computing_molecular_graphics
;
ORTEP-3 for Windows (Farrugia, 2012) and PLATON (Spek, 2009)
;
_computing_publication_material
;
SHELXL2014 (Sheldrick, 2015) and PLATON (Spek, 2009)
;
loop_
    _atom_site_type_symbol
    _atom_site_label
    _atom_site_fract_x
    _atom_site_fract_y
    _atom_site_fract_z
    _atom_site_U_iso_or_equiv
    _atom_site_adp_type
    _atom_site_calc_flag
    _atom_site_occupancy
    _atom_site_disorder_assembly
    _atom_site_disorder_group
    Cl Cl1 0.12595(9) -0.08259(13) 0.75791(8) 0.0764(3) Uani d 1 . .
    O O1 0.2698(2) -0.1099(3) 0.4005(2) 0.0608(6) Uani d 1 . .
    H H1 0.267(4) -0.021(4) 0.440(3) 0.093(15) Uiso d 1 . .
    O O2 0.5035(2) -0.0707(4) 0.7066(2) 0.0756(7) Uani d 1 . .
    H H2 0.460(3) 0.018(4) 0.671(3) 0.094(15) Uiso d 1 . .
    N N1 0.2403(2) 0.2414(3) 0.4445(2) 0.0392(6) Uani d 1 . .
    N N2 0.4325(2) 0.2792(3) 0.6800(2) 0.0447(6) Uani d 1 . .
    C C1 0.2232(3) -0.0598(5) 0.2872(3) 0.0484(8) Uani d 1 . .
    C C2 0.2161(3) -0.1952(6) 0.2053(4) 0.0696(11) Uani d 1 . .
    H H2A 0.2458 -0.3170 0.2295 0.084 Uiso calc 1 . .
    C C3 0.1651(4) -0.1487(7) 0.0886(4) 0.0826(13) Uani d 1 . .
    H H3 0.1599 -0.2402 0.0340 0.099 Uiso calc 1 . .
    C C4 0.1219(4) 0.0292(8) 0.0510(4) 0.0901(14) Uani d 1 . .
    H H4 0.0859 0.0578 -0.0286 0.108 Uiso calc 1 . .
    C C5 0.1319(3) 0.1664(6) 0.1320(3) 0.0696(10) Uani d 1 . .
    H H5 0.1040 0.2887 0.1065 0.083 Uiso calc 1 . .
    C C6 0.1828(3) 0.1248(4) 0.2505(3) 0.0457(8) Uani d 1 . .
    C C7 0.1946(2) 0.2720(4) 0.3347(3) 0.0425(7) Uani d 1 . .
    H H7 0.1676 0.3939 0.3071 0.051 Uiso calc 1 . .
    C C8 0.2472(2) 0.3981(4) 0.5223(2) 0.0400(7) Uani d 1 . .
    H H8 0.2130 0.5111 0.4737 0.048 Uiso calc 1 . .
    C C9 0.1745(2) 0.3515(4) 0.5843(2) 0.0376(7) Uani d 1 . .
    C C10 0.1000(3) 0.4861(4) 0.5917(3) 0.0472(8) Uani d 1 . .
    H H10 0.0941 0.6051 0.5576 0.057 Uiso calc 1 . .
    C C11 0.0340(3) 0.4461(5) 0.6495(3) 0.0586(9) Uani d 1 . .
    H H11 -0.0158 0.5386 0.6537 0.070 Uiso calc 1 . .
    C C12 0.0411(3) 0.2721(5) 0.7004(3) 0.0539(8) Uani d 1 . .
    H H12 -0.0032 0.2453 0.7393 0.065 Uiso calc 1 . .
    C C13 0.1150(3) 0.1387(4) 0.6927(2) 0.0444(8) Uani d 1 . .
    C C14 0.1816(2) 0.1744(4) 0.6362(2) 0.0413(7) Uani d 1 . .
    H H14 0.2312 0.0809 0.6325 0.050 Uiso calc 1 . .
    C C15 0.3754(2) 0.4435(4) 0.6076(3) 0.0437(7) Uani d 1 . .
    H H15 0.3765 0.5478 0.6589 0.052 Uiso calc 1 . .
    C C16 0.4443(3) 0.5057(4) 0.5432(3) 0.0568(9) Uani d 1 . .
    H H16A 0.4503 0.4010 0.4981 0.085 Uiso calc 1 . .
    H H16B 0.5215 0.5454 0.5991 0.085 Uiso calc 1 . .
    H H16C 0.4045 0.6098 0.4918 0.085 Uiso calc 1 . .
    C C17 0.4838(3) 0.2952(4) 0.7907(3) 0.0495(8) Uani d 1 . .
    H H17 0.4803 0.4115 0.8237 0.059 Uiso calc 1 . .
    C C18 0.5477(3) 0.1402(5) 0.8680(3) 0.0492(8) Uani d 1 . .
    C C19 0.6041(3) 0.1668(6) 0.9894(3) 0.0740(11) Uani d 1 . .
    H H19 0.5978 0.2828 1.0211 0.089 Uiso calc 1 . .
    C C20 0.6697(4) 0.0201(8) 1.0629(4) 0.0911(14) Uani d 1 . .
    H H20 0.7092 0.0385 1.1437 0.109 Uiso calc 1 . .
    C C21 0.6755(4) -0.1514(8) 1.0155(5) 0.0927(14) Uani d 1 . .
    H H21 0.7182 -0.2500 1.0652 0.111 Uiso calc 1 . .
    C C22 0.6206(3) -0.1822(6) 0.8973(4) 0.0805(12) Uani d 1 . .
    H H22 0.6265 -0.2998 0.8671 0.097 Uiso calc 1 . .
    C C23 0.5557(3) -0.0364(5) 0.8225(3) 0.0567(9) Uani d 1 . .
loop_
    _atom_site_aniso_label
    _atom_site_aniso_U_11
    _atom_site_aniso_U_22
    _atom_site_aniso_U_33
    _atom_site_aniso_U_12
    _atom_site_aniso_U_13
    _atom_site_aniso_U_23
    Cl1 0.1129(8) 0.0564(5) 0.0816(7) -0.0087(6) 0.0632(6) 0.0050(5)
    O1 0.0708(16) 0.0535(15) 0.0610(17) 0.0124(12) 0.0325(14) 0.0025(13)
    O2 0.096(2) 0.0583(16) 0.0555(17) 0.0182(16) 0.0201(15) 0.0044(15)
    N1 0.0428(15) 0.0390(14) 0.0373(16) 0.0061(11) 0.0197(13) 0.0049(11)
    N2 0.0425(15) 0.0451(15) 0.0438(18) 0.0026(12) 0.0173(14) 0.0009(13)
    C1 0.0370(18) 0.064(2) 0.050(2) -0.0029(17) 0.0250(17) -0.0075(19)
    C2 0.062(2) 0.074(2) 0.086(3) -0.009(2) 0.046(2) -0.021(2)
    C3 0.078(3) 0.109(4) 0.075(3) -0.029(3) 0.048(3) -0.045(3)
    C4 0.092(3) 0.130(4) 0.047(3) -0.020(3) 0.030(3) -0.019(3)
    C5 0.071(3) 0.091(3) 0.044(2) -0.001(2) 0.023(2) 0.004(2)
    C6 0.0387(19) 0.063(2) 0.038(2) -0.0010(16) 0.0197(16) 0.0002(17)
    C7 0.0394(18) 0.0428(17) 0.047(2) 0.0040(15) 0.0214(16) 0.0106(16)
    C8 0.0457(18) 0.0336(15) 0.0426(17) 0.0089(14) 0.0220(15) 0.0074(15)
    C9 0.0373(17) 0.0402(17) 0.0320(16) 0.0044(13) 0.0129(15) -0.0016(13)
    C10 0.049(2) 0.0468(19) 0.047(2) 0.0117(14) 0.0228(17) 0.0036(14)
    C11 0.053(2) 0.065(2) 0.064(2) 0.0155(17) 0.0332(18) -0.0042(19)
    C12 0.051(2) 0.067(2) 0.053(2) -0.0044(19) 0.0318(18) -0.0093(18)
    C13 0.051(2) 0.0461(17) 0.0346(18) -0.0079(16) 0.0185(16) -0.0057(15)
    C14 0.0426(19) 0.0418(17) 0.0412(18) 0.0036(14) 0.0206(16) -0.0035(14)
    C15 0.0427(19) 0.0355(17) 0.0521(19) 0.0031(15) 0.0211(16) -0.0009(15)
    C16 0.055(2) 0.0485(18) 0.072(3) 0.0040(16) 0.034(2) 0.0124(17)
    C17 0.0440(19) 0.056(2) 0.052(2) -0.0053(16) 0.0257(18) -0.0095(18)
    C18 0.0395(19) 0.068(2) 0.038(2) -0.0039(17) 0.0165(17) 0.0065(18)
    C19 0.062(3) 0.108(3) 0.050(2) -0.015(2) 0.025(2) -0.002(2)
    C20 0.068(3) 0.142(4) 0.046(3) -0.010(3) 0.011(2) 0.027(3)
    C21 0.064(3) 0.115(4) 0.079(4) 0.002(3) 0.016(3) 0.040(3)
    C22 0.067(3) 0.082(3) 0.077(3) 0.010(2) 0.020(2) 0.031(2)
    C23 0.047(2) 0.066(3) 0.051(2) -0.0002(17) 0.0165(18) 0.0131(19)
_geom_special_details
;
 All esds (except the esd in the dihedral angle between two l.s. planes)
 are estimated using the full covariance matrix.  The cell esds are taken
 into account individually in the estimation of esds in distances, angles
 and torsion angles; correlations between esds in cell parameters are only
 used when they are defined by crystal symmetry.  An approximate (isotropic)
 treatment of cell esds is used for estimating esds involving l.s. planes.
;
loop_
    _geom_bond_atom_site_label_1
    _geom_bond_atom_site_label_2
    _geom_bond_site_symmetry_2
    _geom_bond_distance
    _geom_bond_publ_flag
    Cl1 C13 . 1.740(3) ?
    O1 C1 . 1.341(3) ?
    O1 H1 . 0.820(13) ?
    O2 C23 . 1.343(4) ?
    O2 H2 . 0.823(13) ?
    N1 C7 . 1.271(3) ?
    N1 C8 . 1.461(3) ?
    N2 C17 . 1.266(4) ?
    N2 C15 . 1.452(4) ?
    C1 C2 . 1.388(4) ?
    C1 C6 . 1.395(4) ?
    C2 C3 . 1.370(6) ?
    C2 H2A . 0.9300 ?
    C3 C4 . 1.362(6) ?
    C3 H3 . 0.9300 ?
    C4 C5 . 1.379(5) ?
    C4 H4 . 0.9300 ?
    C5 C6 . 1.383(4) ?
    C5 H5 . 0.9300 ?
    C6 C7 . 1.452(4) ?
    C7 H7 . 0.9300 ?
    C8 C9 . 1.510(4) ?
    C8 C15 . 1.534(4) ?
    C8 H8 . 0.9800 ?
    C9 C10 . 1.377(4) ?
    C9 C14 . 1.394(4) ?
    C10 C11 . 1.384(4) ?
    C10 H10 . 0.9300 ?
    C11 C12 . 1.369(4) ?
    C11 H11 . 0.9300 ?
    C12 C13 . 1.368(4) ?
    C12 H12 . 0.9300 ?
    C13 C14 . 1.371(4) ?
    C14 H14 . 0.9300 ?
    C15 C16 . 1.522(4) ?
    C15 H15 . 0.9800 ?
    C16 H16A . 0.9600 ?
    C16 H16B . 0.9600 ?
    C16 H16C . 0.9600 ?
    C17 C18 . 1.448(4) ?
    C17 H17 . 0.9300 ?
    C18 C23 . 1.394(4) ?
    C18 C19 . 1.396(4) ?
    C19 C20 . 1.389(6) ?
    C19 H19 . 0.9300 ?
    C20 C21 . 1.367(6) ?
    C20 H20 . 0.9300 ?
    C21 C22 . 1.364(6) ?
    C21 H21 . 0.9300 ?
    C22 C23 . 1.389(4) ?
    C22 H22 . 0.9300 ?
loop_
    _geom_angle_atom_site_label_1
    _geom_angle_atom_site_label_2
    _geom_angle_atom_site_label_3
    _geom_angle_site_symmetry_1
    _geom_angle_site_symmetry_3
    _geom_angle
    _geom_angle_publ_flag
    C1 O1 H1 . . 111(3) ?
    C23 O2 H2 . . 110(3) ?
    C7 N1 C8 . . 118.8(2) ?
    C17 N2 C15 . . 119.8(2) ?
    O1 C1 C2 . . 118.8(3) ?
    O1 C1 C6 . . 121.5(3) ?
    C2 C1 C6 . . 119.7(3) ?
    C3 C2 C1 . . 119.7(4) ?
    C3 C2 H2A . . 120.1 ?
    C1 C2 H2A . . 120.1 ?
    C4 C3 C2 . . 121.3(4) ?
    C4 C3 H3 . . 119.4 ?
    C2 C3 H3 . . 119.4 ?
    C3 C4 C5 . . 119.5(4) ?
    C3 C4 H4 . . 120.3 ?
    C5 C4 H4 . . 120.3 ?
    C4 C5 C6 . . 120.9(4) ?
    C4 C5 H5 . . 119.5 ?
    C6 C5 H5 . . 119.5 ?
    C5 C6 C1 . . 118.9(3) ?
    C5 C6 C7 . . 120.2(3) ?
    C1 C6 C7 . . 121.0(3) ?
    N1 C7 C6 . . 122.8(3) ?
    N1 C7 H7 . . 118.6 ?
    C6 C7 H7 . . 118.6 ?
    N1 C8 C9 . . 109.7(2) ?
    N1 C8 C15 . . 110.7(2) ?
    C9 C8 C15 . . 112.8(2) ?
    N1 C8 H8 . . 107.8 ?
    C9 C8 H8 . . 107.8 ?
    C15 C8 H8 . . 107.8 ?
    C10 C9 C14 . . 118.4(3) ?
    C10 C9 C8 . . 120.1(2) ?
    C14 C9 C8 . . 121.6(2) ?
    C9 C10 C11 . . 120.7(3) ?
    C9 C10 H10 . . 119.7 ?
    C11 C10 H10 . . 119.7 ?
    C12 C11 C10 . . 120.9(3) ?
    C12 C11 H11 . . 119.6 ?
    C10 C11 H11 . . 119.6 ?
    C13 C12 C11 . . 118.3(3) ?
    C13 C12 H12 . . 120.9 ?
    C11 C12 H12 . . 120.9 ?
    C12 C13 C14 . . 122.1(3) ?
    C12 C13 Cl1 . . 118.9(2) ?
    C14 C13 Cl1 . . 119.0(2) ?
    C13 C14 C9 . . 119.7(3) ?
    C13 C14 H14 . . 120.2 ?
    C9 C14 H14 . . 120.2 ?
    N2 C15 C16 . . 109.1(2) ?
    N2 C15 C8 . . 110.7(2) ?
    C16 C15 C8 . . 111.8(2) ?
    N2 C15 H15 . . 108.4 ?
    C16 C15 H15 . . 108.4 ?
    C8 C15 H15 . . 108.4 ?
    C15 C16 H16A . . 109.5 ?
    C15 C16 H16B . . 109.5 ?
    H16A C16 H16B . . 109.5 ?
    C15 C16 H16C . . 109.5 ?
    H16A C16 H16C . . 109.5 ?
    H16B C16 H16C . . 109.5 ?
    N2 C17 C18 . . 122.8(3) ?
    N2 C17 H17 . . 118.6 ?
    C18 C17 H17 . . 118.6 ?
    C23 C18 C19 . . 119.0(3) ?
    C23 C18 C17 . . 120.6(3) ?
    C19 C18 C17 . . 120.3(3) ?
    C20 C19 C18 . . 120.1(4) ?
    C20 C19 H19 . . 120.0 ?
    C18 C19 H19 . . 120.0 ?
    C21 C20 C19 . . 119.4(4) ?
    C21 C20 H20 . . 120.3 ?
    C19 C20 H20 . . 120.3 ?
    C22 C21 C20 . . 121.9(4) ?
    C22 C21 H21 . . 119.1 ?
    C20 C21 H21 . . 119.1 ?
    C21 C22 C23 . . 119.4(4) ?
    C21 C22 H22 . . 120.3 ?
    C23 C22 H22 . . 120.3 ?
    O2 C23 C22 . . 118.0(3) ?
    O2 C23 C18 . . 121.8(3) ?
    C22 C23 C18 . . 120.1(4) ?
loop_
    _geom_torsion_atom_site_label_1
    _geom_torsion_atom_site_label_2
    _geom_torsion_atom_site_label_3
    _geom_torsion_atom_site_label_4
    _geom_torsion_site_symmetry_1
    _geom_torsion_site_symmetry_2
    _geom_torsion_site_symmetry_3
    _geom_torsion_site_symmetry_4
    _geom_torsion
    _geom_torsion_publ_flag
    O1 C1 C2 C3 . . . . 177.8(3) ?
    C6 C1 C2 C3 . . . . -2.6(5) ?
    C1 C2 C3 C4 . . . . 0.6(6) ?
    C2 C3 C4 C5 . . . . 1.5(7) ?
    C3 C4 C5 C6 . . . . -1.5(6) ?
    C4 C5 C6 C1 . . . . -0.6(5) ?
    C4 C5 C6 C7 . . . . 178.8(3) ?
    O1 C1 C6 C5 . . . . -177.8(3) ?
    C2 C1 C6 C5 . . . . 2.6(4) ?
    O1 C1 C6 C7 . . . . 2.8(4) ?
    C2 C1 C6 C7 . . . . -176.8(3) ?
    C8 N1 C7 C6 . . . . -179.3(2) ?
    C5 C6 C7 N1 . . . . 179.7(3) ?
    C1 C6 C7 N1 . . . . -0.9(4) ?
    C7 N1 C8 C9 . . . . 117.0(3) ?
    C7 N1 C8 C15 . . . . -117.9(3) ?
    N1 C8 C9 C10 . . . . -134.2(3) ?
    C15 C8 C9 C10 . . . . 101.9(3) ?
    N1 C8 C9 C14 . . . . 46.5(3) ?
    C15 C8 C9 C14 . . . . -77.4(3) ?
    C14 C9 C10 C11 . . . . 0.0(5) ?
    C8 C9 C10 C11 . . . . -179.2(3) ?
    C9 C10 C11 C12 . . . . 0.0(5) ?
    C10 C11 C12 C13 . . . . -0.1(5) ?
    C11 C12 C13 C14 . . . . 0.2(5) ?
    C11 C12 C13 Cl1 . . . . 179.5(2) ?
    C12 C13 C14 C9 . . . . -0.1(4) ?
    Cl1 C13 C14 C9 . . . . -179.5(2) ?
    C10 C9 C14 C13 . . . . 0.0(4) ?
    C8 C9 C14 C13 . . . . 179.3(3) ?
    C17 N2 C15 C16 . . . . 110.4(3) ?
    C17 N2 C15 C8 . . . . -126.2(3) ?
    N1 C8 C15 N2 . . . . -60.4(3) ?
    C9 C8 C15 N2 . . . . 62.9(3) ?
    N1 C8 C15 C16 . . . . 61.3(3) ?
    C9 C8 C15 C16 . . . . -175.3(2) ?
    C15 N2 C17 C18 . . . . -176.7(2) ?
    N2 C17 C18 C23 . . . . 0.3(5) ?
    N2 C17 C18 C19 . . . . 179.0(3) ?
    C23 C18 C19 C20 . . . . 1.7(5) ?
    C17 C18 C19 C20 . . . . -177.1(3) ?
    C18 C19 C20 C21 . . . . -1.8(6) ?
    C19 C20 C21 C22 . . . . 1.3(7) ?
    C20 C21 C22 C23 . . . . -0.7(6) ?
    C21 C22 C23 O2 . . . . 179.4(3) ?
    C21 C22 C23 C18 . . . . 0.5(5) ?
    C19 C18 C23 O2 . . . . -179.9(3) ?
    C17 C18 C23 O2 . . . . -1.1(5) ?
    C19 C18 C23 C22 . . . . -1.0(5) ?
    C17 C18 C23 C22 . . . . 177.8(3) ?
loop_
    _geom_hbond_atom_site_label_D
    _geom_hbond_atom_site_label_H
    _geom_hbond_atom_site_label_A
    _geom_hbond_site_symmetry_A
    _geom_hbond_distance_DH
    _geom_hbond_distance_HA
    _geom_hbond_distance_DA
    _geom_hbond_angle_DHA
    O1 H1 N1 . 0.820(10)
                       1.88(3) 2.596(3) 146(4)
    O2 H2 N2 . 0.820(10)
                       1.88(3) 2.588(3) 143(4)
    C16 H16C O1 1_565 0.96 2.52 3.448(4) 161
_shelx_hkl_file
;
   0   0  -2   34.28    0.50
   0   0  -2   34.86    0.75
   0   0  -2   36.63    0.97
   0   0   2   35.43    0.98
   0   0   2   35.90    0.51
   0   0   2   34.23    0.74
   0   0  -3   63.84    1.30
   0   0  -3   65.06    0.87
   0   0  -3   64.09    0.89
   0   0   3   64.09    1.28
   0   0  -3   65.52    1.66
   0   0   3   64.93    1.69
   0   0   3   64.34    0.87
   0   0   4    1.59    0.24
   0   0  -4    2.12    0.38
   0   0   4    2.53    0.50
   0   0   4    1.69    0.19
   0   0  -4    1.25    0.17
   0   0  -4    1.50    0.26
   0   0  -4    1.75    0.18
   0   0   5    0.25    0.16
   0   0  -5    0.31    0.13
   0   0   5    0.08    0.12
   0   0  -5    0.31    0.21
   0   0  -5    0.10    0.19
   0   0   5    0.18    0.17
   0   0  -5    0.24    0.17
   0   0  -6    6.34    0.41
   0   0   6    6.09    0.48
   0   0   6    6.65    0.73
   0   0   6    5.60    0.37
   0   0  -6    6.22    0.34
   0   0  -6    6.13    0.55
   0   0   6    6.12    0.43
   0   0  -6    5.80    0.74
   0   0  -7    4.13    0.31
   0   0   7    4.05    0.38
   0   0   7    4.63    0.74
   0   0   7    4.64    0.46
   0   0  -7    4.49    0.41
   0   0   7    4.00    0.43
   0   0  -7    4.95    0.57
   0   0  -8    0.14    0.35
   0   0   8   -0.06    0.25
   0   0  -8   -0.03    0.24
   0   0   8   -0.28    0.19
   0   0   8   -0.23    0.23
   0   0   8    0.09    0.20
   0   0   9    0.72    0.32
   0   0  -9    0.55    0.32
   0   0   9    0.58    0.46
   0   0  -9    0.40    0.48
   0   0 -10    0.04    0.30
   0   0 -10   -0.05    0.48
   0   0  10    0.30    0.32
   0   0  10    0.11    0.49
   0   0  11    1.44    0.66
   0   0 -11    2.25    0.46
   0   0  11    2.27    0.47
   0   0 -11    0.89    0.64
   0   0  12   -0.05    0.57
   0   0 -12   -0.10    0.23
   0   0  12   -0.14    0.35
   0   0  13    0.27    0.39
   0   0  13   -0.22    0.63
   0   0 -13    0.59    0.33
   0   0 -14    0.15    0.31
   0   0  14    0.17    0.43
   0   0  14    0.08    0.70
   0   0  15    0.29    0.47
   0   0 -15    0.16    0.33
   0   1   0   -0.08    0.06
   0  -1   0   -0.04    0.06
   0   1   1   43.87    0.61
   0   1  -1   43.23    1.07
   0   1   1   43.87    0.50
   0  -1   1   42.97    1.07
   0  -1   1   43.22    0.48
   0  -1  -1   43.50    0.50
   0  -1   1   43.74    0.67
   0  -1  -1   43.59    0.51
   0  -1  -1   43.79    0.62
   0  -1  -1   43.54    0.92
   0   1  -2   85.01    0.94
   0   1   2   85.18    1.12
   0   1   2   85.08    1.60
   0   1   2   83.10    0.96
   0   1  -2   84.24    1.90
   0  -1  -2   85.41    1.62
   0  -1  -2   84.41    1.13
   0  -1   2   85.62    1.92
   0  -1   2   83.84    0.94
   0  -1  -2   85.18    0.96
   0  -1  -2   78.32    0.97
   0  -1   2   85.10    1.38
   0   1   3  236.31    3.39
   0   1   3  238.44    3.75
   0   1  -3  236.42    4.60
   0   1  -3  238.69    2.36
   0   1  -3  227.86    3.76
   0   1   3  236.28    2.39
   0  -1  -3  237.00    2.38
   0  -1  -3  240.47    2.44
   0  -1  -3  234.80    3.77
   0  -1  -3  235.75    2.93
   0  -1   3  232.96    3.46
   0  -1  -3  237.30    4.63
   0  -1   3  237.13    2.36
   0  -1   3  235.52    4.61
   0   1  -4    7.11    0.32
   0   1  -4    7.43    0.29
   0   1   4    7.20    0.32
   0   1   4    7.13    0.31
   0   1  -4    7.46    0.61
   0   1  -4    8.55    0.52
   0   1   4    7.07    0.48
   0  -1  -4    7.12    0.31
   0  -1  -4    7.18    0.48
   0  -1   4    6.94    0.40
   0  -1   4    7.45    0.66
   0  -1  -4    7.67    0.67
   0  -1  -4    7.66    0.35
   0  -1   4    7.66    0.32
   0   1  -5   15.20    0.72
   0   1  -5   15.15    0.92
   0   1   5   15.30    1.00
   0   1   5   15.35    0.74
   0   1   5   15.14    0.50
   0   1  -5   15.17    0.47
   0   1  -5   14.59    0.49
   0   1   5   14.35    0.46
   0  -1   5   14.56    0.61
   0  -1   5   15.09    0.48
   0  -1  -5   14.89    0.49
   0  -1  -5   14.97    0.91
   0  -1   5   15.38    0.98
   0  -1  -5   15.20    0.48
   0  -1  -5   15.97    0.79
   0   1  -6   13.92    0.54
   0   1   6   14.23    0.77
   0   1   6   13.24    0.52
   0   1  -6   13.67    0.49
   0   1  -6   13.64    0.78
   0   1   6   14.34    0.55
   0   1   6   14.12    1.01
   0   1  -6   14.19    0.94
   0  -1  -6   11.78    0.49
   0  -1  -6   13.25    0.79
   0  -1  -6   13.57    0.95
   0  -1   6   14.38    1.08
   0  -1   6   13.56    0.65
   0  -1  -6   14.59    0.51
   0  -1   6   13.38    0.50
   0   1  -7    3.11    0.55
   0   1   7    2.64    0.34
   0   1  -7    2.74    0.27
   0   1   7    3.28    0.44
   0   1  -7    3.06    0.37
   0   1   7    2.79    0.34
   0   1   7    1.91    0.40
   0  -1  -7    2.92    0.50
   0  -1   7    3.06    0.37
   0  -1   7    2.12    0.47
   0  -1   7    2.77    0.34
   0  -1  -7    2.87    0.36
   0   1  -8    2.51    0.55
   0   1   8    2.52    0.35
   0   1  -8    2.35    0.33
   0   1   8    2.36    0.33
   0   1   8    1.51    0.43
   0  -1   8    1.95    0.45
   0  -1   8    2.54    0.38
   0  -1  -8    2.84    0.56
   0  -1   8    2.55    0.37
   0  -1  -8    2.89    0.40
   0   1   9    4.72    0.43
   0   1   9    5.08    0.48
   0   1  -9    4.94    0.45
   0   1  -9    4.99    0.80
   0   1   9    3.70    0.71
   0  -1   9    3.53    0.69
   0  -1  -9    4.48    0.73
   0  -1  -9    5.58    0.47
   0  -1   9    5.41    0.51
   0  -1   9    5.09    0.53
   0   1  10    0.10    0.37
   0   1 -10   -0.27    0.55
   0   1  10    0.39    0.27
   0   1 -10    0.62    0.27
   0  -1  10    0.11    0.31
   0  -1 -10    0.13    0.23
   0  -1 -10    0.60    0.50
   0  -1  10   -0.22    0.47
   0   1  11    4.97    0.51
   0   1 -11    4.57    0.54
   0   1 -11    2.95    0.83
   0  -1 -11    5.02    0.52
   0  -1  11    5.81    0.60
   0  -1 -11    4.02    0.84
   0  -1  11    3.45    0.76
   0   1  12    1.06    0.43
   0   1 -12    0.79    0.33
   0  -1 -12   -0.04    0.62
   0  -1 -12    0.70    0.40
   0  -1  12   -0.08    0.63
   0  -1  12    0.82    0.40
   0   1 -13    0.29    0.31
   0   1  13    0.28    0.41
   0  -1  13   -0.72    0.63
   0  -1  13   -0.12    0.36
   0  -1 -13    0.29    0.39
   0   1 -14    1.65    0.43
   0   1  14    1.65    0.53
   0  -1 -14    2.48    0.55
   0  -1  14    1.66    0.50
   0  -1  14    0.22    0.80
   0   1  15    0.51    0.51
   0   1 -15    1.51    0.46
   0  -1  15    1.35    0.52
   0  -1 -15    1.50    0.51
   0   2   0  185.54    2.24
   0   2  -1   40.57    0.44
   0   2   1   41.23    0.49
   0   2  -1   40.81    0.80
   0  -2  -1   40.27    0.48
   0  -2   1   40.49    0.44
   0  -2  -1   39.91    1.06
   0  -2  -1   41.53    0.50
   0   2   2   13.12    0.30
   0   2  -2   12.45    0.27
   0  -2  -2   13.31    0.30
   0  -2  -2   13.49    0.35
   0  -2  -2   13.01    0.63
   0  -2   2   13.07    0.27
   0  -2  -2   13.42    0.32
   0  -2   2   13.37    0.69
   0   2   3    0.84    0.11
   0   2   3    0.69    0.21
   0   2  -3    0.75    0.12
   0   2   3    0.67    0.14
   0   2  -3    0.50    0.15
   0  -2   3    0.78    0.12
   0  -2  -3    0.59    0.21
   0  -2  -3    0.64    0.14
   0  -2   3    0.46    0.19
   0  -2  -3    0.66    0.13
   0  -2  -3    0.67    0.10
   0   2   4   10.24    0.63
   0   2  -4    9.61    0.70
   0   2  -4    9.51    0.33
   0   2   4    9.57    0.36
   0   2  -4    9.31    0.35
   0   2   4    9.48    0.32
   0  -2  -4    9.61    0.38
   0  -2   4    9.53    0.33
   0  -2  -4    9.49    0.36
   0  -2  -4    9.89    0.35
   0  -2  -4    9.68    0.78
   0  -2   4    9.52    0.52
   0  -2  -4    9.76    0.66
   0  -2   4    9.58    0.77
   0   2   5    6.42    0.30
   0   2   5    5.55    0.31
   0   2  -5    5.68    0.33
   0   2  -5    5.99    0.29
   0   2   5    5.67    0.49
   0   2  -5    6.14    0.63
   0  -2  -5    5.74    0.64
   0  -2   5    5.75    0.32
   0  -2  -5    5.86    0.58
   0  -2  -5    5.97    0.34
   0  -2  -5    5.86    0.32
   0  -2   5    5.86    0.45
   0  -2   5    5.82    0.66
   0  -2  -5    5.61    0.35
   0   2  -6   21.99    1.23
   0   2  -6   21.39    0.65
   0   2  -6   21.71    0.61
   0   2   6   22.90    0.66
   0   2   6   22.50    0.63
   0   2   6   23.05    1.05
   0  -2   6   21.67    0.81
   0  -2   6   21.52    1.26
   0  -2  -6   22.68    1.11
   0  -2  -6   22.55    0.68
   0  -2   6   21.30    0.61
   0   2   7    1.49    0.26
   0   2  -7    2.03    0.32
   0   2  -7    1.92    0.29
   0   2   7    1.84    0.24
   0  -2   7    2.11    0.35
   0  -2  -7    1.85    0.47
   0  -2   7    1.91    0.27
   0  -2   7    1.55    0.46
   0  -2  -7    1.72    0.27
   0   2   8    0.72    0.30
   0   2   8    0.55    0.17
   0   2  -8    0.56    0.28
   0   2  -8    0.84    0.27
   0  -2  -8    0.32    0.27
   0  -2   8    0.68    0.45
   0  -2  -8    1.13    0.45
   0  -2   8    0.65    0.23
   0  -2   8    0.84    0.28
   0   2  -9   14.17    0.72
   0   2   9   14.64    0.66
   0   2   9   13.56    0.65
   0  -2   9   14.71    1.73
   0  -2   9   13.09    0.61
   0  -2  -9   14.09    0.73
   0  -2  -9   14.89    1.15
   0  -2   9   14.02    0.80
   0   2  10    4.21    0.43
   0   2  10    4.09    0.49
   0   2 -10    4.61    0.54
   0  -2 -10    3.82    0.73
   0  -2 -10    4.44    0.51
   0  -2  10    4.64    0.54
   0  -2  10    2.73    0.76
   0  -2  10    4.65    0.51
   0   2 -11    0.70    0.36
   0   2  11    0.39    0.36
   0  -2  11   -0.41    0.57
   0  -2  11   -0.01    0.31
   0  -2 -11    0.21    0.53
   0  -2 -11    0.36    0.28
   0   2 -12    0.56    0.38
   0   2  12    0.59    0.40
   0  -2  12    0.60    0.37
   0  -2 -12    0.26    0.63
   0  -2 -12    1.96    0.48
   0  -2  12   -0.23    0.69
   0   2  13    0.87    0.46
   0   2 -13    0.29    0.37
   0  -2  13    0.00    0.36
   0  -2  13   -1.18    0.66
   0  -2 -13    0.11    0.35
   0   2 -14    0.77    0.44
   0   2  14    0.49    0.46
   0  -2 -14    0.50    0.41
   0  -2  14    0.30    0.43
   0  -2  15    0.20    0.46
   0  -2 -15    0.60    0.44
   0   3   0   -0.17    0.12
   0   3  -1   21.60    0.25
   0   3  -1   21.68    0.66
   0   3  -1   22.17    0.25
   0   3   1   22.27    0.33
   0   3   1   22.16    0.67
   0  -3  -1   21.82    0.32
   0  -3  -1   21.57    0.88
   0  -3  -1   22.29    0.31
   0   3  -2   29.15    0.42
   0   3  -2   29.04    0.44
   0   3   2   29.52    0.48
   0  -3   2   28.29    1.22
   0  -3  -2   28.82    0.65
   0  -3  -2   28.60    1.09
   0  -3  -2   29.63    0.47
   0  -3  -2   29.21    0.49
   0  -3   2   29.01    0.41
   0   3  -3  134.27    1.51
   0   3   3  137.11    1.56
   0   3  -3  135.38    1.47
   0  -3  -3  136.95    1.53
   0  -3  -3  132.04    2.86
   0  -3  -3  139.38    1.95
   0  -3   3  134.48    1.46
   0  -3   3  136.28    3.35
   0  -3  -3  136.69    1.58
   0   3   4   18.71    0.50
   0   3  -4   19.27    0.45
   0   3  -4   19.40    0.49
   0   3   4   19.22    0.49
   0   3  -4   20.12    1.06
   0  -3  -4   19.26    0.98
   0  -3   4   19.63    1.17
   0  -3  -4   19.46    0.54
   0  -3  -4   19.86    0.49
   0  -3  -4   19.54    0.53
   0  -3   4   19.59    0.46
   0   3  -5    7.64    0.37
   0   3   5    7.68    0.31
   0   3  -5    7.86    0.70
   0   3   5    7.79    0.38
   0   3  -5    7.64    0.34
   0  -3   5    7.21    0.59
   0  -3   5    7.75    0.92
   0  -3   5    7.76    0.34
   0  -3  -5    7.24    0.65
   0  -3  -5    7.77    0.39
   0  -3  -5    7.92    0.38
   0   3   6    0.96    0.24
   0   3  -6    0.92    0.24
   0   3   6    0.92    0.14
   0   3  -6    0.84    0.20
   0  -3  -6    1.10    0.36
   0  -3   6    0.85    0.21
   0  -3  -6    1.02    0.19
   0  -3  -6    0.99    0.24
   0  -3   6    0.71    0.34
   0  -3   6    0.80    0.37
   0   3  -7    0.59    0.22
   0   3   7    0.38    0.12
   0   3  -7    0.47    0.24
   0   3   7    0.70    0.22
   0  -3   7    0.53    0.29
   0  -3   7    0.44    0.22
   0  -3  -7    0.54    0.25
   0  -3   7    0.57    0.41
   0  -3  -7    0.74    0.35
   0   3   8    0.37    0.14
   0   3   8    0.26    0.29
   0   3  -8    0.29    0.27
   0   3  -8    0.32    0.24
   0  -3   8    0.42    0.26
   0  -3  -8    0.11    0.27
   0  -3  -8    0.44    0.34
   0  -3   8    0.73    0.27
   0  -3   8    0.31    0.39
   0   3   9    1.41    0.37
   0   3  -9    0.57    0.32
   0   3   9    0.90    0.20
   0   3  -9    1.01    0.26
   0  -3  -9    1.00    0.54
   0  -3   9    0.58    0.61
   0  -3   9    1.23    0.28
   0  -3   9    1.02    0.31
   0  -3  -9    1.05    0.29
   0   3  10    0.32    0.34
   0   3 -10    0.35    0.32
   0  -3 -10    0.12    0.31
   0  -3  10   -0.45    0.61
   0  -3  10    0.31    0.30
   0  -3 -10    0.73    0.54
   0   3  11    0.17    0.27
   0   3 -11    0.30    0.33
   0  -3  11   -0.11    0.53
   0  -3 -11   -0.05    0.51
   0  -3 -11    0.01    0.32
   0  -3  11    0.21    0.32
   0   3 -12    0.26    0.34
   0   3  12    0.18    0.39
   0  -3  12   -0.10    0.32
   0  -3 -12   -0.37    0.39
   0  -3 -12    0.03    0.25
   0   3 -13    0.12    0.35
   0   3  13    0.41    0.43
   0  -3 -13   -0.57    0.64
   0  -3 -13    0.88    0.41
   0  -3  13    0.18    0.37
   0   3 -14    0.39    0.34
   0   3  14    0.54    0.49
   0  -3 -14    0.34    0.40
   0   4   0   28.49    0.89
   0   4   1    9.89    0.18
   0   4   1    9.52    0.51
   0   4  -1    9.61    0.52
   0  -4  -1    9.36    0.68
   0  -4  -1    9.75    0.15
   0  -4  -1    9.79    0.16
   0   4  -2    9.49    0.19
   0   4   2    9.47    0.26
   0   4  -2    9.22    0.19
   0  -4  -2    9.28    0.41
   0  -4   2    9.15    0.16
   0  -4  -2    9.24    0.26
   0  -4  -2    9.12    0.24
   0  -4   2    9.20    0.83
   0  -4   2    9.10    0.16
   0  -4  -2    8.99    0.71
   0   4  -3    0.62    0.11
   0   4   3    0.61    0.15
   0   4  -3    0.39    0.11
   0  -4  -3    0.47    0.13
   0  -4  -3    0.47    0.26
   0  -4   3    0.41    0.24
   0  -4  -3    0.49    0.13
   0  -4   3    0.58    0.10
   0  -4  -3    0.46    0.13
   0   4  -4    2.07    0.21
   0   4  -4    1.78    0.18
   0   4   4    2.08    0.23
   0  -4  -4    1.88    0.43
   0  -4  -4    1.81    0.22
   0  -4  -4    1.91    0.22
   0  -4  -4    1.98    0.22
   0  -4   4    1.46    0.36
   0  -4   4    2.23    0.18
   0   4   5    0.20    0.17
   0   4  -5    0.34    0.14
   0   4  -5    0.18    0.16
   0  -4   5    0.17    0.14
   0  -4  -5    0.21    0.13
   0  -4  -5   -0.01    0.24
   0  -4   5    0.06    0.30
   0  -4  -5    0.30    0.17
   0   4  -6    2.73    0.30
   0   4   6    2.71    0.32
   0   4  -6    2.63    0.27
   0  -4  -6    2.66    0.56
   0  -4  -6    2.85    0.32
   0  -4   6    2.31    0.53
   0  -4  -6    2.93    0.33
   0  -4   6    2.32    0.57
   0  -4   6    2.51    0.26
   0   4  -7    1.07    0.24
   0   4   7    0.83    0.29
   0   4   7    0.88    0.15
   0   4  -7    0.98    0.26
   0  -4   7    0.95    0.55
   0  -4   7    1.04    0.24
   0  -4   7   -0.19    0.39
   0  -4  -7    1.20    0.51
   0  -4  -7    0.86    0.22
   0  -4  -7    0.91    0.27
   0   4  -8   11.73    0.54
   0   4   8   11.45    0.62
   0   4  -8   11.03    0.58
   0   4   8   10.94    0.45
   0  -4  -8   11.75    0.62
   0  -4   8   11.31    1.65
   0  -4  -8   12.94    1.18
   0  -4   8   11.87    0.55
   0  -4   8   10.38    0.72
   0   4  -9    1.68    0.35
   0   4   9    2.00    0.35
   0  -4  -9    1.41    0.62
   0  -4   9    1.58    0.32
   0  -4   9    0.96    0.75
   0  -4  -9    1.58    0.37
   0   4  10    0.81    0.37
   0   4 -10    1.18    0.36
   0  -4  10    0.62    0.29
   0  -4  10   -0.14    0.72
   0  -4 -10    0.89    0.33
   0  -4 -10    0.75    0.49
   0   4 -11    0.66    0.34
   0   4  11   -0.11    0.33
   0  -4 -11   -0.10    0.50
   0  -4 -11    0.36    0.31
   0   4  12    0.34    0.41
   0   4 -12    0.44    0.35
   0  -4 -12    0.46    0.35
   0  -4 -12    0.26    0.64
   0   4 -13    0.28    0.38
   0   4  13    0.22    0.43
   0  -4 -13   -0.42    0.48
   0   5   0   -0.08    0.21
   0  -5   0   -0.15    0.22
   0   5  -1   11.23    0.70
   0   5   1   10.52    0.67
   0  -5  -1   12.19    0.87
   0   5   2    0.08    0.30
   0   5   2    0.27    0.09
   0  -5  -2    0.23    0.08
   0  -5   2    0.13    0.21
   0  -5  -2    0.23    0.32
   0  -5  -2    0.31    0.08
   0  -5  -2    0.35    0.14
   0   5  -3    7.95    0.20
   0   5   3    8.20    0.30
   0   5  -3    7.92    0.21
   0  -5  -3    8.21    0.28
   0  -5   3    7.87    0.16
   0  -5  -3    8.33    0.82
   0  -5   3    7.87    0.16
   0  -5  -3    7.68    0.29
   0  -5   3    8.62    1.02
   0  -5  -3    8.35    0.45
   0   5   4    0.50    0.18
   0   5  -4    0.62    0.14
   0   5  -4    0.67    0.13
   0  -5   4    0.63    0.12
   0  -5  -4    0.75    0.35
   0  -5  -4    0.59    0.16
   0  -5   4    0.65    0.12
   0  -5   4    0.40    0.37
   0  -5  -4    0.33    0.14
   0   5   5    4.21    0.34
   0   5  -5    3.73    0.29
   0  -5  -5    4.28    0.32
   0  -5  -5    3.68    0.34
   0  -5   5    3.59    0.74
   0  -5   5    3.68    0.25
   0  -5  -5    3.73    0.69
   0   5  -6    0.40    0.20
   0   5   6    0.32    0.20
   0   5  -6    0.34    0.17
   0  -5  -6    0.33    0.19
   0  -5   6    0.24    0.42
   0  -5  -6    0.00    0.15
   0  -5  -6   -0.10    0.39
   0  -5   6    0.08    0.16
   0   5  -7    0.65    0.24
   0   5   7    0.74    0.28
   0  -5   7    0.07    0.59
   0  -5  -7    0.44    0.49
   0  -5  -7    0.77    0.27
   0  -5  -7    0.34    0.19
   0  -5   7    0.69    0.22
   0   5  -8    0.37    0.25
   0   5   8   -0.06    0.24
   0  -5  -8   -0.09    0.32
   0  -5   8   -0.81    0.59
   0  -5  -8    0.15    0.22
   0   5  -9    0.35    0.25
   0   5   9    0.22    0.29
   0  -5  -9    0.73    0.59
   0  -5   9   -0.67    0.69
   0   5 -10    1.77    0.39
   0   5  10    1.00    0.37
   0  -5  10   -0.33    0.84
   0  -5 -10    0.94    0.54
   0   5 -11    0.43    0.32
   0   5  11    0.12    0.32
   0  -5 -11    0.08    0.61
   0   5  12   -0.11    0.37
   0   5 -12    0.46    0.35
   0  -5 -12    0.26    0.69
   0   6   0    8.72    0.74
   0  -6   0    8.64    0.82
   0   6  -1    1.91    0.52
   0   6   1    2.38    0.52
   0  -6  -1    2.71    0.36
   0  -6   1    2.23    0.50
   0  -6  -1    2.03    0.49
   0   6   2   14.92    0.81
   0  -6  -2   15.42    1.13
   0  -6  -2   15.25    0.68
   0  -6   2   17.60    1.42
   0   6   3    0.79    0.39
   0   6   3    0.58    0.13
   0  -6  -3    0.66    0.20
   0  -6  -3    0.80    0.11
   0  -6  -3    0.84    0.39
   0  -6   3    0.98    0.46
   0  -6  -3    0.77    0.11
   0   6  -4    4.32    0.15
   0   6   4    4.07    0.56
   0   6   4    4.43    0.28
   0   6  -4    4.41    0.15
   0  -6   4    4.75    0.91
   0  -6  -4    5.59    0.85
   0  -6  -4    5.00    0.41
   0   6  -5    0.81    0.15
   0   6  -5    0.73    0.14
   0   6   5    0.72    0.21
   0  -6  -5    0.77    0.42
   0  -6   5    0.73    0.47
   0  -6  -5    0.64    0.19
   0   6  -6    1.08    0.20
   0   6   6    0.82    0.24
   0  -6  -6    1.67    0.62
   0  -6  -6    0.97    0.21
   0  -6   6    1.47    0.68
   0   6  -7   -0.04    0.18
   0   6   7   -0.22    0.21
   0  -6   7   -0.18    0.64
   0  -6  -7    0.61    0.49
   0   6   8   -0.22    0.21
   0   6  -8    0.20    0.22
   0  -6   8   -0.58    0.53
   0  -6  -8    0.39    0.52
   0   6   9    0.21    0.30
   0   6  -9    0.55    0.27
   0  -6   9   -0.84    0.80
   0  -6  -9   -0.04    0.55
   0   6 -10    0.78    0.32
   0   6  10    0.41    0.33
   0  -6 -10    0.72    0.69
   0   6 -11    0.41    0.31
   0   6  11    0.29    0.35
   0  -6 -11    0.43    0.72
   0   7   0    0.06    0.40
   0  -7   0    0.14    0.31
   0   7   1    1.19    0.49
   0   7  -1    0.63    0.48
   0  -7  -1    0.98    0.26
   0  -7  -1    1.58    0.51
   0  -7   1    1.42    0.46
   0   7   2    0.59    0.43
   0  -7  -2    1.47    0.53
   0  -7  -2    1.00    0.24
   0  -7   2    1.22    0.42
   0   7   3    0.13    0.28
   0  -7   3    0.39    0.30
   0  -7  -3    0.76    0.46
   0  -7  -3    0.19    0.18
   0   7   4    0.43    0.13
   0   7   4    0.97    0.37
   0  -7  -4    0.51    0.21
   0  -7  -4    0.57    0.49
   0   7   5    1.99    0.24
   0   7   5    2.38    0.52
   0  -7  -5    1.91    0.67
   0  -7   5    3.17    0.80
   0   7   6    0.27    0.21
   0   7  -6    0.46    0.12
   0  -7  -6    0.68    0.55
   0  -7   6    1.20    0.73
   0   7   7    1.29    0.29
   0   7  -7    1.40    0.21
   0  -7   7    1.61    0.77
   0  -7  -7    1.46    0.67
   0   7   8    0.28    0.27
   0   7  -8    0.47    0.19
   0  -7   8   -0.79    0.76
   0  -7  -8    0.31    0.47
   0   7  -9    0.47    0.22
   0   7   9    0.06    0.30
   0  -7   9   -1.20    0.84
   0  -7  -9    1.13    0.73
   0   7  10    0.37    0.30
   0   8   0    2.44    0.67
   0  -8   0    3.29    0.69
   0  -8   0    3.63    0.47
   0   8   1    0.25    0.50
   0   8  -1   -0.01    0.39
   0  -8  -1    1.06    0.47
   0  -8   1    0.70    0.37
   0  -8  -1    0.91    0.28
   0   8   2    2.88    0.65
   0  -8  -2    2.60    0.39
   0  -8   2    3.28    0.65
   0  -8  -2    3.37    0.76
   0  -8  -5    1.34    0.65
   0   8   6    0.07    0.42
   0  -8  -6    0.14    0.37
   0  -8   6    2.10    0.76
   0   8   7    0.95    0.49
   0  -8  -7    0.49    0.63
   0  -8   7    2.61    0.89
   0   8   8    0.49    0.36
   0  -8   8   -0.10    0.86
   0   9   5    0.88    0.53
   1   0 -15    1.02    0.48
  -1   0  15    1.23    0.52
  -1   0  14   -0.01    0.46
   1   0 -14    0.04    0.39
  -1   0  14   -0.39    0.38
  -1   0  13    0.44    0.59
  -1   0  13    0.35    0.31
   1   0 -13    1.47    0.46
   1   0 -12    3.88    0.51
  -1   0  12    4.19    0.53
  -1   0  12    2.14    0.75
   1   0 -12    2.42    0.88
  -1   0  11    0.81    0.58
  -1   0  11    1.26    0.39
   1   0 -11    0.39    0.63
   1   0 -11    1.11    0.39
  -1   0  10    2.41    0.42
  -1   0  10    1.48    0.57
   1   0 -10    2.27    0.70
   1   0 -10    2.89    0.46
   1   0  -9    1.13    0.54
   1   0  -9    0.78    0.25
  -1   0   9    0.90    0.26
  -1   0   9    0.32    0.25
  -1   0   9    0.29    0.32
  -1   0   8    3.38    0.46
   1   0  -8    3.25    0.40
  -1   0   8    4.01    0.77
   1   0  -8    4.29    0.67
  -1   0   8    3.75    0.40
  -1   0   7    3.15    0.29
  -1   0   7    3.07    0.41
   1   0  -7    3.02    0.30
  -1   0   7    1.92    0.42
   1   0  -7    3.16    0.32
   1   0  -7    3.26    0.53
  -1   0   6   64.72    1.09
   1   0  -6   62.58    1.12
  -1   0   6   65.61    1.65
   1   0  -6   63.58    1.69
   1   0  -6   66.61    2.10
  -1   0   6   65.26    2.08
   1   0  -6   65.85    1.09
   1   0  -5    2.41    0.23
  -1   0   5    2.31    0.21
   1   0  -5    2.31    0.42
   1   0  -5    2.51    0.40
   1   0  -5    2.39    0.25
  -1   0   5    2.35    0.32
   1   0  -4    0.26    0.17
   1   0  -4   -0.30    0.14
   1   0  -4    0.25    0.22
   1   0  -4    0.01    0.10
  -1   0   4   -0.21    0.13
  -1   0   4   -0.11    0.09
  -1   0   4   -0.07    0.14
  -1   0   4    0.21    0.19
  -1   0   3   45.68    0.70
  -1   0   3   46.79    1.27
   1   0  -3   45.77    0.70
   1   0  -3   46.06    0.67
  -1   0   3   45.69    1.05
  -1   0   3   46.13    0.68
   1   0  -3   48.05    1.29
   1   0  -3   46.15    1.07
   1   0  -2    5.72    0.29
   1   0  -2    5.75    0.33
  -1   0   2    5.92    0.33
   1   0  -2    5.00    0.17
   1   0  -2    5.02    0.16
  -1   0   2    5.52    0.19
  -1   0   2    5.22    0.17
  -1   0   2    5.17    0.29
  -1   0  -1   44.51    0.56
   1   0   1   44.12    0.74
  -1   0  -1   43.42    1.04
   1   0   1   44.09    1.05
  -1   0  -1   44.85    0.75
   1   0   1   43.14    0.55
   1   0   2  167.48    1.73
  -1   0  -2  164.38    1.71
   1   0   2  167.37    2.24
  -1   0  -2  166.91    3.28
   1   0   2  166.82    2.49
  -1   0  -2  163.14    2.49
   1   0   2  164.10    3.28
  -1   0  -3    4.62    0.23
  -1   0  -3    4.31    0.30
   1   0   3    4.40    0.29
   1   0   3    4.43    0.26
  -1   0  -3    4.98    0.46
   1   0   3    5.27    0.33
   1   0   3    5.69    0.56
  -1   0  -4    1.78    0.22
   1   0   4    0.99    0.23
  -1   0  -4    1.24    0.24
   1   0   4    1.38    0.21
   1   0   4    1.62    0.23
   1   0   4    1.68    0.20
  -1   0  -4    0.99    0.22
  -1   0  -5    0.18    0.13
   1   0   5    0.15    0.15
   1   0   5    0.12    0.16
   1   0   5   -0.04    0.17
  -1   0  -5   -0.01    0.19
   1   0   5    0.20    0.24
  -1   0  -5    0.08    0.17
   1   0   6    1.66    0.40
   1   0   6    2.25    0.27
   1   0   6    2.08    0.33
  -1   0  -6    2.49    0.39
  -1   0  -6    2.51    0.30
  -1   0  -6    1.28    0.31
   1   0   6    1.87    0.27
   1   0   7    1.71    0.33
   1   0   7    1.77    0.32
   1   0   7    1.37    0.29
   1   0   7    1.26    0.37
  -1   0  -7    1.82    0.33
  -1   0  -7    1.69    0.40
   1   0   8    0.55    0.36
   1   0   8    0.53    0.23
   1   0   8    0.82    0.28
  -1   0  -8    0.94    0.41
  -1   0  -8    1.10    0.27
   1   0   9    0.31    0.41
  -1   0  -9    0.21    0.40
  -1   0  -9    0.23    0.24
   1   0   9    0.14    0.23
   1   0  10    2.14    0.65
  -1   0 -10    4.12    0.54
   1   0  10    3.25    0.49
  -1   0 -10    3.01    0.69
  -1   0 -11   -0.73    0.49
  -1   0 -11    0.35    0.37
   1   0  11   -0.04    0.34
   1   0  11    0.35    0.51
   1   0  12    0.19    0.52
  -1   0 -12    0.64    0.40
   1   0  12    0.36    0.40
   1   0  13    0.45    0.33
   1   0  13   -0.33    0.63
  -1   0 -13   -0.45    0.32
   1   0  14    0.18    0.75
   1   0  14   -0.16    0.30
  -1   0 -14    0.10    0.32
  -1   1  15    0.45    0.38
   1   1 -15    1.10    0.50
  -1  -1  15    0.80    0.48
   1  -1 -15    0.11    0.31
  -1  -1  15    0.29    0.76
  -1   1  14    0.63    0.37
   1   1 -14    0.62    0.43
  -1  -1  14    0.34    0.41
  -1  -1  14   -0.14    0.68
   1  -1 -14    0.08    0.29
   1   1 -13    0.97    0.42
  -1   1  13    0.16    0.39
   1  -1 -13    0.53    0.39
  -1  -1  13    0.73    0.34
  -1  -1  13    0.01    0.47
   1  -1 -13   -1.33    0.68
   1   1 -12    1.05    0.35
  -1   1  12    0.93    0.41
   1  -1 -12    1.07    0.41
  -1  -1  12    0.48    0.30
  -1  -1  12    0.39    0.48
   1  -1 -12   -0.19    0.64
   1   1 -11    0.19    0.25
  -1   1  11    0.31    0.27
   1   1 -11   -1.03    0.61
   1  -1 -11    0.20    0.53
  -1  -1  11    0.57    0.35
   1  -1 -11   -0.07    0.22
  -1  -1  11   -0.03    0.50
  -1   1  10    7.44    0.53
   1   1 -10    7.82    0.61
  -1   1  10    6.56    0.56
   1   1 -10    7.40    1.04
   1  -1 -10    7.56    0.96
   1  -1 -10    7.19    0.54
  -1  -1  10    7.87    0.59
   1   1  -9    1.58    0.35
  -1   1   9    1.36    0.27
   1   1  -9    1.90    0.63
  -1   1   9    1.98    0.37
  -1  -1   9    1.18    0.49
   1  -1  -9    2.31    0.40
   1  -1  -9    1.69    0.55
  -1  -1   9    2.14    0.43
  -1  -1   9    1.98    0.32
   1   1  -8    1.72    0.58
  -1   1   8    0.38    0.18
   1   1  -8    0.54    0.20
  -1   1   8    0.62    0.23
   1   1  -8    0.48    0.26
   1  -1  -8    0.36    0.29
  -1  -1   8    0.47    0.25
  -1  -1   8    0.54    0.30
  -1  -1   8    0.70    0.28
   1  -1  -8    0.55    0.28
   1   1  -7    4.04    0.33
   1   1  -7    3.66    0.65
  -1   1   7    4.34    0.33
  -1   1   7    3.48    0.42
   1   1  -7    3.85    0.34
   1   1  -7    5.05    0.67
  -1   1   7    4.06    0.32
   1  -1  -7    4.35    0.35
  -1  -1   7    4.59    0.32
   1  -1  -7    4.87    0.61
  -1  -1   7    4.90    0.85
  -1  -1   7    4.25    0.47
  -1   1   6    4.32    0.47
   1   1  -6    4.70    0.62
   1   1  -6    4.51    0.31
  -1   1   6    4.42    0.30
   1   1  -6    5.46    0.61
  -1   1   6    5.09    0.32
   1   1  -6    4.83    0.35
  -1  -1   6    4.60    0.29
   1  -1  -6    4.76    0.29
  -1  -1   6    5.23    0.73
   1  -1  -6    5.27    0.56
  -1  -1   6    5.05    0.48
   1  -1  -6    4.56    0.69
   1  -1  -6    4.50    0.32
   1   1  -5   20.77    0.56
   1   1  -5   20.97    1.02
   1   1  -5   21.04    0.86
  -1   1   5   20.27    0.53
  -1   1   5   20.65    0.53
  -1   1   5   21.77    0.88
   1   1  -5   20.77    0.53
  -1  -1   5   20.99    1.04
  -1  -1   5   21.06    0.52
   1  -1  -5   22.18    0.93
  -1  -1   5   21.72    0.80
   1  -1  -5   21.28    1.08
   1  -1  -5   21.30    0.53
   1  -1  -5   22.53    0.60
   1   1  -4   -0.02    0.10
  -1   1   4   -0.04    0.13
  -1   1   4    0.15    0.13
  -1   1   4    0.16    0.08
   1   1  -4   -0.01    0.12
   1   1  -4    0.00    0.13
  -1   1   4   -0.12    0.09
   1  -1  -4    0.18    0.21
   1  -1  -4    0.07    0.13
  -1  -1   4    0.25    0.22
   1  -1  -4   -0.08    0.11
  -1  -1   4    0.15    0.16
   1  -1  -4   -0.07    0.13
  -1  -1   4    0.06    0.13
   1   1  -3   23.86    0.86
  -1   1   3   24.00    0.46
   1   1  -3   23.13    0.46
  -1   1   3   24.14    0.48
   1   1  -3   24.28    0.44
  -1   1   3   24.05    0.40
  -1   1   3   24.09    0.77
   1  -1  -3   23.09    0.79
   1  -1  -3   23.88    0.46
  -1  -1   3   23.94    0.46
  -1  -1   3   24.66    0.88
  -1  -1   3   24.17    0.45
  -1  -1   3   27.39    0.77
   1  -1  -3   24.64    0.50
  -1   1   2  181.14    1.78
  -1   1   2  179.05    1.76
   1   1  -2  179.21    1.71
  -1   1   2  172.96    2.79
   1   1  -2  177.21    1.73
   1   1  -2  172.20    3.65
   1  -1  -2  177.78    1.75
  -1  -1   2  173.78    3.94
  -1  -1   2  178.85    1.73
   1  -1  -2  180.04    1.78
   1  -1  -2  175.24    2.82
  -1  -1   2  176.91    1.71
   1   1  -1   77.82    0.78
  -1   1   1   76.28    1.35
  -1   1   1   77.37    0.82
  -1   1   1   78.55    0.83
  -1  -1   1   76.77    1.53
  -1  -1   1   78.47    0.97
   1  -1  -1   77.22    1.36
  -1  -1   1   78.66    0.77
  -1  -1   1   79.51    0.78
   1  -1  -1   78.62    0.83
   1  -1  -1   79.23    0.82
   1   1   0   84.57    0.83
  -1   1   0   84.77    0.86
  -1   1   0   84.33    1.30
   1   1   0   83.50    1.17
  -1   1   0   85.56    0.86
  -1   1   0   84.87    1.07
   1  -1   0   85.83    1.06
   1  -1   0   84.73    0.86
   1  -1   0   84.02    0.86
  -1  -1   0   83.31    1.17
   1  -1   0   84.09    1.30
  -1  -1   0   84.60    0.83
   1   1   1   37.03    0.50
   1   1   1   37.69    0.65
  -1   1  -1   37.43    0.50
  -1   1  -1   37.00    1.06
  -1  -1  -1   37.39    0.50
   1  -1   1   37.94    0.50
   1  -1   1   37.82    1.07
  -1  -1  -1   37.86    0.66
  -1   1  -2   94.41    1.10
   1   1   2   95.94    1.12
  -1   1  -2   95.41    2.21
   1   1   2   93.93    1.38
   1  -1   2   96.47    1.11
  -1  -1  -2   95.91    1.41
  -1  -1  -2   95.71    2.16
  -1  -1  -2   94.63    1.10
  -1  -1  -2   94.57    1.80
   1  -1   2   95.65    1.40
   1  -1   2   95.32    2.22
  -1   1  -3   20.72    0.57
  -1   1  -3   20.11    0.45
   1   1   3   20.79    0.54
   1   1   3   20.33    0.46
  -1   1  -3   20.37    0.90
   1   1   3   21.26    0.97
   1  -1   3   20.67    0.47
  -1  -1  -3   20.03    0.56
  -1  -1  -3   20.20    0.47
  -1  -1  -3   21.07    0.94
  -1  -1  -3   19.62    0.75
   1  -1   3   19.86    0.51
   1  -1   3   19.98    0.91
   1   1   4   42.42    0.91
   1   1   4   41.90    1.19
  -1   1  -4   41.93    0.75
  -1   1  -4   42.04    1.48
  -1   1  -4   41.59    0.99
   1   1   4   40.21    0.76
   1   1   4   42.51    1.54
  -1  -1  -4   42.12    0.76
  -1  -1  -4   41.29    0.93
   1  -1   4   42.20    1.53
  -1  -1  -4   40.66    1.21
   1  -1   4   41.67    0.77
  -1  -1  -4   41.29    1.49
   1  -1   4   41.29    0.93
   1   1   5   16.62    1.09
   1   1   5   16.72    0.59
   1   1   5   15.90    0.53
  -1   1  -5   16.89    0.52
   1   1   5   16.06    0.75
  -1   1  -5   16.36    0.69
  -1   1  -5   15.50    0.95
   1  -1   5   15.50    1.07
   1  -1   5   16.54    0.61
  -1  -1  -5   15.86    0.80
  -1  -1  -5   15.78    1.02
   1  -1   5   15.82    0.52
  -1  -1  -5   16.19    0.50
   1   1   6   27.23    1.07
   1   1   6   27.64    1.50
  -1   1  -6   26.99    0.71
  -1   1  -6   26.70    0.98
   1   1   6   25.55    0.70
   1   1   6   27.00    0.83
  -1  -1  -6   25.62    1.34
  -1  -1  -6   27.09    0.71
   1  -1   6   26.92    1.49
   1  -1   6   26.37    0.70
  -1  -1  -6   26.50    1.10
   1  -1   6   27.47    0.89
  -1  -1  -6   25.69    0.76
  -1   1  -7    1.34    0.43
   1   1   7    0.85    0.41
  -1   1  -7    1.42    0.25
   1   1   7    0.79    0.21
  -1   1  -7    0.83    0.27
   1   1   7    1.27    0.32
   1   1   7    1.39    0.31
  -1  -1  -7    0.98    0.36
  -1  -1  -7    0.80    0.29
   1  -1   7    1.02    0.25
   1  -1   7    1.16    0.29
   1  -1   7    0.60    0.39
   1   1   8    8.35    0.56
  -1   1  -8    8.51    0.83
   1   1   8    9.53    0.57
   1   1   8    8.80    1.13
  -1   1  -8    8.69    0.57
  -1  -1  -8    8.65    0.78
   1  -1   8    8.49    0.49
  -1  -1  -8    7.27    0.49
   1  -1   8    9.40    1.37
   1  -1   8    8.95    0.60
  -1   1  -9    7.41    0.92
  -1   1  -9    7.72    0.54
   1   1   9    8.88    1.53
   1   1   9    6.92    0.51
   1  -1   9    7.59    0.51
  -1  -1  -9    7.15    0.83
  -1  -1  -9    7.39    0.54
   1  -1   9    7.21    0.61
   1  -1   9    8.21    1.51
   1   1  10    0.85    0.50
  -1   1 -10    1.26    0.34
   1   1  10    1.03    0.31
  -1   1 -10   -0.29    0.59
  -1  -1 -10    0.90    0.51
   1  -1  10    0.64    0.61
   1  -1  10    0.89    0.37
  -1  -1 -10    1.37    0.35
   1   1  11    0.09    0.27
  -1   1 -11    0.39    0.36
   1   1  11    0.21    0.60
   1  -1  11    0.14    0.35
   1  -1  11   -0.63    0.59
  -1  -1 -11    0.26    0.27
  -1  -1 -11   -0.35    0.50
   1   1  12    0.25    0.31
  -1   1 -12    0.13    0.36
  -1  -1 -12   -0.31    0.54
   1  -1  12   -0.16    0.36
   1  -1  12   -0.42    0.50
  -1  -1 -12   -0.07    0.25
   1   1  13   -0.05    0.40
  -1   1 -13   -0.06    0.35
   1  -1  13   -0.19    0.38
  -1  -1 -13    0.01    0.37
   1  -1  13   -0.89    0.68
   1   1  14    0.40    0.49
  -1   1 -14    0.91    0.48
   1  -1  14    0.97    0.40
   1  -1  14   -0.49    0.84
  -1  -1 -14    1.08    0.46
   1   2 -15    0.83    0.46
  -1   2  15    0.23    0.49
  -1  -2  15   -1.27    0.69
   1  -2 -15    0.71    0.43
  -1  -2  15    0.24    0.34
   1   2 -14    0.69    0.35
  -1   2  14    0.39    0.44
  -1  -2  14   -0.72    0.72
  -1  -2  14    0.27    0.41
   1  -2 -14    0.65    0.34
   1   2 -13    0.64    0.32
  -1   2  13    0.70    0.34
   1  -2 -13    1.39    0.39
  -1  -2  13    0.97    0.42
  -1  -2  13   -0.52    0.64
   1  -2 -13   -0.33    0.72
   1   2 -12    2.61    0.50
  -1   2  12    2.85    0.53
   1  -2 -12    1.80    0.78
  -1  -2  12    2.63    0.47
   1  -2 -12    2.93    0.52
  -1  -2  12    1.01    0.70
   1   2 -11    0.36    0.33
  -1   2  11    0.66    0.38
  -1  -2  11    0.41    0.27
  -1  -2  11   -0.33    0.53
   1  -2 -11   -0.27    0.49
   1  -2 -11    0.16    0.25
  -1   2  10    8.12    0.56
  -1   2  10    8.83    0.53
   1   2 -10    8.96    0.63
  -1  -2  10    9.69    1.56
   1  -2 -10    7.76    0.63
   1  -2 -10    9.04    1.04
  -1  -2  10    8.66    0.59
  -1   2   9    4.05    0.47
   1   2  -9    4.00    0.47
  -1   2   9    4.33    0.36
   1   2  -9    4.51    0.45
   1  -2  -9    4.13    0.45
  -1  -2   9    2.65    0.57
  -1  -2   9    3.96    0.44
   1  -2  -9    3.48    0.70
  -1  -2   9    4.46    0.55
  -1   2   8   12.47    0.50
   1   2  -8   12.48    0.60
  -1   2   8   12.71    0.60
   1   2  -8   11.96    0.53
   1  -2  -8   12.62    0.93
   1  -2  -8   11.81    0.60
  -1  -2   8   13.59    1.35
  -1  -2   8   12.02    0.55
  -1  -2   8   12.96    0.76
   1   2  -7    1.21    0.24
  -1   2   7    1.13    0.27
   1   2  -7    0.93    0.25
  -1   2   7    0.90    0.15
  -1  -2   7    1.19    0.24
   1  -2  -7    1.01    0.27
  -1  -2   7    0.83    0.30
   1  -2  -7    0.78    0.39
  -1  -2   7    1.09    0.34
   1   2  -6    2.35    0.26
  -1   2   6    2.07    0.38
   1   2  -6    1.69    0.25
  -1   2   6    1.85    0.27
  -1   2   6    1.91    0.18
   1   2  -6    1.18    0.27
   1  -2  -6    1.87    0.25
   1  -2  -6    2.40    0.29
  -1  -2   6    2.00    0.38
   1  -2  -6    1.87    0.40
  -1  -2   6    1.25    0.34
  -1  -2   6    2.14    0.25
   1   2  -5   11.36    0.42
  -1   2   5   11.43    0.41
  -1   2   5   11.48    0.70
   1   2  -5   11.78    0.79
   1   2  -5   11.47    0.39
  -1   2   5   11.77    0.32
  -1  -2   5   11.14    0.38
   1  -2  -5   11.45    0.89
   1  -2  -5   12.50    0.75
  -1  -2   5   11.59    0.70
   1  -2  -5   11.65    0.45
   1  -2  -5   11.58    0.41
  -1  -2   5   11.64    0.87
   1   2  -4   34.02    1.24
   1   2  -4   33.51    0.60
  -1   2   4   33.19    0.65
   1   2  -4   33.64    0.63
  -1   2   4   34.31    1.14
  -1   2   4   32.65    0.54
  -1   2   4   35.49    0.66
   1  -2  -4   34.35    0.64
  -1  -2   4   34.91    1.30
   1  -2  -4   33.66    0.67
  -1  -2   4   33.25    1.00
  -1  -2   4   33.25    0.60
   1  -2  -4   32.54    1.15
   1  -2  -4   33.82    0.58
  -1   2   3    4.94    0.24
  -1   2   3    4.83    0.24
   1   2  -3    4.80    0.43
   1   2  -3    4.96    0.22
  -1   2   3    4.85    0.42
   1   2  -3    4.84    0.20
   1  -2  -3    5.10    0.17
  -1  -2   3    5.30    0.49
   1  -2  -3    4.87    0.24
   1  -2  -3    4.98    0.23
  -1  -2   3    4.97    0.20
   1  -2  -3    4.87    0.42
   1   2  -2    2.00    0.13
  -1   2   2    1.84    0.28
  -1   2   2    2.11    0.16
  -1   2   2    2.25    0.16
   1  -2  -2    1.95    0.30
  -1  -2   2    2.07    0.12
   1  -2  -2    2.06    0.15
  -1  -2   2    1.72    0.30
   1  -2  -2    1.82    0.16
   1   2  -1    1.72    0.07
   1   2  -1    1.93    0.22
   1   2  -1    1.82    0.07
  -1   2   1    1.86    0.11
   1  -2  -1    1.80    0.11
   1  -2  -1    1.67    0.12
  -1  -2   1    1.91    0.07
  -1  -2   1    1.56    0.07
   1  -2  -1    1.62    0.25
  -1   2   0    1.18    0.22
   1   2   0    1.09    0.18
  -1   2   0    1.04    0.09
   1   2   0    1.05    0.08
   1   2   0    1.04    0.07
   1  -2   0    1.27    0.10
  -1  -2   0    0.82    0.12
   1  -2   0    1.11    0.19
   1  -2   0    1.33    0.09
  -1  -2   0    1.02    0.08
  -1   2  -1   47.33    0.61
   1   2   1   50.54    0.88
   1   2   1   51.26    0.63
  -1   2  -1   52.23    0.96
   1  -2   1   49.47    1.50
   1  -2   1   52.01    0.64
   1  -2   1   50.61    0.62
  -1  -2  -1   51.18    0.91
  -1  -2  -1   51.45    0.63
  -1   2  -2    7.12    0.53
   1   2   2    7.40    0.29
  -1   2  -2    7.76    0.24
   1   2   2    7.32    0.25
  -1  -2  -2    7.61    0.26
   1  -2   2    7.57    0.25
  -1  -2  -2    7.45    0.32
   1  -2   2    7.04    0.59
  -1  -2  -2    7.54    0.49
   1   2   3   37.49    0.77
   1   2   3   36.34    0.66
  -1   2  -3   35.58    1.35
  -1   2  -3   37.10    0.64
  -1  -2  -3   36.84    1.20
  -1  -2  -3   37.57    1.37
   1  -2   3   35.84    0.80
   1  -2   3   37.65    0.64
  -1  -2  -3   37.01    0.65
  -1  -2  -3   37.71    0.80
   1  -2   3   37.20    1.41
   1   2   4    8.51    0.37
  -1   2  -4    8.78    0.68
  -1   2  -4    9.41    0.36
   1   2   4    8.42    0.36
   1  -2   4    8.94    0.82
   1  -2   4    8.58    0.33
  -1  -2  -4    8.74    0.36
   1  -2   4    8.53    0.40
  -1  -2  -4    8.76    0.78
  -1  -2  -4    8.73    0.42
  -1  -2  -4    8.96    0.61
  -1  -2  -4    8.72    0.35
   1   2   5   34.16    0.83
  -1   2  -5   32.21    1.45
  -1   2  -5   34.50    0.74
   1   2   5   34.57    0.78
   1  -2   5   33.44    0.87
  -1  -2  -5   33.26    0.87
  -1  -2  -5   33.32    1.51
  -1  -2  -5   33.45    0.78
  -1  -2  -5   34.05    0.75
   1  -2   5   34.62    0.73
  -1  -2  -5   34.09    1.29
   1  -2   5   34.32    1.59
  -1   2  -6    3.98    0.33
   1   2   6    3.91    0.37
   1   2   6    3.90    0.31
  -1  -2  -6    3.99    0.56
   1  -2   6    2.57    0.50
  -1  -2  -6    3.78    0.32
   1  -2   6    3.47    0.34
  -1  -2  -6    3.96    0.39
   1  -2   6    3.75    0.34
   1   2   7    5.09    0.39
   1   2   7    4.63    0.37
  -1   2  -7    5.41    0.40
  -1   2  -7    4.21    0.42
  -1  -2  -7    5.52    0.41
   1  -2   7    5.23    0.95
   1  -2   7    4.77    0.36
  -1  -2  -7    4.46    0.62
   1  -2   7    4.62    0.41
   1   2   8    3.42    0.41
  -1   2  -8    3.22    0.40
  -1   2  -8    3.22    0.40
   1   2   8    3.25    0.36
   1  -2   8    3.39    0.40
   1  -2   8    2.83    0.67
  -1  -2  -8    3.29    0.41
  -1  -2  -8    3.24    0.63
   1  -2   8    3.56    0.43
   1   2   9   13.91    0.67
  -1   2  -9   12.89    0.72
  -1  -2  -9   12.88    0.67
   1  -2   9   14.35    0.76
   1  -2   9   13.96    0.70
  -1  -2  -9   13.46    1.09
   1  -2   9   14.15    1.54
   1   2  10    0.10    0.26
  -1   2 -10    0.31    0.33
   1  -2  10    0.15    0.47
   1  -2  10    0.47    0.33
  -1  -2 -10    0.31    0.46
  -1  -2 -10    0.89    0.30
   1   2  11    1.64    0.39
  -1   2 -11    1.52    0.43
  -1  -2 -11    0.94    0.33
   1  -2  11    1.41    0.35
  -1  -2 -11    0.91    0.57
   1  -2  11   -0.14    0.72
  -1   2 -12    0.29    0.35
   1   2  12    0.01    0.29
   1  -2  12   -0.46    0.53
  -1  -2 -12   -0.22    0.57
  -1  -2 -12    0.59    0.31
   1  -2  12    0.31    0.29
   1   2  13    0.87    0.39
  -1   2 -13    0.34    0.31
  -1  -2 -13    0.38    0.31
   1  -2  13   -1.36    0.74
  -1  -2 -13   -0.91    0.63
   1  -2  13    0.49    0.41
   1   2  14    0.24    0.36
  -1   2 -14   -0.26    0.26
  -1  -2 -14    0.17    0.31
   1  -2  14    0.25    0.43
   1  -2  14   -0.96    0.64
   1  -3 -15    0.85    0.44
  -1   3  14    0.35    0.45
   1   3 -14    0.63    0.42
   1  -3 -14   -1.05    0.77
   1  -3 -14   -0.01    0.28
   1   3 -13    1.00    0.41
  -1   3  13    0.25    0.41
  -1  -3  13    0.61    0.39
   1  -3 -13   -0.25    0.75
   1  -3 -13    0.72    0.42
   1   3 -12   -0.04    0.23
  -1   3  12   -0.41    0.33
   1  -3 -12   -0.19    0.58
   1  -3 -12    0.31    0.35
  -1  -3  12   -0.04    0.31
  -1   3  11   -0.20    0.23
   1   3 -11   -0.01    0.31
  -1  -3  11   -0.66    0.58
  -1  -3  11   -0.39    0.25
   1  -3 -11    0.04    0.32
   1  -3 -11   -0.29    0.51
   1   3 -10   -0.01    0.28
  -1   3  10    0.70    0.35
   1  -3 -10    0.76    0.29
  -1  -3  10    0.18    0.60
  -1  -3  10    0.40    0.30
   1  -3 -10    0.67    0.58
   1   3  -9   14.57    0.69
  -1   3   9   14.26    0.52
   1   3  -9   15.31    0.64
  -1   3   9   15.50    0.72
   1  -3  -9   15.05    0.72
   1  -3  -9   13.94    1.12
  -1  -3   9   14.29    0.87
  -1  -3   9   13.87    0.63
  -1  -3   9   15.35    1.73
   1   3  -8   -0.04    0.19
  -1   3   8   -0.15    0.25
  -1   3   8    0.03    0.08
   1   3  -8   -0.05    0.23
   1  -3  -8    0.03    0.25
  -1  -3   8    0.36    0.45
  -1  -3   8    0.13    0.31
   1  -3  -8    0.03    0.39
  -1  -3   8    0.06    0.22
   1   3  -7    5.21    0.35
  -1   3   7    6.12    0.44
   1   3  -7    5.56    0.40
  -1   3   7    5.38    0.26
  -1  -3   7    6.45    1.06
   1  -3  -7    5.40    0.42
  -1  -3   7    5.15    0.36
  -1  -3   7    5.20    0.67
   1  -3  -7    5.53    0.66
   1   3  -6    2.29    0.25
  -1   3   6    2.06    0.15
  -1   3   6    2.09    0.28
   1   3  -6    1.67    0.25
   1  -3  -6    2.19    0.47
  -1  -3   6    2.26    0.25
  -1  -3   6    1.89    0.48
   1  -3  -6    2.11    0.28
  -1  -3   6    1.19    0.33
   1   3  -5    5.33    0.57
   1   3  -5    4.13    0.28
   1   3  -5    4.65    0.28
  -1   3   5    4.62    0.31
   1  -3  -5    4.94    0.25
  -1  -3   5    4.54    0.62
   1  -3  -5    4.75    0.32
  -1  -3   5    5.00    0.27
   1  -3  -5    4.88    0.60
   1  -3  -5    4.94    0.30
  -1  -3   5    5.18    0.74
   1   3  -4    6.17    0.26
   1   3  -4    6.16    0.28
  -1   3   4    6.60    0.57
  -1   3   4    5.75    0.29
   1   3  -4    6.41    0.57
  -1  -3   4    5.80    0.25
   1  -3  -4    6.47    0.26
   1  -3  -4    6.22    0.62
   1  -3  -4    5.81    0.28
   1  -3  -4    5.82    0.30
  -1  -3   4    6.49    0.70
  -1   3   3   17.98    0.43
   1   3  -3   18.63    0.38
  -1   3   3   18.10    0.43
  -1  -3   3   18.51    0.97
  -1  -3   3   18.12    0.35
   1  -3  -3   18.36    0.41
   1  -3  -3   17.84    0.42
   1  -3  -3   18.25    0.91
   1  -3  -3   18.66    0.45
   1   3  -2   28.77    0.37
  -1   3   2   29.85    0.49
   1   3  -2   29.17    0.38
   1  -3  -2   29.78    0.48
  -1  -3   2   29.33    0.36
   1  -3  -2   29.27    1.05
  -1  -3   2   29.14    1.15
   1  -3  -2   30.02    0.47
   1   3  -1    2.92    0.32
  -1   3   1    3.33    0.14
  -1   3   1    2.84    0.32
  -1   3   1    3.06    0.14
   1  -3  -1    3.26    0.13
   1  -3  -1    3.37    0.13
   1  -3  -1    3.12    0.37
  -1   3   0   31.73    0.42
   1   3   0   32.04    0.79
   1   3   0   31.58    0.34
   1   3   0   31.14    0.34
  -1   3   0   31.47    0.81
   1  -3   0   32.40    0.40
   1  -3   0   31.72    0.97
   1  -3   0   31.75    0.39
  -1   3  -1   10.85    0.24
  -1   3  -1   11.39    0.53
   1   3   1   11.12    0.25
   1  -3   1   10.89    0.24
  -1  -3  -1   10.99    0.25
  -1  -3  -1   11.30    0.43
   1  -3   1   11.07    0.24
  -1  -3  -1   10.87    0.24
   1   3   2   23.60    0.46
  -1   3  -2   21.46    0.42
   1  -3   2   24.40    0.44
  -1  -3  -2   23.96    0.45
   1  -3   2   22.83    1.13
   1  -3   2   23.53    0.42
  -1  -3  -2   22.75    0.98
  -1  -3  -2   24.45    0.65
  -1  -3  -2   24.46    0.47
   1   3   3    6.21    0.29
   1   3   3    6.47    0.32
  -1   3  -3    6.24    0.26
   1  -3   3    5.98    0.66
   1  -3   3    6.38    0.27
  -1  -3  -3    6.33    0.29
  -1  -3  -3    6.14    0.55
  -1  -3  -3    6.25    0.28
  -1  -3  -3    6.49    0.35
   1   3   4   12.52    0.45
  -1   3  -4   12.44    0.40
   1   3   4   12.95    0.44
  -1   3  -4   12.46    0.88
   1  -3   4   12.34    0.58
  -1  -3  -4   12.27    0.44
  -1  -3  -4   12.51    0.49
   1  -3   4   12.74    0.97
  -1  -3  -4   12.01    0.40
  -1  -3  -4   12.78    0.84
   1  -3   4   12.85    0.41
   1   3   5   10.53    0.44
  -1   3  -5   10.90    0.44
   1   3   5   11.12    0.47
   1  -3   5   11.31    1.12
   1  -3   5   10.89    0.42
  -1  -3  -5   10.42    0.45
   1  -3   5    9.48    0.54
  -1  -3  -5   10.88    0.51
  -1  -3  -5   11.13    0.81
  -1   3  -6   12.51    0.53
  -1   3  -6   12.36    0.49
   1   3   6   12.26    0.50
   1   3   6   12.05    0.53
  -1  -3  -6   11.71    0.54
  -1  -3  -6   12.41    0.94
   1  -3   6   11.92    0.49
   1  -3   6   12.09    0.57
  -1  -3  -6   12.32    0.57
   1  -3   6   13.75    1.34
   1   3   7   14.32    0.58
   1   3   7   14.39    0.63
  -1   3  -7   14.60    0.58
  -1   3  -7   14.42    0.63
  -1  -3  -7   13.51    0.68
   1  -3   7   14.10    0.64
   1  -3   7   16.05    1.61
  -1  -3  -7   14.49    1.07
  -1  -3  -7   13.48    0.62
   1  -3   7   13.85    0.58
  -1   3  -8    0.63    0.27
   1   3   8    0.30    0.16
   1   3   8    0.64    0.32
  -1   3  -8    1.02    0.32
  -1  -3  -8    0.60    0.24
   1  -3   8    0.50    0.46
   1  -3   8    0.74    0.31
   1  -3   8    0.88    0.25
  -1  -3  -8    0.76    0.48
   1   3   9    0.78    0.35
   1   3   9    0.37    0.17
  -1   3  -9    0.30    0.28
  -1  -3  -9    0.36    0.24
   1  -3   9    0.24    0.49
  -1  -3  -9    0.05    0.44
   1  -3   9    0.55    0.30
  -1   3 -10    0.32    0.33
   1   3  10    0.59    0.36
   1  -3  10   -0.26    0.52
   1  -3  10    0.89    0.34
  -1  -3 -10    0.50    0.34
  -1  -3 -10    0.49    0.52
   1   3  11    0.25    0.36
  -1   3 -11    0.38    0.33
   1  -3  11   -0.65    0.50
  -1  -3 -11    0.26    0.34
   1  -3  11   -0.08    0.30
  -1  -3 -11    0.14    0.52
  -1   3 -12    0.19    0.34
   1   3  12    0.41    0.41
  -1  -3 -12   -0.22    0.54
   1  -3  12    0.71    0.37
  -1  -3 -12    0.59    0.39
   1  -3  12   -1.25    0.77
   1   3  13    0.35    0.44
  -1   3 -13   -0.10    0.36
  -1  -3 -13   -0.73    0.56
  -1  -3 -13    0.38    0.38
  -1  -3 -14    0.59    0.42
   1   4 -14    0.66    0.41
   1  -4 -14   -1.37    0.75
   1   4 -13    0.49    0.37
  -1   4  13   -0.19    0.39
   1  -4 -13   -0.71    0.61
   1  -4 -13    0.26    0.27
  -1   4  12    0.43    0.38
   1   4 -12   -0.02    0.31
   1  -4 -12   -0.51    0.57
   1  -4 -12    0.59    0.37
   1   4 -11    0.56    0.32
  -1   4  11   -0.12    0.32
   1  -4 -11    0.52    0.32
   1  -4 -11    0.03    0.56
  -1   4  10    1.56    0.39
   1   4 -10    1.40    0.35
   1  -4 -10    1.36    0.56
   1  -4 -10    1.66    0.37
  -1  -4  10    1.53    0.34
  -1  -4  10    0.42    0.56
  -1   4   9    0.08    0.28
   1   4  -9    0.31    0.28
   1  -4  -9    0.09    0.25
   1  -4  -9    0.07    0.47
  -1  -4   9    0.15    0.22
  -1  -4   9   -0.49    0.54
  -1   4   8    8.83    0.55
   1   4  -8    8.43    0.50
   1   4  -8    8.84    0.46
  -1  -4   8    5.92    0.81
   1  -4  -8    8.97    0.93
  -1  -4   8    8.79    0.47
  -1  -4   8   10.60    1.55
   1  -4  -8    8.36    0.53
   1   4  -7    5.59    0.43
  -1   4   7    5.56    0.43
   1   4  -7    4.95    0.37
   1  -4  -7    5.72    0.83
  -1  -4   7    5.27    0.38
  -1  -4   7    6.67    1.24
   1  -4  -7    5.54    0.42
  -1  -4   7    4.42    0.72
   1   4  -6    6.35    0.35
   1   4  -6    6.81    0.35
  -1   4   6    7.04    0.44
   1  -4  -6    6.82    0.80
  -1  -4   6    7.03    0.35
   1  -4  -6    6.21    0.39
   1  -4  -6    6.75    0.33
  -1  -4   6    5.65    0.80
  -1  -4   6    7.45    1.09
   1   4  -5    1.45    0.20
   1   4  -5    1.69    0.19
  -1   4   5    1.39    0.22
   1  -4  -5    1.35    0.40
  -1  -4   5    1.43    0.19
   1  -4  -5    1.70    0.23
   1  -4  -5    1.19    0.16
  -1  -4   5    1.08    0.37
   1   4  -4    4.35    0.23
  -1   4   4    4.25    0.28
   1  -4  -4    3.98    0.26
  -1  -4   4    4.34    0.21
   1  -4  -4    4.46    0.26
   1  -4  -4    4.38    0.26
  -1  -4   4    3.94    0.72
   1  -4  -4    4.18    0.59
   1   4  -3    0.33    0.08
   1   4  -3    0.24    0.08
  -1   4   3    0.24    0.12
  -1  -4   3    0.36    0.07
   1  -4  -3    0.18    0.11
   1  -4  -3    0.38    0.29
   1  -4  -3    0.47    0.13
  -1  -4   3    0.09    0.18
   1  -4  -3    0.34    0.10
  -1   4   2    3.88    0.41
  -1   4   2    4.29    0.19
   1   4  -2    3.80    0.43
   1  -4  -2    4.17    0.17
  -1  -4   2    3.98    0.55
   1  -4  -2    4.11    0.51
   1  -4  -2    3.87    0.17
   1   4  -1    6.95    0.44
  -1   4   1    6.95    0.18
  -1   4   1    6.70    0.18
  -1   4   1    6.93    0.49
   1  -4  -1    6.86    0.16
   1  -4  -1    6.65    0.57
   1  -4  -1    6.53    0.16
   1   4   0    5.46    0.44
  -1   4   0    5.08    0.13
  -1   4   0    4.84    0.40
   1  -4   0    5.16    0.10
   1  -4   0    4.99    0.10
   1  -4   0    5.38    0.48
   1   4   1    2.89    0.14
  -1   4  -1    3.07    0.42
   1   4   1    2.69    0.30
  -1   4  -1    2.70    0.13
  -1  -4  -1    2.70    0.12
  -1  -4  -1    2.78    0.12
   1  -4   1    2.63    0.11
  -1  -4  -1    2.70    0.28
   1  -4   1    2.67    0.11
  -1   4  -2    9.67    0.26
   1   4   2    9.97    0.30
  -1  -4  -2   10.08    0.47
  -1  -4  -2    9.73    0.75
   1  -4   2    9.57    0.25
   1  -4   2    9.73    0.90
   1  -4   2    9.71    0.26
  -1  -4  -2    9.82    0.29
  -1  -4  -2   10.24    0.28
   1   4   3    2.70    0.23
  -1  -4  -3    2.82    0.50
   1  -4   3    2.74    0.19
  -1  -4  -3    2.95    0.21
  -1  -4  -3    2.90    0.23
   1  -4   3    3.04    0.19
   1  -4   3    1.83    0.40
  -1  -4  -3    2.83    0.29
  -1   4  -4    0.24    0.14
   1   4   4   -0.10    0.16
  -1  -4  -4   -0.13    0.14
  -1  -4  -4   -0.02    0.28
   1  -4   4   -0.05    0.28
   1  -4   4    0.07    0.13
  -1  -4  -4   -0.01    0.12
  -1   4  -5    0.85    0.22
   1   4   5    0.61    0.14
   1   4   5    0.82    0.24
  -1   4  -5    0.86    0.19
  -1  -4  -5    0.65    0.40
   1  -4   5    0.64    0.35
   1  -4   5    0.47    0.37
   1  -4   5    0.71    0.20
  -1  -4  -5    0.70    0.20
  -1  -4  -5    0.81    0.20
   1   4   6    1.51    0.28
  -1   4  -6    1.92    0.29
  -1   4  -6    1.87    0.28
   1   4   6    1.71    0.23
   1  -4   6    1.55    0.51
  -1  -4  -6    1.81    0.30
  -1  -4  -6    1.35    0.26
  -1  -4  -6    1.92    0.58
   1  -4   6    1.70    0.26
   1  -4   6    1.45    0.38
  -1   4  -7    5.80    0.46
   1   4   7    6.08    0.39
   1   4   7    6.17    0.49
  -1   4  -7    5.55    0.43
  -1  -4  -7    6.16    0.51
   1  -4   7    5.62    0.41
  -1  -4  -7    5.30    0.45
  -1  -4  -7    6.16    0.88
   1  -4   7    5.21    0.48
   1  -4   7    7.26    1.46
  -1   4  -8    2.81    0.39
   1   4   8    2.79    0.30
   1   4   8    2.85    0.38
   1  -4   8    2.01    0.80
   1  -4   8    2.55    0.36
  -1  -4  -8    2.54    0.39
  -1  -4  -8    2.19    0.66
   1   4   9    6.34    0.57
  -1   4  -9    6.03    0.54
   1  -4   9    4.23    1.07
   1  -4   9    6.05    0.49
  -1  -4  -9    5.58    0.96
  -1  -4  -9    5.89    0.53
   1   4  10    0.62    0.35
  -1   4 -10    1.10    0.36
   1  -4  10   -0.61    0.79
  -1  -4 -10    0.72    0.48
   1  -4  10    0.48    0.31
  -1  -4 -10    0.75    0.33
   1   4  11   -0.34    0.23
  -1   4 -11    0.02    0.31
  -1  -4 -11    0.21    0.33
  -1  -4 -11    0.32    0.54
  -1   4 -12    0.97    0.40
   1   4  12    0.18    0.41
  -1  -4 -12   -0.06    0.61
   1  -4  12   -1.30    0.89
  -1   4 -13    0.88    0.42
   1   4  13   -0.01    0.44
  -1  -4 -13   -1.31    0.57
  -1   5  13    0.54    0.45
   1   5 -13    1.57    0.46
   1  -5 -13   -0.07    0.81
  -1   5  12    0.39    0.39
   1   5 -12    0.81    0.34
   1  -5 -12    0.32    0.58
  -1   5  11    0.82    0.37
   1   5 -11    1.12    0.37
   1  -5 -11    0.49    0.67
   1   5 -10    0.02    0.24
  -1   5  10   -0.01    0.27
   1  -5 -10    0.32    0.45
  -1  -5  10   -0.80    0.53
  -1   5   9   -0.10    0.26
   1   5  -9    0.17    0.23
   1  -5  -9    0.49    0.30
   1  -5  -9    0.68    0.57
  -1  -5   9   -0.37    0.64
  -1   5   8    0.78    0.28
   1   5  -8    1.34    0.29
   1  -5  -8    0.80    0.46
   1  -5  -8    1.05    0.28
  -1  -5   8    0.66    0.65
   1   5  -7    1.62    0.25
   1   5  -7    1.53    0.26
  -1   5   7    1.19    0.28
   1  -5  -7    0.95    0.18
   1  -5  -7    1.20    0.56
  -1  -5   7    0.80    0.59
   1  -5  -7    1.33    0.27
  -1  -5   7    0.96    0.21
   1   5  -6    1.15    0.19
   1   5  -6    1.24    0.22
  -1   5   6    0.97    0.25
  -1  -5   6    1.20    0.20
   1  -5  -6    1.02    0.44
   1  -5  -6    0.87    0.16
   1  -5  -6    1.39    0.26
  -1  -5   6    1.05    0.55
  -1   5   5    0.95    0.22
   1   5  -5    1.06    0.17
   1   5  -5    1.10    0.16
   1  -5  -5    0.82    0.16
   1  -5  -5    0.87    0.47
   1  -5  -5    1.18    0.21
  -1  -5   5    0.96    0.15
  -1  -5   5    0.65    0.45
   1   5  -4    1.59    0.14
  -1   5   4    1.60    0.21
   1   5  -4    1.51    0.15
  -1  -5   4    1.75    0.12
  -1  -5   4    1.50    0.13
  -1  -5   4    1.47    0.44
   1  -5  -4    1.83    0.24
   1  -5  -4    1.50    0.45
   1  -5  -4    2.07    0.22
  -1   5   3    1.56    0.18
  -1   5   3    1.22    0.39
   1  -5  -3    1.68    0.17
  -1  -5   3    1.31    0.38
   1  -5  -3    1.57    0.16
   1  -5  -3    1.35    0.19
   1  -5  -3    1.87    0.49
  -1   5   2    7.43    0.23
   1   5  -2    7.55    0.63
  -1   5   2    6.38    0.57
  -1  -5   2    7.37    0.82
   1  -5  -2    6.91    0.71
   1  -5  -2    6.94    0.20
   1  -5  -2    7.10    0.19
   1   5  -1    0.28    0.32
  -1   5   1    0.54    0.34
   1  -5  -1    0.46    0.30
  -1   5   0    6.02    0.51
   1   5   0    5.54    0.53
   1  -5   0    6.25    0.60
  -1  -5   0    6.02    0.45
  -1   5  -1    1.03    0.41
   1   5   1    0.75    0.34
  -1  -5  -1    0.74    0.19
  -1  -5  -1    0.78    0.37
   1  -5   1    0.87    0.30
   1   5   2    7.13    0.24
  -1   5  -2    6.77    0.20
  -1   5  -2    6.65    0.19
   1   5   2    6.21    0.55
  -1  -5  -2    7.03    0.75
  -1  -5  -2    7.35    0.47
   1  -5   2    6.73    0.96
  -1  -5  -2    6.49    0.21
   1  -5   2    6.75    0.15
  -1  -5  -2    6.51    0.22
   1  -5   2    6.85    0.16
  -1   5  -3    2.56    0.20
  -1   5  -3    2.49    0.19
   1   5   3    2.26    0.23
   1  -5   3    1.76    0.50
  -1  -5  -3    2.36    0.21
   1  -5   3    2.40    0.17
  -1  -5  -3    2.54    0.21
  -1  -5  -3    2.36    0.55
  -1  -5  -3    2.73    0.33
   1  -5   3    2.36    0.17
   1   5   4    1.88    0.24
  -1   5  -4    2.24    0.23
   1  -5   4    1.97    0.20
  -1  -5  -4    1.72    0.22
   1  -5   4    1.49    0.55
  -1  -5  -4    1.60    0.54
  -1  -5  -4    1.58    0.25
  -1   5  -5    1.02    0.20
  -1   5  -5    0.57    0.19
   1   5   5    0.79    0.23
   1  -5   5    1.05    0.20
  -1  -5  -5    0.45    0.19
   1  -5   5    0.52    0.54
  -1  -5  -5    0.96    0.50
  -1  -5  -5    0.52    0.19
   1   5   6    4.72    0.42
  -1   5  -6    4.59    0.38
  -1   5  -6    4.67    0.34
  -1  -5  -6    4.45    0.82
   1  -5   6    4.30    0.33
   1  -5   6    3.70    0.89
  -1  -5  -6    4.53    0.39
  -1  -5  -6    4.10    0.44
   1   5   7    2.79    0.37
  -1   5  -7    2.60    0.36
  -1  -5  -7    2.79    0.69
  -1  -5  -7    1.77    0.30
   1  -5   7    2.08    0.73
  -1  -5  -7    3.06    0.36
  -1   5  -8    2.75    0.40
   1   5   8    2.17    0.40
  -1  -5  -8    2.26    0.70
   1  -5   8    1.53    0.89
  -1  -5  -8    2.05    0.36
  -1   5  -9    0.08    0.25
   1   5   9   -0.59    0.23
   1  -5   9   -1.13    0.71
  -1  -5  -9   -0.10    0.50
   1   5  10   -0.09    0.31
  -1   5 -10    0.68    0.32
  -1  -5 -10   -0.23    0.48
   1  -5  10   -0.98    0.63
   1   5  11    0.03    0.35
  -1   5 -11    0.69    0.34
  -1  -5 -11    0.01    0.44
  -1   5 -12    1.70    0.45
   1   5  12    0.19    0.39
  -1  -5 -12    0.13    0.67
  -1   6  12    0.92    0.45
  -1   6  11   -0.74    0.32
   1   6 -11   -0.06    0.26
   1  -6 -11   -0.15    0.48
   1   6 -10    0.82    0.29
  -1   6  10    0.18    0.33
   1  -6 -10   -0.03    0.61
  -1  -6  10   -1.25    0.83
  -1   6   9    0.75    0.30
   1   6  -9    0.96    0.26
  -1  -6   9   -0.63    0.77
   1  -6  -9    0.44    0.59
   1   6  -8    2.08    0.28
  -1   6   8    1.89    0.33
   1  -6  -8    1.99    0.71
  -1  -6   8    1.55    0.81
  -1   6   7    0.05    0.21
   1   6  -7    0.15    0.17
  -1  -6   7   -0.29    0.57
   1  -6  -7    0.21    0.50
  -1   6   6    0.32    0.20
   1   6  -6    0.40    0.14
   1  -6  -6    0.65    0.42
  -1  -6   6    0.12    0.53
   1  -6  -6    0.17    0.14
   1   6  -5    0.16    0.08
  -1   6   5    0.18    0.16
   1   6  -5    0.22    0.09
  -1  -6   5   -0.01    0.44
   1  -6  -5    0.17    0.14
   1  -6  -5    0.35    0.43
  -1   6   4    1.74    0.47
  -1   6   4    2.10    0.22
  -1  -6   4    2.41    0.62
   1  -6  -4    2.36    0.62
   1  -6  -4    2.37    0.31
  -1   6   3    0.68    0.13
  -1   6   3    0.69    0.40
   1  -6  -3    0.77    0.37
   1  -6  -3    0.74    0.11
   1  -6  -3    0.82    0.20
  -1  -6   3    1.11    0.42
   1  -6  -3    0.71    0.11
   1   6  -2    7.63    0.64
  -1   6   2    6.26    0.65
   1  -6  -2    8.02    0.49
   1  -6  -2    7.94    0.85
  -1  -6   2   10.27    1.10
   1   6  -1    0.15    0.30
  -1   6   1    0.07    0.40
   1  -6  -1   -0.05    0.29
   1   6   0    1.25    0.39
  -1   6   0    0.96    0.46
   1  -6   0    1.21    0.42
  -1  -6   0    0.80    0.24
  -1  -6   0    1.13    0.45
  -1   6  -1    2.44    0.57
   1   6   1    2.39    0.46
  -1  -6  -1    2.20    0.55
   1  -6   1    1.83    0.46
   1  -6   1    1.69    0.53
  -1  -6  -1    1.83    0.30
   1   6   2    3.32    0.56
   1   6   2    2.78    0.09
   1   6   2    2.60    0.09
  -1  -6  -2    3.23    0.42
   1  -6   2    2.75    0.64
  -1  -6  -2    3.58    0.69
   1  -6   2    2.85    0.49
   1   6   3    6.64    0.28
  -1   6  -3    6.18    0.16
  -1   6  -3    6.28    0.16
   1   6   3    7.07    0.64
  -1  -6  -3    6.72    0.49
   1  -6   3    8.64    1.23
   1  -6   3    7.02    0.64
  -1  -6  -3    7.91    0.92
  -1   6  -4    2.67    0.21
   1   6   4    2.33    0.24
  -1   6  -4    1.98    0.19
   1  -6   4    2.03    0.68
  -1  -6  -4    1.81    0.28
  -1  -6  -4    2.22    0.60
  -1   6  -5    0.50    0.17
   1   6   5    0.50    0.20
  -1  -6  -5    0.64    0.42
  -1  -6  -5    0.30    0.19
   1  -6   5    0.57    0.64
  -1   6  -6    0.08    0.17
   1   6   6   -0.18    0.19
  -1  -6  -6    0.15    0.45
  -1  -6  -6    0.02    0.18
   1  -6   6    0.01    0.62
  -1   6  -7    1.24    0.27
   1   6   7    0.60    0.28
   1  -6   7    0.25    0.74
  -1  -6  -7    0.43    0.42
   1   6   8    0.23    0.25
  -1   6  -8    0.32    0.24
  -1  -6  -8   -0.18    0.49
   1  -6   8   -0.55    0.78
  -1   6  -9    1.82    0.36
   1   6   9    1.64    0.37
  -1  -6  -9    2.00    0.79
   1  -6   9    0.31    0.99
  -1   6 -10    0.32    0.31
   1   6  10    0.89    0.38
  -1  -6 -10    0.18    0.49
  -1   6 -11    0.69    0.36
   1   6  11    0.21    0.40
  -1   7  10   -0.03    0.31
   1   7 -10    0.42    0.23
   1  -7 -10    0.02    0.67
   1   7  -9    0.49    0.21
  -1   7   9   -0.10    0.27
   1  -7  -9    0.11    0.64
  -1   7   8    0.32    0.26
   1   7  -8    0.35    0.17
   1  -7  -8    0.33    0.45
  -1  -7   8   -0.22    0.72
  -1   7   7    0.29    0.23
   1  -7  -7    0.47    0.58
  -1  -7   7    0.85    0.66
  -1   7   6    0.29    0.29
  -1   7   6    0.28    0.21
  -1  -7   6    1.36    0.64
   1  -7  -6    0.24    0.52
  -1   7   5    1.61    0.22
  -1   7   5    2.26    0.54
  -1  -7   5    3.36    0.80
   1  -7  -5    2.70    0.74
  -1   7   4    1.78    0.52
  -1   7   4    1.07    0.14
  -1  -7   4    2.61    0.61
   1  -7  -4    1.42    0.52
   1  -7  -4    1.19    0.23
  -1   7   3    1.09    0.47
   1  -7  -3    0.78    0.46
   1  -7  -3    0.92    0.22
  -1   7   2    0.41    0.35
   1  -7  -2    0.46    0.40
   1   7  -1    1.92    0.56
  -1   7   1    1.59    0.53
  -1  -7   1    1.27    0.31
  -1  -7   1    1.89    0.52
   1  -7  -1    2.06    0.55
  -1   7   0    0.57    0.38
   1   7   0    0.26    0.43
  -1  -7   0    0.29    0.35
   1  -7   0    0.57    0.35
  -1  -7   0    0.51    0.24
  -1   7  -1    0.18    0.51
   1   7   1    0.98    0.45
   1  -7   1    0.90    0.38
  -1  -7  -1    0.88    0.27
  -1  -7  -1    0.98    0.46
   1   7   2    0.00    0.36
  -1  -7  -2    0.25    0.39
  -1  -7  -2   -0.09    0.15
   1  -7   2    1.50    0.44
   1  -7   2    0.50    0.29
   1   7   3    0.75    0.41
  -1  -7  -3    0.52    0.22
   1  -7   3    2.13    0.60
  -1  -7  -3    0.79    0.48
   1  -7   3    0.91    0.35
   1   7   4    2.40    0.22
   1   7   4    2.71    0.54
  -1  -7  -4    3.46    0.81
  -1  -7  -4    1.70    0.30
   1  -7   4    3.83    0.52
   1   7   5    1.02    0.21
   1   7   5    1.64    0.46
  -1   7  -5    1.10    0.13
   1  -7   5    2.41    0.82
  -1  -7  -5    1.33    0.60
  -1   7  -6    3.50    0.26
   1   7   6    2.58    0.32
  -1  -7  -6    2.43    0.73
   1  -7   6    4.95    1.05
  -1   7  -7    1.73    0.25
   1   7   7    1.61    0.31
  -1  -7  -7    1.83    0.73
   1  -7   7    1.45    0.84
   1   7   8    0.87    0.30
  -1   7  -8    1.22    0.26
  -1  -7  -8    1.02    0.58
   1  -7   8    0.21    0.89
  -1   7  -9    0.69    0.26
   1   7   9    0.57    0.32
   1  -7   9   -0.83    0.93
  -1  -7  -9    0.00    0.62
  -1   8   8    0.91    0.48
  -1  -8   8    1.43    1.01
  -1   8   7    0.42    0.46
   1  -8  -7    0.49    0.60
  -1  -8   7    1.55    0.73
  -1   8   6    0.46    0.36
   1  -8  -6    0.48    0.55
  -1   8   5    0.85    0.48
  -1   8   4    0.55    0.48
  -1   8   2    0.32    0.39
   1  -8  -2    1.27    0.51
   1  -8  -2    0.80    0.24
  -1  -8   2    1.09    0.32
  -1  -8   2    1.62    0.50
  -1   8   1   -0.36    0.46
  -1  -8   1    0.56    0.38
   1  -8  -1    0.40    0.39
   1   8   0   -0.39    0.47
  -1   8   0   -0.53    0.49
  -1  -8   0    0.79    0.42
   1  -8   0    0.21    0.33
   1   8   1    0.25    0.48
   1  -8   1    0.83    0.39
  -1  -8  -1    1.43    0.53
  -1  -8  -1    0.38    0.22
   1   8   2    0.33    0.44
   1  -8   2    0.80    0.36
  -1  -8  -4    1.10    0.59
   1   8   5    0.78    0.47
   1   8   6    1.19    0.49
  -1  -8  -6    0.71    0.52
   1   8   7    0.96    0.44
   1  -8   7    1.16    0.88
   2   0 -16    1.42    0.54
  -2   0  16    1.34    0.56
   2   0 -15    0.71    0.37
  -2   0  15    0.40    0.37
   2   0 -14    0.79    0.45
  -2   0  14    0.36    0.42
  -2   0  13    0.28    0.39
  -2   0  13    0.35    0.44
   2   0 -13    0.52    0.40
   2   0 -12    1.34    0.37
  -2   0  12    0.80    0.55
  -2   0  12    1.14    0.34
   2   0 -12   -0.86    0.71
   2   0 -11   -0.10    0.64
   2   0 -11    0.05    0.32
  -2   0  11    0.19    0.32
  -2   0  11   -0.18    0.44
   2   0 -10   -0.07    0.21
  -2   0  10    0.02    0.39
  -2   0  10    0.61    0.32
   2   0 -10   -0.03    0.54
   2   0  -9    0.22    0.50
   2   0  -9   -0.24    0.17
  -2   0   9    0.09    0.19
  -2   0   9    0.07    0.33
   2   0  -8    4.35    0.33
  -2   0   8    5.34    0.37
   2   0  -8    5.24    0.76
  -2   0   8    5.07    0.55
  -2   0   8    5.62    0.91
   2   0  -8    4.92    0.38
   2   0  -7   30.15    0.74
   2   0  -7   31.24    1.46
   2   0  -7   31.81    0.80
  -2   0   7   32.05    1.19
  -2   0   7   30.56    1.48
  -2   0   7   30.62    0.75
   2   0  -7   31.97    1.29
   2   0  -6   30.92    0.75
  -2   0   6   31.77    0.73
   2   0  -6   31.91    0.70
  -2   0   6   32.56    1.13
  -2   0   6   29.80    0.69
   2   0  -6   30.94    1.18
  -2   0   6   30.99    1.35
   2   0  -6   32.44    1.35
   2   0  -5   16.34    0.83
  -2   0   5   16.92    0.89
   2   0  -5   16.57    0.82
  -2   0   5   16.52    0.47
   2   0  -5   15.90    0.48
  -2   0   5   15.81    0.45
   2   0  -5   16.81    0.46
  -2   0   5   16.51    0.73
   2   0  -4   28.58    1.02
  -2   0   4   27.62    0.89
  -2   0   4   27.76    0.99
   2   0  -4   27.89    0.55
  -2   0   4   27.28    0.56
   2   0  -4   27.99    0.95
  -2   0   4   28.02    0.57
   2   0  -4   26.73    0.58
   2   0  -3   45.23    0.66
   2   0  -3   44.54    1.18
   2   0  -3   44.49    0.69
   2   0  -3   45.45    1.10
  -2   0   3   44.47    0.68
  -2   0   3   44.25    0.66
  -2   0   3   44.83    1.09
  -2   0   2   14.14    0.31
  -2   0   2   15.09    0.33
  -2   0   2   15.43    0.56
   2   0  -2   16.13    0.58
   2   0  -2   15.33    0.33
   2   0  -2   15.58    0.33
   2   0  -2   15.89    0.31
  -2   0   2   15.59    0.32
  -2   0   1    0.08    0.08
  -2   0   1    0.02    0.06
   2   0  -1    0.04    0.08
  -2   0   1    0.12    0.08
   2   0  -1    0.04    0.05
   2   0  -1    0.16    0.08
  -2   0   0   12.52    0.36
   2   0   0   12.36    0.43
   2   0   0   12.23    0.28
   2   0   0   11.83    0.26
  -2   0   0   12.00    0.26
   2   0   0   11.66    0.34
  -2   0   0   11.94    0.27
  -2   0   0   11.86    0.42
   2   0   1   51.45    0.94
  -2   0  -1   52.65    1.29
   2   0   1   50.38    0.70
  -2   0  -1   52.46    0.72
   2   0   1   51.11    1.29
  -2   0  -1   50.89    0.94
  -2   0  -2  126.42    2.05
   2   0   2  128.11    1.48
   2   0   2  127.48    1.93
  -2   0  -2  125.87    1.94
  -2   0  -2  128.52    2.76
  -2   0  -2  129.42    1.47
   2   0   2  126.29    2.76
  -2   0  -3    7.40    0.57
  -2   0  -3    7.71    0.33
  -2   0  -3    7.15    0.39
   2   0   3    7.91    0.40
   2   0   3    7.55    0.60
   2   0   3    7.46    0.31
   2   0   4   22.44    0.75
   2   0   4   21.45    0.57
   2   0   4   22.16    1.10
  -2   0  -4   22.60    0.58
  -2   0  -4   22.59    1.10
  -2   0  -4   22.14    0.76
  -2   0  -5    6.80    0.38
  -2   0  -5    7.15    0.70
   2   0   5    7.12    0.41
  -2   0  -5    7.50    0.51
   2   0   5    8.15    0.91
   2   0   5    7.56    0.47
   2   0   6    9.68    0.57
   2   0   6    9.15    0.49
   2   0   6   10.21    0.98
  -2   0  -6    9.69    0.48
  -2   0  -6    9.09    0.62
   2   0   6    8.88    0.58
   2   0   7    2.44    0.35
   2   0   7    1.90    0.46
  -2   0  -7    2.38    0.44
   2   0   7    2.49    0.37
  -2   0  -8   -0.16    0.27
   2   0   8   -0.08    0.44
  -2   0  -8   -0.07    0.20
   2   0   8   -0.14    0.20
   2   0   9   -0.11    0.30
  -2   0  -9   -0.10    0.29
  -2   0  -9   -0.47    0.30
   2   0   9   -0.47    0.51
  -2   0 -10    0.81    0.54
   2   0  10    1.78    0.77
  -2   0 -10    1.60    0.42
   2   0  10    2.43    0.47
  -2   0 -11    0.66    0.32
   2   0  11   -0.95    0.60
   2   0  11   -0.04    0.27
   2   0  12   -0.32    0.69
   2   0  12   -0.11    0.37
  -2   0 -12    0.44    0.39
   2   0  13    0.69    0.47
  -2   0 -13    0.38    0.43
   2   0  13    0.00    0.61
   2   0  14   -0.02    0.36
  -2   0 -14    0.99    0.48
  -2   1  16    1.36    0.47
   2  -1 -16    1.59    0.47
  -2  -1  16    1.24    0.55
   2   1 -15    0.27    0.32
  -2   1  15    0.20    0.45
  -2  -1  15    0.26    0.33
   2  -1 -15    0.55    0.44
  -2  -1  15   -0.62    0.56
   2   1 -14    1.35    0.47
  -2   1  14    1.17    0.48
   2  -1 -14    1.55    0.48
  -2  -1  14    0.93    0.46
  -2  -1  14    0.68    0.67
   2   1 -13    2.55    0.52
  -2   1  13    2.72    0.47
  -2  -1  13    1.14    0.67
  -2  -1  13    2.12    0.48
   2  -1 -13    0.99    0.90
   2  -1 -13    2.14    0.44
   2   1 -12    0.52    0.30
   2   1 -12   -1.19    0.75
  -2   1  12    0.77    0.40
   2  -1 -12    0.52    0.72
  -2  -1  12    0.09    0.52
   2  -1 -12    0.93    0.41
  -2  -1  12    1.10    0.33
  -2   1  11    2.54    0.41
  -2   1  11    1.22    0.31
   2   1 -11    2.27    0.45
   2   1 -11    0.94    0.74
  -2  -1  11    2.39    0.43
  -2  -1  11    1.38    0.58
   2  -1 -11    2.19    0.40
   2  -1 -11    1.87    0.75
  -2   1  10    8.37    0.61
   2   1 -10    9.35    1.12
   2   1 -10    8.22    0.54
  -2   1  10    6.96    0.53
  -2  -1  10    8.31    0.58
   2  -1 -10    7.98    0.61
   2  -1 -10    7.95    1.02
  -2  -1  10    9.04    1.39
  -2   1   9    1.38    0.34
  -2   1   9    1.02    0.23
   2   1  -9    1.35    0.33
   2   1  -9    2.08    0.68
   2  -1  -9    1.35    0.34
  -2  -1   9    1.58    0.28
  -2  -1   9    0.89    0.42
   2  -1  -9    1.59    0.55
  -2  -1   9    1.49    0.43
   2   1  -8   23.28    0.76
   2   1  -8   23.32    0.69
  -2   1   8   23.26    0.72
  -2   1   8   23.63    0.75
   2   1  -8   24.45    1.24
  -2  -1   8   23.63    1.06
   2  -1  -8   22.95    0.77
  -2  -1   8   22.39    0.68
   2  -1  -8   23.19    1.17
  -2  -1   8   23.94    1.45
   2   1  -7   27.63    0.74
   2   1  -7   28.82    1.37
  -2   1   7   27.90    0.73
  -2   1   7   27.69    0.71
  -2   1   7   27.59    1.15
  -2   1   7   28.46    0.75
   2   1  -7   29.43    0.73
   2   1  -7   28.35    1.23
   2  -1  -7   28.21    1.21
   2  -1  -7   27.54    1.36
   2  -1  -7   27.84    0.71
   2  -1  -7   27.49    0.76
  -2  -1   7   29.27    1.12
  -2  -1   7   28.49    0.73
  -2  -1   7   29.26    1.37
  -2   1   6   19.06    0.57
  -2   1   6   20.42    0.61
   2   1  -6   19.40    0.53
   2   1  -6   20.34    1.00
   2   1  -6   19.73    0.59
   2   1  -6   19.21    1.03
  -2   1   6   20.20    0.92
   2  -1  -6   20.83    0.58
   2  -1  -6   19.72    0.61
  -2  -1   6   19.07    1.06
   2  -1  -6   20.00    1.12
  -2  -1   6   20.55    0.58
  -2  -1   6   19.03    0.87
  -2  -1   6   19.13    0.53
   2  -1  -6   19.43    0.97
  -2   1   5    3.04    0.35
   2   1  -5    2.51    0.22
   2   1  -5    2.51    0.20
  -2   1   5    2.66    0.22
  -2   1   5    2.41    0.25
   2   1  -5    2.61    0.37
  -2  -1   5    2.48    0.24
   2  -1  -5    2.53    0.42
   2  -1  -5    2.78    0.44
   2  -1  -5    2.76    0.25
   2  -1  -5    2.55    0.23
  -2  -1   5    2.90    0.48
  -2  -1   5    2.93    0.44
  -2  -1   5    2.41    0.24
   2   1  -4   45.28    0.76
  -2   1   4   44.36    0.75
  -2   1   4   46.62    0.79
   2   1  -4   46.56    0.73
   2   1  -4   46.56    1.34
  -2   1   4   43.90    1.21
  -2  -1   4   45.30    0.73
  -2  -1   4   44.18    1.31
  -2  -1   4   46.78    0.76
   2  -1  -4   45.33    0.79
   2  -1  -4   43.83    1.25
  -2  -1   4   44.51    1.21
   2  -1  -4   45.92    0.74
   2   1  -3   -0.08    0.10
  -2   1   3    0.12    0.09
   2   1  -3    0.06    0.10
  -2   1   3    0.04    0.09
  -2   1   3    0.03    0.12
   2   1  -3    0.30    0.11
   2  -1  -3    0.04    0.20
   2  -1  -3    0.21    0.12
  -2  -1   3    0.15    0.11
  -2  -1   3   -0.04    0.10
   2  -1  -3    0.05    0.12
  -2   1   2    2.68    0.27
  -2   1   2    3.22    0.13
   2   1  -2    2.49    0.15
   2   1  -2    2.25    0.20
  -2   1   2    2.70    0.15
  -2   1   2    2.64    0.15
   2   1  -2    2.84    0.15
   2  -1  -2    2.99    0.18
  -2  -1   2    2.75    0.15
  -2  -1   2    3.08    0.23
   2  -1  -2    3.01    0.17
   2  -1  -2    2.93    0.27
  -2  -1   2    2.89    0.15
   2  -1  -2    2.98    0.11
   2   1  -1  228.63    3.10
   2   1  -1  232.94    2.55
  -2   1   1  225.48    3.30
   2   1  -1  225.53    2.63
  -2   1   1  223.12    2.54
   2   1  -1  225.33    2.75
  -2   1   1  222.00    2.52
   2  -1  -1  225.92    3.30
   2  -1  -1  230.75    2.36
  -2  -1   1  231.53    2.84
  -2  -1   1  225.53    2.27
   2  -1  -1  224.14    2.34
  -2  -1   1  228.92    2.87
   2  -1  -1  226.64    3.39
  -2  -1   1  222.29    2.54
  -2   1   0  338.89    5.58
  -2   1   0  347.01    3.73
   2   1   0  345.65    3.90
  -2   1   0  337.01    3.77
  -2   1   0  346.68    4.17
   2   1   0  344.70    5.31
   2   1   0  341.45    3.94
   2  -1   0  345.74    3.83
  -2  -1   0  340.56    5.28
   2  -1   0  355.73    4.35
  -2  -1   0  343.34    3.95
   2  -1   0  323.53    3.92
   2  -1   0  333.69    7.01
  -2  -1   0  346.97    3.90
  -2  -1   0  342.86    7.09
   2  -1   0  336.07    5.58
   2  -1   0  339.45    5.06
  -2   1  -1   37.20    1.16
   2   1   1   38.66    1.08
  -2   1  -1   38.27    0.59
   2   1   1   37.83    0.76
   2   1   1   37.45    0.58
  -2  -1  -1   38.43    0.79
  -2  -1  -1   38.37    1.06
   2  -1   1   37.51    0.59
  -2  -1  -1   37.36    0.58
   2  -1   1   38.45    1.19
   2  -1   1   39.20    0.85
   2  -1   1   37.98    0.61
   2   1   2   31.19    1.09
  -2   1  -2   30.94    0.57
  -2   1  -2   30.20    0.51
   2   1   2   30.77    0.58
   2   1   2   30.52    0.72
  -2   1  -2   30.62    1.12
   2  -1   2   30.24    0.56
  -2  -1  -2   31.22    0.57
  -2  -1  -2   30.97    0.75
  -2  -1  -2   30.96    1.08
   2  -1   2   30.57    1.15
   2  -1   2   30.98    0.81
   2   1   3   23.58    0.66
  -2   1  -3   23.54    0.54
   2   1   3   22.43    0.54
   2   1   3   23.08    1.06
  -2   1  -3   22.91    1.04
  -2   1  -3   23.11    0.55
  -2  -1  -3   22.84    1.03
   2  -1   3   23.11    0.76
   2  -1   3   22.77    0.54
   2  -1   3   22.16    1.04
  -2  -1  -3   22.64    0.52
  -2  -1  -3   23.07    0.68
  -2  -1  -3   23.03    0.83
  -2   1  -4   18.01    0.52
  -2   1  -4   18.24    0.59
   2   1   4   17.80    0.54
  -2   1  -4   18.05    1.01
   2   1   4   18.03    0.63
   2   1   4   19.29    1.09
  -2  -1  -4   18.17    0.98
  -2  -1  -4   18.66    0.51
  -2  -1  -4   17.08    0.78
   2  -1   4   18.35    0.71
   2  -1   4   19.66    1.12
  -2  -1  -4   18.53    0.68
   2  -1   4   18.28    0.54
   2  -1   4   17.78    0.54
   2   1   5   10.06    0.98
  -2   1  -5    9.31    0.52
   2   1   5    9.95    0.47
  -2   1  -5    9.60    0.84
  -2   1  -5   10.01    0.44
   2   1   5   10.01    0.51
   2  -1   5    9.89    0.42
  -2  -1  -5    9.48    0.41
   2  -1   5   10.15    0.90
   2  -1   5    9.53    0.46
  -2  -1  -5    9.48    0.56
   2  -1   5    9.56    0.61
  -2  -1  -5    9.69    0.89
  -2  -1  -5    9.49    0.64
   2   1   6   11.63    1.04
  -2   1  -6   11.42    0.51
   2   1   6   10.97    0.54
  -2   1  -6   11.10    0.64
   2   1   6   10.57    0.57
   2  -1   6   11.80    0.54
   2  -1   6   11.79    1.20
   2  -1   6   11.79    0.56
  -2  -1  -6   11.03    0.74
   2   1   7    0.64    0.43
   2   1   7    0.71    0.23
   2   1   7    0.83    0.24
  -2   1  -7    1.03    0.37
   2  -1   7    0.94    0.23
   2  -1   7    0.67    0.44
  -2  -1  -7    0.72    0.34
   2  -1   7    0.89    0.24
  -2   1  -8    2.92    0.56
   2   1   8    3.45    0.46
   2   1   8    1.86    0.60
   2  -1   8    2.36    0.40
  -2  -1  -8    3.41    0.60
   2  -1   8    1.94    0.54
  -2  -1  -8    2.20    0.41
   2  -1   8    3.03    0.38
   2   1   9    0.29    0.26
  -2   1  -9   -0.38    0.47
   2   1   9    0.10    0.52
  -2   1  -9    0.22    0.24
   2  -1   9    0.13    0.31
   2  -1   9    0.43    0.21
  -2  -1  -9    0.39    0.26
  -2  -1  -9    0.10    0.36
   2  -1   9   -0.17    0.54
   2   1  10    2.52    0.48
  -2   1 -10    2.90    0.50
   2   1  10    2.22    0.80
   2  -1  10    1.61    0.66
  -2  -1 -10    2.68    0.48
   2  -1  10    2.65    0.48
  -2  -1 -10    2.33    0.61
   2   1  11    0.45    0.41
   2   1  11    0.15    0.69
  -2   1 -11    0.57    0.30
  -2  -1 -11    0.13    0.49
  -2  -1 -11    0.32    0.37
   2  -1  11    0.26    0.29
   2  -1  11   -0.31    0.69
  -2   1 -12    0.39    0.30
   2   1  12   -0.18    0.37
  -2  -1 -12    0.08    0.26
   2  -1  12   -0.77    0.73
   2  -1  12   -0.28    0.36
  -2  -1 -12   -1.04    0.49
   2   1  13   -0.09    0.31
  -2   1 -13    0.75    0.44
   2  -1  13    0.24    0.44
   2  -1  13   -0.40    0.60
  -2  -1 -13    0.57    0.33
   2   1  14    0.29    0.48
  -2  -1 -14    0.28    0.41
   2  -1  14   -0.13    0.44
   2   2 -15    0.19    0.40
  -2   2  15   -0.15    0.32
  -2  -2  15   -0.39    0.40
   2  -2 -15    0.41    0.34
  -2  -2  15   -0.82    0.65
   2   2 -14    0.86    0.44
  -2   2  14    0.25    0.44
   2  -2 -14    0.89    0.44
  -2  -2  14    0.03    0.37
  -2  -2  14   -0.37    0.61
   2   2 -13    1.68    0.41
  -2   2  13    1.52    0.47
  -2  -2  13    0.61    0.67
  -2  -2  13    2.16    0.47
   2  -2 -13    2.05    0.43
   2  -2 -13    0.01    0.75
  -2   2  12    0.15    0.36
   2   2 -12    0.19    0.35
   2  -2 -12    0.17    0.34
  -2  -2  12    0.33    0.33
   2  -2 -12   -0.55    0.58
  -2  -2  12   -0.39    0.52
   2   2 -11   10.43    0.63
  -2   2  11   10.47    0.63
   2  -2 -11   10.74    1.09
   2  -2 -11    9.58    0.63
  -2  -2  11    9.76    0.64
  -2  -2  11   11.08    1.39
  -2   2  10   10.41    0.51
  -2   2  10   11.70    0.68
   2   2 -10   10.97    0.67
   2  -2 -10   10.21    0.61
  -2  -2  10   10.85    1.52
   2  -2 -10    9.70    1.10
  -2  -2  10   10.07    0.55
  -2   2   9    1.87    0.37
   2   2  -9    2.57    0.35
   2   2  -9    2.58    0.39
  -2   2   9    2.06    0.26
  -2  -2   9    1.55    0.44
   2  -2  -9    2.17    0.35
   2  -2  -9    2.03    0.61
  -2  -2   9    2.55    0.50
  -2  -2   9    2.39    0.37
  -2   2   8    0.45    0.12
   2   2  -8    0.55    0.23
   2   2  -8    0.72    0.27
  -2   2   8    0.48    0.26
   2  -2  -8    0.49    0.21
  -2  -2   8    0.68    0.35
  -2  -2   8    0.43    0.35
   2  -2  -8    0.74    0.37
  -2  -2   8    0.42    0.23
   2   2  -7    7.49    0.37
   2   2  -7    7.20    0.43
   2   2  -7    7.73    0.76
  -2   2   7    7.76    0.30
  -2   2   7    7.43    0.44
  -2  -2   7    8.55    0.94
  -2  -2   7    6.95    0.66
  -2  -2   7    7.78    0.41
   2  -2  -7    7.28    0.45
   2  -2  -7    7.69    0.75
  -2   2   6    0.59    0.24
   2   2  -6    0.39    0.19
  -2   2   6    0.47    0.16
  -2   2   6    0.46    0.07
  -2   2   6    0.74    0.18
   2   2  -6    0.61    0.17
   2   2  -6    0.07    0.17
   2  -2  -6    0.29    0.20
   2  -2  -6    0.48    0.21
  -2  -2   6    0.71    0.37
  -2  -2   6    0.60    0.15
   2  -2  -6    0.57    0.19
   2  -2  -6    0.59    0.33
  -2  -2   6    0.52    0.25
   2   2  -5   46.86    1.55
  -2   2   5   47.84    0.89
  -2   2   5   47.34    0.86
  -2   2   5   43.08    0.57
  -2   2   5   46.79    1.45
   2   2  -5   46.97    0.79
   2   2  -5   46.88    0.84
  -2  -2   5   46.78    1.37
   2  -2  -5   48.12    0.89
   2  -2  -5   47.51    1.50
  -2  -2   5   47.85    0.80
  -2  -2   5   47.13    1.57
  -2  -2   5   48.52    0.83
   2  -2  -5   48.49    0.85
  -2   2   4   24.34    0.94
   2   2  -4   25.32    0.50
   2   2  -4   24.79    0.52
  -2   2   4   25.83    0.58
   2   2  -4   25.27    0.98
  -2   2   4   25.71    0.56
  -2  -2   4   25.27    1.01
   2  -2  -4   25.21    0.99
   2  -2  -4   25.29    0.57
  -2  -2   4   25.90    0.50
   2  -2  -4   25.11    0.54
  -2  -2   4   26.21    0.52
   2   2  -3   41.20    0.62
   2   2  -3   40.86    1.20
  -2   2   3   41.17    1.18
  -2   2   3   41.75    0.69
  -2   2   3   42.65    0.68
   2   2  -3   41.35    0.60
  -2  -2   3   41.97    0.61
   2  -2  -3   41.08    0.68
  -2  -2   3   40.53    1.21
   2  -2  -3   41.85    0.66
  -2  -2   3   41.40    0.62
   2  -2  -3   41.40    1.22
  -2   2   2   78.31    0.96
  -2   2   2   77.68    1.63
  -2   2   2   79.22    0.97
   2   2  -2   78.84    0.88
   2  -2  -2   79.54    0.96
  -2  -2   2   79.19    0.87
   2  -2  -2   79.59    0.95
   2  -2  -2   78.29    1.67
  -2  -2   2   79.28    0.88
  -2  -2   2   78.00    1.78
  -2   2   1   57.88    0.74
  -2   2   1   57.94    1.00
  -2   2   1   56.32    1.22
   2   2  -1   58.10    0.92
   2   2  -1   57.90    0.67
  -2   2   1   58.84    0.74
   2  -2  -1   58.29    1.26
   2  -2  -1   59.29    0.73
  -2  -2   1   57.30    0.67
  -2  -2   1   56.80    1.07
  -2  -2   1   58.66    0.67
   2  -2  -1   57.76    0.74
  -2  -2   1   58.04    0.91
   2   2   0   23.71    0.60
  -2   2   0   23.69    0.42
   2   2   0   23.08    0.39
   2   2   0   23.17    0.38
  -2   2   0   23.30    0.61
  -2   2   0   23.18    0.43
  -2  -2   0   23.39    0.38
   2  -2   0   23.96    0.42
   2  -2   0   23.62    0.64
   2  -2   0   23.68    0.41
  -2  -2   0   23.67    0.61
  -2   2  -1   10.57    0.29
   2   2   1   10.25    0.28
   2   2   1   10.06    0.38
   2  -2   1   10.94    0.34
   2  -2   1    9.97    0.66
  -2  -2  -1   10.68    0.42
   2  -2   1   10.89    0.30
   2  -2   1   10.81    0.30
  -2  -2  -1   10.73    0.28
   2   2   2   13.25    0.37
  -2   2  -2   13.83    0.80
   2   2   2   13.81    0.47
  -2   2  -2   13.37    0.38
  -2  -2  -2   13.54    0.36
  -2  -2  -2   14.37    0.77
   2  -2   2   13.50    0.30
   2  -2   2   13.83    0.83
   2  -2   2   13.70    0.37
  -2  -2  -2   13.75    0.50
  -2   2  -3   20.24    1.02
  -2   2  -3   20.35    0.50
   2   2   3   20.58    0.52
   2   2   3   21.16    0.62
   2  -2   3   19.60    0.48
  -2  -2  -3   19.83    1.01
   2  -2   3   20.15    1.11
  -2  -2  -3   19.79    0.89
  -2  -2  -3   20.47    0.51
   2  -2   3   20.11    0.38
  -2  -2  -3   20.26    0.65
  -2   2  -4   14.02    0.92
   2   2   4   14.26    0.54
  -2   2  -4   14.25    0.45
   2   2   4   14.91    0.50
  -2  -2  -4   13.60    0.80
  -2  -2  -4   13.58    0.96
  -2  -2  -4   13.81    0.58
   2  -2   4   14.00    1.06
   2  -2   4   14.11    0.38
   2  -2   4   13.94    0.47
  -2  -2  -4   14.38    0.47
   2   2   5    4.29    0.36
   2   2   5    3.96    0.33
  -2   2  -5    4.07    0.32
   2  -2   5    3.76    0.70
   2  -2   5    3.82    0.33
   2  -2   5    3.60    0.25
  -2  -2  -5    4.08    0.41
  -2  -2  -5    3.66    0.46
   2   2   6    0.43    0.16
   2   2   6    0.64    0.21
  -2   2  -6    0.57    0.19
   2  -2   6    0.64    0.39
   2  -2   6    0.16    0.21
  -2  -2  -6    0.43    0.24
  -2  -2  -6    0.25    0.28
   2  -2   6    0.45    0.14
   2   2   7   11.04    0.60
  -2   2  -7   10.66    0.54
   2   2   7   10.68    0.59
  -2  -2  -7   11.15    0.61
  -2  -2  -7   12.31    0.93
   2  -2   7   11.88    1.27
   2  -2   7   11.70    0.54
   2  -2   7   11.40    0.58
   2   2   8    1.52    0.38
   2  -2   8    1.27    0.30
   2  -2   8    1.11    0.52
   2  -2   8    1.69    0.29
  -2  -2  -8    1.41    0.51
  -2  -2  -8    1.44    0.33
  -2   2  -9    1.04    0.37
   2   2   9    0.77    0.31
  -2  -2  -9    1.10    0.38
  -2  -2  -9    0.94    0.48
   2  -2   9    0.28    0.53
   2  -2   9    0.91    0.36
   2   2  10    0.30    0.36
  -2   2 -10   -0.07    0.30
   2  -2  10   -0.05    0.24
  -2  -2 -10    0.28    0.47
  -2  -2 -10    0.12    0.33
   2  -2  10   -0.45    0.61
   2   2  11    0.78    0.42
  -2   2 -11    0.05    0.23
   2  -2  11   -1.27    0.70
  -2  -2 -11    0.19    0.51
   2  -2  11    0.23    0.36
  -2  -2 -11    0.30    0.35
  -2   2 -12    0.47    0.38
   2   2  12   -0.10    0.39
  -2  -2 -12    0.11    0.35
  -2  -2 -12   -0.23    0.55
   2  -2  12   -0.64    0.59
   2  -2  12    0.57    0.40
  -2   2 -13    0.59    0.41
   2   2  13    0.30    0.46
  -2  -2 -13   -1.26    0.66
  -2  -2 -13    0.53    0.33
   2  -2  13    0.15    0.31
   2  -2  14    0.77    0.48
  -2  -2 -14    0.81    0.38
  -2   3  15   -0.29    0.31
   2  -3 -15    0.74    0.43
   2   3 -14    0.71    0.41
  -2   3  14   -0.23    0.41
   2  -3 -14    0.78    0.42
   2   3 -13    1.00    0.40
  -2   3  13    1.17    0.38
   2  -3 -13    1.21    0.42
   2  -3 -13   -0.82    0.69
  -2  -3  13   -0.05    0.33
  -2  -3  13   -0.61    0.63
  -2   3  12   -0.30    0.34
   2   3 -12    0.28    0.32
   2  -3 -12   -0.62    0.54
  -2  -3  12   -0.96    0.55
   2  -3 -12    0.08    0.33
  -2  -3  12   -0.23    0.30
   2   3 -11    1.50    0.39
  -2   3  11    1.43    0.41
  -2  -3  11    0.72    0.49
   2  -3 -11    1.51    0.41
   2  -3 -11    1.16    0.71
  -2  -3  11    1.62    0.38
  -2   3  10    3.47    0.43
  -2   3  10    3.04    0.24
   2   3 -10    3.49    0.46
   2   3 -10    3.31    0.41
   2  -3 -10    3.44    0.48
  -2  -3  10    3.88    0.45
   2  -3 -10    3.33    0.75
  -2  -3  10    1.62    0.65
  -2   3   9    8.11    0.57
  -2   3   9    7.35    0.29
   2   3  -9    8.10    0.49
   2   3  -9    8.20    0.55
  -2  -3   9    8.23    0.50
   2  -3  -9    9.11    1.03
   2  -3  -9    7.76    0.57
  -2  -3   9    7.67    0.76
  -2  -3   9    8.45    1.42
  -2   3   8   11.24    0.57
   2   3  -8   11.37    0.50
  -2   3   8   10.60    0.29
   2   3  -8   11.24    0.55
  -2  -3   8   11.23    0.51
   2  -3  -8   11.30    0.54
  -2  -3   8   10.56    0.86
   2  -3  -8   12.61    1.06
  -2  -3   8   12.84    1.32
   2   3  -7    1.62    0.27
   2   3  -7    1.90    0.25
  -2   3   7    1.89    0.30
   2  -3  -7    2.17    0.49
   2  -3  -7    2.00    0.31
  -2  -3   7    2.01    0.59
  -2  -3   7    2.01    0.26
  -2  -3   7    1.43    0.42
  -2   3   6   24.10    0.66
   2   3  -6   23.97    1.20
   2   3  -6   24.63    0.59
   2   3  -6   24.47    0.63
  -2   3   6   24.63    0.67
  -2  -3   6   23.31    1.10
  -2  -3   6   24.23    0.60
  -2  -3   6   24.78    1.35
   2  -3  -6   24.80    0.68
   2  -3  -6   24.74    1.25
  -2   3   5   10.79    0.42
   2   3  -5   10.72    0.39
   2   3  -5   10.91    0.74
  -2   3   5   11.41    0.43
  -2   3   5   11.45    0.74
   2   3  -5   10.91    0.36
  -2  -3   5   11.37    0.86
   2  -3  -5   11.89    0.44
   2  -3  -5   10.46    0.76
  -2  -3   5   11.36    0.36
   2  -3  -5   11.22    0.40
  -2   3   4   26.55    0.58
  -2   3   4   27.08    1.09
  -2   3   4   25.84    0.58
   2   3  -4   26.24    0.49
   2   3  -4   26.71    0.52
   2  -3  -4   25.25    0.58
  -2  -3   4   26.49    1.17
   2  -3  -4   25.69    0.55
   2  -3  -4   25.05    0.45
  -2  -3   4   25.58    0.49
   2  -3  -4   25.12    1.12
  -2   3   3   26.71    1.01
   2   3  -3   26.59    0.45
  -2   3   3   27.58    0.55
  -2   3   3   27.83    0.54
   2  -3  -3   26.51    1.05
  -2  -3   3   27.88    0.45
   2  -3  -3   27.65    0.55
  -2  -3   3   26.87    0.43
   2  -3  -3   27.91    0.53
  -2  -3   3   27.09    1.09
  -2   3   2   77.47    1.79
   2   3  -2   79.24    0.83
  -2   3   2   78.19    0.99
  -2   3   2   77.71    0.97
   2   3  -2   77.42    1.34
   2   3  -2   76.98    0.83
  -2  -3   2   78.45    0.83
   2  -3  -2   80.77    0.96
  -2  -3   2   76.10    1.99
   2  -3  -2   78.60    0.97
  -2  -3   2   76.65    0.82
   2  -3  -2   78.81    1.86
   2   3  -1   31.71    0.40
  -2   3   1   31.46    0.83
   2   3  -1   31.32    0.77
  -2   3   1   31.93    0.51
   2   3  -1   30.46    0.39
   2  -3  -1   31.69    0.49
  -2  -3   1   31.35    0.82
   2  -3  -1   32.07    0.49
  -2  -3   1   31.19    0.39
   2  -3  -1   31.89    1.01
   2   3   0   20.89    0.35
   2   3   0   20.89    0.35
  -2   3   0   20.52    0.40
  -2   3   0   21.29    0.67
   2   3   0   20.97    0.62
   2  -3   0   21.83    0.39
  -2  -3   0   21.46    0.66
   2  -3   0   21.18    0.39
   2  -3   0   21.59    0.75
  -2  -3   0   21.56    0.34
  -2   3  -1   35.43    0.92
   2   3   1   34.22    0.55
  -2   3  -1   34.40    0.57
   2  -3   1   35.12    0.57
   2  -3   1   34.26    0.89
  -2  -3  -1   33.54    0.84
  -2  -3  -1   34.63    0.54
   2  -3   1   34.27    0.55
   2  -3   1   33.74    1.43
  -2   3  -2    5.22    0.26
   2   3   2    5.59    0.28
   2   3   2    5.71    0.33
   2  -3   2    5.70    0.69
   2  -3   2    5.55    0.26
   2  -3   2    5.69    0.26
  -2  -3  -2    5.50    0.25
  -2  -3  -2    5.86    0.36
   2  -3   2    5.63    0.32
   2   3   3    5.13    0.31
  -2   3  -3    4.92    0.27
   2   3   3    5.07    0.32
  -2  -3  -3    5.23    0.27
  -2  -3  -3    5.22    0.65
  -2  -3  -3    5.18    0.36
  -2  -3  -3    5.30    0.53
   2  -3   3    5.13    0.68
   2  -3   3    5.44    0.27
   2   3   4    5.54    0.35
   2   3   4    5.34    0.34
  -2   3  -4    5.55    0.32
   2  -3   4    5.66    0.32
  -2  -3  -4    5.91    0.59
   2  -3   4    5.43    0.31
   2  -3   4    5.61    0.88
  -2  -3  -4    5.56    0.75
  -2  -3  -4    5.80    0.42
   2   3   5    3.79    0.31
  -2   3  -5    3.98    0.32
   2   3   5    4.00    0.36
  -2  -3  -5    4.61    0.37
  -2  -3  -5    3.76    0.58
  -2  -3  -5    4.02    0.40
   2  -3   5    3.55    0.24
   2  -3   5    3.64    0.35
  -2   3  -6    3.05    0.34
   2   3   6    3.04    0.31
   2   3   6    2.66    0.35
   2  -3   6    2.65    0.23
  -2  -3  -6    2.18    0.34
   2  -3   6    1.91    0.50
  -2  -3  -6    2.86    0.55
  -2  -3  -6    2.38    0.35
   2  -3   6    2.47    0.32
  -2   3  -7    8.64    0.46
   2   3   7    8.83    0.57
   2   3   7    8.84    0.53
   2  -3   7    8.90    0.53
   2  -3   7    8.63    0.41
  -2  -3  -7    9.24    0.94
  -2  -3  -7    8.48    0.55
   2  -3   7   10.78    1.58
  -2  -3  -7    9.55    0.70
  -2   3  -8    1.54    0.37
   2   3   8    1.31    0.37
  -2  -3  -8    1.50    0.55
  -2  -3  -8    2.18    0.40
   2  -3   8    1.71    0.65
   2  -3   8    1.46    0.34
  -2   3  -9    1.44    0.37
   2   3   9    1.48    0.40
  -2  -3  -9    1.84    0.36
   2  -3   9    1.35    0.37
   2  -3   9    1.20    0.66
  -2  -3  -9    2.25    0.65
  -2   3 -10    0.37    0.34
   2   3  10   -0.07    0.34
  -2  -3 -10   -0.12    0.43
   2  -3  10   -0.01    0.29
  -2  -3 -10    0.45    0.27
   2  -3  10   -0.60    0.57
   2   3  11   -0.24    0.36
  -2   3 -11    0.15    0.34
  -2  -3 -11    0.18    0.26
   2  -3  11   -0.20    0.32
  -2  -3 -11   -0.15    0.46
  -2   3 -12    0.29    0.29
   2   3  12   -0.15    0.39
  -2  -3 -12   -0.05    0.24
   2  -3  12   -0.22    0.35
  -2  -3 -12   -0.62    0.50
   2   3  13    0.24    0.35
  -2   3 -13    0.49    0.42
  -2  -3 -13    0.19    0.29
  -2  -3 -13   -1.05    0.57
   2   4 -14    0.68    0.41
  -2   4  14    0.39    0.46
   2  -4 -14   -1.13    0.76
   2   4 -13    0.31    0.33
  -2   4  13    0.66    0.44
   2  -4 -13   -0.19    0.76
   2  -4 -13    0.32    0.36
   2   4 -12    0.01    0.29
  -2   4  12   -0.14    0.34
   2  -4 -12    0.11    0.50
   2  -4 -12    0.15    0.33
   2   4 -11    1.44    0.37
  -2   4  11    1.47    0.35
   2  -4 -11    1.70    0.40
  -2  -4  11    0.23    0.69
   2  -4 -11    1.63    0.75
  -2  -4  11    1.24    0.38
  -2   4  10    3.07    0.46
   2   4 -10    2.70    0.41
   2  -4 -10    3.04    0.83
  -2  -4  10    1.50    0.74
  -2  -4  10    3.94    0.45
   2  -4 -10    3.46    0.46
   2   4  -9    1.87    0.31
   2   4  -9    1.43    0.32
  -2   4   9    1.71    0.36
   2  -4  -9    1.57    0.34
  -2  -4   9    1.11    0.64
   2  -4  -9    0.97    0.53
  -2  -4   9    1.12    0.28
   2   4  -8    2.29    0.32
   2   4  -8    2.56    0.31
  -2   4   8    2.24    0.35
  -2  -4   8    0.85    0.62
   2  -4  -8    2.70    0.38
  -2  -4   8    1.85    0.58
  -2  -4   8    2.42    0.31
   2  -4  -8    2.31    0.66
  -2   4   7    0.16    0.21
   2   4  -7    0.00    0.17
   2   4  -7    0.15    0.18
   2  -4  -7    0.13    0.30
  -2  -4   7    0.12    0.18
   2  -4  -7    0.18    0.21
  -2  -4   7    0.35    0.37
   2   4  -6    1.91    0.23
   2   4  -6    1.88    0.24
  -2   4   6    1.60    0.26
   2  -4  -6    1.77    0.13
   2  -4  -6    1.76    0.27
  -2  -4   6    1.81    0.23
  -2  -4   6    1.17    0.38
   2  -4  -6    1.83    0.52
   2   4  -5    4.78    0.26
  -2   4   5    5.47    0.32
   2   4  -5    5.17    0.29
  -2   4   5    4.72    0.34
   2  -4  -5    5.31    0.34
   2  -4  -5    5.33    0.68
  -2  -4   5    5.25    0.80
   2  -4  -5    5.36    0.23
  -2  -4   5    5.20    0.25
   2   4  -4    2.48    0.19
  -2   4   4    2.76    0.25
  -2   4   4    2.53    0.24
   2   4  -4    2.30    0.16
   2  -4  -4    2.39    0.47
   2  -4  -4    2.60    0.19
   2  -4  -4    2.49    0.23
  -2  -4   4    2.59    0.17
   2  -4  -4    2.36    0.22
  -2  -4   4    1.72    0.36
  -2   4   3    9.38    0.32
   2   4  -3    9.25    0.21
  -2   4   3    9.24    0.32
   2   4  -3    9.05    0.22
   2  -4  -3    9.21    0.31
   2  -4  -3    9.10    0.72
  -2  -4   3    9.00    0.75
   2  -4  -3    9.02    0.30
  -2  -4   3    9.03    0.19
   2   4  -2    4.78    0.44
  -2   4   2    4.32    0.22
  -2   4   2    4.26    0.38
   2  -4  -2    4.39    0.51
   2  -4  -2    4.63    0.21
   2  -4  -2    4.45    0.21
  -2   4   1    5.83    0.22
  -2   4   1    5.83    0.48
  -2   4   1    5.63    0.21
   2   4  -1    5.20    0.39
   2  -4  -1    5.80    0.51
   2  -4  -1    5.57    0.20
  -2  -4   1    5.80    0.39
   2  -4  -1    5.52    0.20
   2   4   0    9.63    0.52
  -2   4   0    9.77    0.27
  -2   4   0    9.12    0.57
   2   4   0    9.72    0.20
   2   4   0    9.84    0.20
   2  -4   0    9.33    0.24
  -2  -4   0    9.48    0.18
  -2  -4   0    9.62    0.18
   2  -4   0    9.20    0.58
  -2  -4   0   10.09    0.51
   2  -4   0    9.72    0.25
  -2   4  -1   39.67    1.11
   2   4   1   39.31    0.59
   2   4   1   39.83    0.60
   2   4   1   39.61    0.99
   2  -4   1   39.44    0.59
   2  -4   1   39.40    1.70
   2  -4   1   40.61    0.61
   2  -4   1   40.88    1.17
  -2  -4  -1   39.12    0.57
  -2  -4  -1   39.78    0.59
  -2  -4  -1   39.60    1.02
  -2   4  -2    2.28    0.20
   2   4   2    2.16    0.20
  -2  -4  -2    1.64    0.24
  -2  -4  -2    2.47    0.19
   2  -4   2    1.98    0.28
  -2  -4  -2    1.97    0.42
  -2  -4  -2    2.32    0.18
   2  -4   2    2.26    0.19
   2  -4   2    1.90    0.17
   2   4   3    4.78    0.30
  -2   4  -3    4.82    0.27
  -2  -4  -3    4.30    0.61
   2  -4   3    4.74    0.27
  -2  -4  -3    4.63    0.29
   2  -4   3    4.78    0.75
  -2  -4  -3    4.63    0.38
   2  -4   3    4.64    0.27
  -2  -4  -3    5.03    0.28
  -2   4  -4    0.18    0.16
   2   4   4    0.21    0.11
   2   4   4    0.30    0.17
  -2  -4  -4    0.20    0.31
   2  -4   4    0.12    0.35
  -2  -4  -4    0.02    0.15
  -2  -4  -4    0.23    0.16
   2  -4   4    0.28    0.17
   2   4   5    0.77    0.17
   2   4   5    1.16    0.26
  -2   4  -5    0.96    0.21
  -2  -4  -5    0.84    0.37
  -2  -4  -5    0.86    0.23
  -2  -4  -5    1.23    0.27
   2  -4   5    0.92    0.22
   2  -4   5    0.51    0.47
   2  -4   5    0.38    0.24
  -2   4  -6    3.29    0.35
   2   4   6    3.38    0.41
   2   4   6    3.33    0.33
  -2  -4  -6    3.22    0.38
  -2  -4  -6    3.41    0.46
   2  -4   6    2.61    0.73
   2  -4   6    2.83    0.35
   2  -4   6    2.85    0.27
  -2  -4  -6    3.10    0.69
   2   4   7    1.28    0.23
  -2   4  -7    1.69    0.31
  -2   4  -7    1.49    0.33
   2   4   7    1.53    0.34
   2  -4   7    1.45    0.30
  -2  -4  -7    1.11    0.31
  -2  -4  -7    1.69    0.34
  -2  -4  -7    1.99    0.63
   2  -4   7    0.94    0.56
  -2   4  -8    1.07    0.32
   2   4   8    1.78    0.38
   2  -4   8    1.36    0.34
  -2  -4  -8    0.52    0.33
   2  -4   8    0.91    0.75
  -2  -4  -8    1.62    0.62
  -2  -4  -8    1.53    0.34
   2   4   9    0.40    0.33
  -2   4  -9    0.82    0.34
  -2  -4  -9    0.58    0.29
   2  -4   9   -0.56    0.74
  -2  -4  -9    0.78    0.53
   2  -4   9    0.84    0.31
   2   4  10    0.23    0.36
  -2   4 -10    0.57    0.33
  -2  -4 -10    0.29    0.24
  -2  -4 -10    0.13    0.49
   2   4  11   -0.39    0.34
  -2   4 -11   -0.08    0.23
  -2  -4 -11   -0.39    0.48
  -2  -4 -11    0.62    0.35
  -2   4 -12    1.00    0.43
   2   4  12    1.01    0.48
  -2  -4 -12    0.61    0.67
   2   5 -13    0.32    0.36
  -2   5  13   -0.12    0.39
   2  -5 -13   -0.45    0.79
   2   5 -12    0.49    0.30
  -2   5  12    0.08    0.35
   2  -5 -12   -0.43    0.44
  -2   5  11   -0.12    0.31
   2   5 -11    0.25    0.27
   2  -5 -11   -0.46    0.53
   2   5 -10    0.51    0.29
  -2   5  10    0.37    0.31
   2  -5 -10    0.90    0.64
  -2  -5  10   -1.14    0.67
   2   5  -9    0.45    0.26
  -2   5   9   -0.04    0.25
  -2  -5   9   -0.63    0.51
   2  -5  -9    0.14    0.23
   2  -5  -9    0.08    0.39
   2   5  -8    4.57    0.39
  -2   5   8    4.05    0.44
   2  -5  -8    4.24    0.40
   2  -5  -8    4.43    0.87
  -2  -5   8    2.68    0.76
  -2   5   7    0.14    0.21
   2   5  -7   -0.03    0.18
   2   5  -7    0.09    0.16
   2  -5  -7    0.01    0.18
   2  -5  -7    0.40    0.45
  -2  -5   7   -0.12    0.43
  -2  -5   7   -0.08    0.14
  -2   5   6    7.47    0.41
   2   5  -6    7.24    0.35
  -2  -5   6    7.11    0.31
   2  -5  -6    7.10    0.39
   2  -5  -6    6.93    0.29
   2  -5  -6    6.75    0.80
  -2  -5   6    8.22    1.20
  -2   5   5    1.93    0.25
   2   5  -5    1.84    0.18
   2   5  -5    1.70    0.18
   2  -5  -5    1.69    0.20
   2  -5  -5    1.84    0.24
  -2  -5   5    1.67    0.17
  -2  -5   5    1.44    0.48
   2  -5  -5    1.81    0.54
   2   5  -4    4.54    0.17
   2   5  -4    4.51    0.16
  -2   5   4    4.47    0.29
   2  -5  -4    4.81    0.30
  -2  -5   4    5.41    0.86
   2  -5  -4    4.72    0.28
  -2  -5   4    4.54    0.13
   2  -5  -4    4.71    0.69
  -2   5   3    4.51    0.56
  -2   5   3    5.12    0.27
   2  -5  -3    5.09    0.25
   2  -5  -3    5.13    0.65
   2  -5  -3    5.04    0.24
  -2  -5   3    5.37    0.76
  -2   5   2   21.35    0.42
   2   5  -2   20.85    0.87
  -2   5   2   20.78    0.42
   2  -5  -2   21.23    1.12
   2  -5  -2   20.78    0.39
   2  -5  -2   20.17    0.38
  -2   5   1    4.51    0.18
   2   5  -1    5.57    0.54
  -2   5   1    4.68    0.48
   2  -5  -1    4.77    0.16
  -2  -5   1    4.90    0.45
   2  -5  -1    4.80    0.16
   2  -5  -1    4.96    0.57
   2   5   0    7.79    0.59
  -2   5   0    8.40    0.65
  -2   5   0    8.17    0.22
   2  -5   0    8.25    0.67
  -2  -5   0    8.36    0.53
   2  -5   0    8.30    0.19
   2  -5   0    8.17    0.19
  -2   5  -1    7.53    0.24
   2   5   1    7.01    0.51
   2   5   1    7.07    0.21
  -2   5  -1    7.48    0.59
   2   5   1    7.30    0.21
  -2  -5  -1    7.15    0.18
   2  -5   1    7.26    0.22
   2  -5   1    7.53    0.59
   2  -5   1    7.73    0.90
  -2  -5  -1    7.05    0.18
  -2  -5  -1    6.49    0.47
   2  -5   1    7.11    0.21
   2   5   2   13.48    0.37
   2   5   2   13.53    0.71
   2   5   2   13.95    0.37
  -2   5  -2   13.99    0.37
  -2  -5  -2   13.17    0.95
   2  -5   2   12.90    0.71
  -2  -5  -2   13.69    0.64
   2  -5   2   13.45    0.34
  -2  -5  -2   13.37    0.35
   2  -5   2   13.38    0.34
   2  -5   2   13.60    1.29
  -2  -5  -2   13.01    0.35
   2   5   3    2.51    0.25
  -2  -5  -3    3.09    0.61
   2  -5   3    1.96    0.57
  -2  -5  -3    2.73    0.35
   2  -5   3    3.09    0.23
   2  -5   3    2.47    0.35
  -2  -5  -3    3.02    0.25
  -2   5  -4    1.14    0.21
   2   5   4    1.29    0.23
   2  -5   4    1.27    0.21
  -2  -5  -4    1.12    0.51
   2  -5   4    0.82    0.47
  -2  -5  -4    1.02    0.23
   2  -5   4    1.17    0.25
  -2  -5  -4    1.13    0.21
  -2   5  -5    0.10    0.17
   2   5   5    0.18    0.19
  -2  -5  -5    0.07    0.41
  -2  -5  -5   -0.02    0.17
   2  -5   5    0.13    0.17
   2  -5   5    0.09    0.40
  -2  -5  -5    0.31    0.19
  -2   5  -6    0.75    0.26
   2   5   6    0.41    0.24
  -2  -5  -6    0.75    0.24
   2  -5   6    0.22    0.62
   2  -5   6    0.78    0.24
  -2  -5  -6    0.55    0.48
  -2  -5  -6    0.35    0.23
  -2   5  -7    0.84    0.30
   2   5   7    1.31    0.35
  -2  -5  -7    1.05    0.47
   2  -5   7    0.39    0.76
  -2  -5  -7    1.09    0.28
  -2  -5  -7    0.53    0.28
  -2   5  -8    0.27    0.26
   2   5   8    0.69    0.31
  -2  -5  -8    0.48    0.43
  -2  -5  -8   -0.61    0.26
   2  -5   8    0.21    0.78
  -2   5  -9    0.29    0.28
   2   5   9    0.27    0.30
  -2  -5  -9    0.11    0.48
   2  -5   9   -0.67    0.60
   2   5  10    0.31    0.35
  -2   5 -10    0.89    0.34
  -2  -5 -10    0.68    0.64
  -2   5 -11    1.70    0.43
   2   5  11    1.70    0.47
  -2  -5 -11    0.58    0.67
  -2  -5 -12    0.79    0.79
   2   6 -12    0.45    0.28
  -2   6  12   -0.02    0.39
   2  -6 -12   -0.82    0.69
  -2   6  11    0.36    0.33
   2   6 -11    1.04    0.32
   2  -6 -11    0.21    0.55
   2   6 -10    0.52    0.26
  -2   6  10    0.63    0.33
   2  -6 -10    0.15    0.63
   2   6  -9    2.09    0.30
  -2   6   9    1.62    0.35
  -2  -6   9    1.38    0.84
   2  -6  -9    2.40    0.84
   2   6  -8    0.80    0.22
  -2   6   8    0.75    0.28
   2  -6  -8    0.72    0.48
  -2  -6   8    0.40    0.66
  -2   6   7    0.36    0.21
   2   6  -7    0.20    0.15
  -2  -6   7   -0.19    0.50
   2  -6  -7    0.93    0.50
   2   6  -6    0.48    0.13
  -2   6   6    0.54    0.21
   2  -6  -6    0.98    0.56
  -2  -6   6    0.47    0.50
   2   6  -5    3.05    0.10
   2   6  -5    3.15    0.11
  -2   6   5    3.05    0.28
   2  -6  -5    2.35    0.66
   2  -6  -5    3.02    0.29
  -2  -6   5    3.32    0.71
  -2   6   4    0.78    0.18
  -2   6   4    0.78    0.40
  -2  -6   4    1.44    0.49
   2  -6  -4    1.39    0.56
   2  -6  -4    0.80    0.18
  -2   6   3    8.92    0.66
  -2   6   3    9.52    0.31
  -2  -6   3   11.90    1.14
   2  -6  -3   10.09    0.27
   2  -6  -3   10.85    0.52
   2  -6  -3    9.69    0.27
   2  -6  -3   11.46    1.00
  -2   6   2    8.09    0.71
   2   6  -2    8.01    0.73
   2  -6  -2    8.65    0.84
  -2  -6   2    9.98    1.02
   2   6  -1    0.45    0.41
  -2   6   1    0.75    0.44
   2  -6  -1    0.77    0.37
  -2  -6   1    0.64    0.23
   2   6   0    5.09    0.65
  -2   6   0    4.63    0.66
   2  -6   0    4.50    0.64
  -2  -6   0    4.90    0.49
   2   6   1    3.80    0.56
  -2   6  -1    3.44    0.66
   2  -6   1    3.68    0.56
  -2  -6  -1    4.72    0.72
   2  -6   1    2.63    0.61
  -2  -6  -1    3.66    0.43
   2   6   2    1.78    0.15
  -2   6  -2    1.54    0.13
   2   6   2    1.41    0.14
  -2   6  -2    1.52    0.14
   2   6   2    1.63    0.43
  -2  -6  -2    1.34    0.11
  -2  -6  -2    1.73    0.55
   2  -6   2    1.83    0.40
   2  -6   2    1.54    0.09
   2  -6   2    1.73    0.58
  -2  -6  -2    1.25    0.27
   2  -6   2    1.34    0.08
   2   6   3    0.56    0.35
  -2   6  -3    0.46    0.13
   2   6   3    0.57    0.15
   2   6   3    0.20    0.14
  -2   6  -3    0.38    0.13
   2  -6   3    0.39    0.50
   2  -6   3    0.52    0.25
  -2  -6  -3    0.63    0.42
  -2  -6  -3    0.28    0.19
  -2   6  -4    0.46    0.16
   2   6   4    0.33    0.18
  -2  -6  -4    0.48    0.23
   2  -6   4    0.64    0.61
  -2  -6  -4    0.71    0.42
   2  -6   4    0.96    0.27
  -2   6  -5    1.54    0.25
   2   6   5    1.62    0.28
  -2  -6  -5    1.03    0.26
   2  -6   5    0.97    0.73
  -2  -6  -5    1.63    0.62
  -2   6  -6    0.42    0.22
   2   6   6   -0.13    0.22
  -2  -6  -6   -0.27    0.19
  -2  -6  -6    0.44    0.49
   2  -6   6   -0.09    0.69
  -2   6  -7    0.54    0.25
   2   6   7    0.59    0.29
  -2  -6  -7    0.75    0.56
   2  -6   7   -0.44    0.74
   2   6   8    0.56    0.33
  -2   6  -8    0.28    0.26
   2  -6   8   -0.82    0.80
  -2  -6  -8    0.16    0.40
   2   6   9    0.52    0.33
  -2   6  -9    0.16    0.28
   2  -6   9   -1.19    0.87
  -2  -6  -9    0.43    0.62
   2   6  10    0.62    0.37
  -2   6 -10    0.73    0.35
  -2  -6 -10   -0.16    0.58
   2  -6  10   -1.03    0.79
  -2   7  11   -0.26    0.28
   2   7 -11    0.38    0.25
  -2   7  10    0.38    0.30
   2   7 -10    1.25    0.26
   2  -7 -10    0.24    0.73
   2   7  -9    0.25    0.19
  -2   7   9    0.10    0.27
   2  -7  -9   -0.42    0.56
  -2  -7   9   -0.72    0.73
  -2   7   8    0.32    0.25
   2  -7  -8    0.09    0.58
  -2  -7   8   -0.12    0.64
  -2   7   7    0.19    0.23
  -2  -7   7    0.26    0.57
   2  -7  -7    0.31    0.44
  -2   7   6    3.27    0.33
  -2   7   6    3.26    0.61
   2  -7  -6    3.78    0.84
  -2   7   5    2.73    0.58
  -2   7   5    3.30    0.28
   2  -7  -5    3.18    0.77
  -2   7   4    0.29    0.40
  -2   7   4   -0.11    0.11
   2  -7  -4    0.20    0.42
   2  -7  -4    0.16    0.15
  -2   7   3    0.85    0.46
   2  -7  -3    0.55    0.19
   2  -7  -3    0.52    0.43
  -2   7   2    0.89    0.41
  -2   7   1    0.90    0.49
   2   7  -1    1.35    0.53
  -2  -7   1    1.11    0.31
   2  -7  -1    1.72    0.53
   2   7   0    0.96    0.48
  -2   7   0    0.83    0.52
  -2  -7   0    0.58    0.24
  -2  -7   0    1.30    0.44
   2  -7   0    1.16    0.42
   2   7   1   -0.05    0.37
  -2  -7  -1    0.57    0.25
   2  -7   1    1.70    0.47
   2  -7   1    0.63    0.31
  -2  -7  -1    0.58    0.41
   2   7   2    0.27    0.38
   2  -7   2    0.49    0.30
  -2  -7  -2    0.46    0.36
  -2  -7  -2    0.39    0.21
   2  -7   2    1.52    0.46
   2   7   3    0.57    0.38
  -2  -7  -3    0.15    0.18
  -2  -7  -3    0.05    0.40
   2  -7   3    0.15    0.25
   2   7   4    0.73    0.38
  -2   7  -4    0.40    0.11
   2   7   4    0.28    0.16
  -2  -7  -4    0.24    0.19
  -2  -7  -4    1.16    0.49
   2  -7   4    1.69    0.71
   2   7   5   -0.05    0.18
   2   7   5    0.93    0.41
  -2   7  -5    0.46    0.15
   2  -7   5    1.53    0.74
  -2  -7  -5    0.67    0.53
  -2   7  -6    0.51    0.18
   2   7   6    0.46    0.24
  -2  -7  -6    0.78    0.58
   2  -7   6    0.50    0.77
  -2   7  -7    0.27    0.20
   2   7   7   -0.07    0.25
   2  -7   7    1.02    0.86
  -2  -7  -7    0.39    0.52
   2   7   8   -0.19    0.26
  -2   7  -8    0.39    0.24
   2  -7   8   -0.34    0.86
  -2  -7  -8   -0.03    0.56
  -2   7  -9    0.43    0.27
   2   7   9    0.03    0.32
  -2   8   9   -0.11    0.27
  -2  -8   9   -1.24    0.82
  -2   8   8    1.30    0.53
  -2  -8   8    0.77    0.89
   2  -8  -8    0.64    0.72
  -2   8   7    1.43    0.47
   2  -8  -7    1.93    0.80
  -2  -8   7    2.93    0.83
   2  -8  -2    0.59    0.47
   2   8   0    0.36    0.41
  -2   8   0   -0.09    0.40
  -2  -8   0    0.53    0.39
   2  -8   0    0.32    0.36
  -2  -8   0    0.40    0.24
   2   8   1    0.40    0.46
  -2  -8  -1    1.09    0.52
   2  -8   1    1.10    0.43
   2   8   5    0.75    0.44
   2  -8   5    2.45    0.71
  -2  -8  -5    1.07    0.61
   2   8   6    0.15    0.37
  -2  -8  -6    0.27    0.42
   2  -8   6    1.89    0.86
   2   8   7    0.25    0.39
   2  -8   7    1.12    0.94
  -3   0  16    0.35    0.49
   3   0 -16    1.21    0.51
  -3   0  15    0.09    0.44
   3   0 -15    1.20    0.48
  -3   0  14    0.69    0.35
   3   0 -14    0.70    0.34
   3   0 -13   -0.56    0.32
  -3   0  13   -0.27    0.35
  -3   0  12    0.93    0.39
   3   0 -12   -0.58    0.75
   3   0 -12    1.20    0.39
   3   0 -11    4.18    0.49
   3   0 -11    4.09    0.92
  -3   0  11    2.72    0.64
  -3   0  11    4.19    0.46
   3   0 -10    0.92    0.69
  -3   0  10    0.17    0.38
   3   0 -10    0.17    0.23
  -3   0  10    0.54    0.24
  -3   0   9    1.35    0.28
   3   0  -9    1.22    0.51
   3   0  -9    1.11    0.27
  -3   0   9    0.62    0.31
  -3   0   8    0.04    0.19
  -3   0   8    0.21    0.28
   3   0  -8   -0.11    0.22
  -3   0   8    0.02    0.22
   3   0  -8    0.44    0.39
   3   0  -8    0.19    0.17
   3   0  -8    0.16    0.23
  -3   0   7    0.71    0.23
   3   0  -7    0.53    0.21
   3   0  -7    0.35    0.25
  -3   0   7    0.66    0.24
  -3   0   7    0.67    0.31
   3   0  -7    0.66    0.24
  -3   0   7    0.50    0.25
   3   0  -7    0.79    0.38
   3   0  -6   11.33    0.44
   3   0  -6   11.21    0.80
  -3   0   6   11.36    0.81
  -3   0   6   11.10    0.42
   3   0  -6   11.69    0.84
  -3   0   6   10.73    0.45
  -3   0   6   10.91    0.70
   3   0  -6   11.23    0.44
   3   0  -5   13.15    0.75
  -3   0   5   13.22    0.69
   3   0  -5   13.18    0.43
   3   0  -5   14.10    0.83
   3   0  -5   12.73    0.45
  -3   0   5   12.91    0.44
  -3   0   5   13.02    0.44
   3   0  -4    3.67    0.46
   3   0  -4    3.09    0.38
   3   0  -4    2.30    0.24
  -3   0   4    2.32    0.23
  -3   0   4    3.04    0.47
  -3   0   4    2.33    0.24
   3   0  -4    2.27    0.19
   3   0  -3  110.06    1.34
   3   0  -3  112.47    1.31
  -3   0   3  110.92    2.12
  -3   0   3  111.52    1.55
  -3   0   3  106.31    1.32
   3   0  -3  116.62    2.14
  -3   0   3  113.84    1.33
  -3   0   2  918.00   15.75
   3   0  -2  980.71   10.42
   3   0  -2  999.83   10.20
  -3   0   2  998.42   10.42
   3   0  -2 1000.00   13.19
  -3   0   2  980.90   13.20
  -3   0   2  996.86   10.35
  -3   0   1   97.85    1.14
   3   0  -1   96.55    1.89
   3   0  -1   97.55    1.14
  -3   0   1   95.89    1.46
   3   0  -1   94.93    1.14
  -3   0   1   98.05    1.01
   3   0  -1   96.49    1.44
  -3   0   1   97.75    1.15
  -3   0   0  286.28    6.26
   3   0   0  284.14    2.83
  -3   0   0  302.71    2.85
  -3   0   0  282.65    4.11
   3   0   0  287.20    4.10
  -3   0   0  276.24    2.84
   3   0   0  288.74    5.95
   3   0   0  301.24    2.87
   3   0   1  216.52    2.28
   3   0   1  222.36    2.32
  -3   0  -1  218.10    4.19
   3   0   1  213.36    4.76
   3   0   1  219.59    2.99
  -3   0  -1  215.75    2.27
  -3   0  -1  218.79    3.02
  -3   0  -2   16.49    0.61
   3   0   2   17.26    0.86
  -3   0  -2   16.29    0.81
   3   0   2   16.62    0.60
  -3   0  -2   17.19    0.46
   3   0   2   16.23    0.44
  -3   0  -3    0.48    0.17
   3   0   3    0.47    0.22
  -3   0  -3    0.33    0.16
   3   0   3    0.47    0.15
   3   0   3    0.54    0.15
  -3   0  -3    0.76    0.16
  -3   0  -3    0.70    0.22
  -3   0  -4    5.38    0.31
  -3   0  -4    5.52    0.41
   3   0   4    5.40    0.44
   3   0   4    5.83    0.79
  -3   0  -4    5.00    0.64
   3   0   4    5.16    0.37
   3   0   5   15.85    0.71
  -3   0  -5   16.11    0.73
  -3   0  -5   15.01    0.54
  -3   0  -5   15.89    1.17
   3   0   5   15.19    0.55
   3   0   5   16.86    1.23
   3   0   6    1.10    0.29
  -3   0  -6    1.03    0.30
   3   0   6    1.15    0.44
   3   0   7    0.26    0.29
   3   0   7    0.57    0.48
  -3   0  -7    0.38    0.26
   3   0   8    0.10    0.23
   3   0   8    0.04    0.40
  -3   0  -8    0.07    0.31
   3   0   9    4.12    0.94
  -3   0  -9    5.52    0.72
   3   0   9    6.09    0.52
  -3   0  -9    5.68    0.52
  -3   0 -10    0.65    0.46
   3   0  10    0.42    0.76
   3   0  10    1.44    0.44
  -3   0 -10    1.43    0.43
  -3   0 -11    0.15    0.34
   3   0  11   -0.31    0.25
   3   0  11   -1.02    0.70
   3   0  12   -0.85    0.78
  -3   0 -12    0.29    0.30
   3   0  12    0.04    0.38
   3   0  13   -0.50    0.87
  -3   0 -13    1.03    0.48
   3   0  13   -0.14    0.45
   3   1 -16    0.74    0.47
  -3   1  16   -0.19    0.47
  -3  -1  16    0.49    0.48
   3  -1 -16    1.17    0.49
   3   1 -15    1.05    0.46
  -3   1  15    0.00    0.31
  -3  -1  15   -0.20    0.42
   3  -1 -15    0.96    0.37
  -3  -1  15    0.25    0.60
  -3   1  14    0.66    0.44
   3   1 -14    1.11    0.36
   3  -1 -14    1.14    0.45
  -3  -1  14    0.42    0.41
  -3  -1  14    0.56    0.60
   3   1 -13    0.98    0.42
  -3   1  13    0.78    0.33
  -3  -1  13    0.50    0.55
   3  -1 -13    0.27    0.30
   3  -1 -13   -0.89    0.81
  -3  -1  13    0.67    0.40
   3   1 -12    2.09    0.46
   3   1 -12    0.44    0.86
  -3   1  12    1.64    0.44
   3  -1 -12    0.36    0.74
  -3  -1  12    1.00    0.56
   3  -1 -12    2.11    0.47
  -3  -1  12    1.91    0.44
   3   1 -11    5.25    0.49
  -3   1  11    3.98    0.47
   3   1 -11    5.46    1.02
  -3   1  11    5.43    0.57
   3  -1 -11    4.89    0.96
  -3  -1  11    4.99    0.46
   3  -1 -11    5.22    0.58
  -3  -1  11    3.11    0.67
   3   1 -10   12.75    0.64
  -3   1  10   14.06    0.71
  -3   1  10   12.56    0.62
   3   1 -10   14.93    1.32
  -3  -1  10   14.73    1.41
   3  -1 -10   13.98    0.73
   3  -1 -10   14.26    1.23
  -3  -1  10   12.75    0.61
   3   1  -9    0.75    0.22
   3   1  -9    0.48    0.22
   3   1  -9    1.47    0.67
  -3   1   9    0.61    0.31
  -3  -1   9    0.64    0.28
  -3  -1   9    0.54    0.30
   3  -1  -9    0.45    0.23
   3  -1  -9    0.82    0.44
   3   1  -8    0.71    0.26
   3   1  -8    1.12    0.23
   3   1  -8    2.04    0.62
  -3   1   8    1.20    0.24
  -3   1   8    1.57    0.28
   3   1  -8    0.94    0.31
   3  -1  -8    1.69    0.54
  -3  -1   8    1.35    0.40
  -3  -1   8    0.84    0.33
   3  -1  -8    1.31    0.31
  -3  -1   8    1.73    0.26
   3   1  -7    6.02    0.68
   3   1  -7    8.41    0.87
  -3   1   7    6.56    0.41
  -3   1   7    5.77    0.54
  -3   1   7    6.03    0.36
   3   1  -7    6.04    0.41
   3   1  -7    6.22    0.38
  -3  -1   7    6.02    0.57
   3  -1  -7    6.22    0.64
   3  -1  -7    6.19    0.39
  -3  -1   7    6.87    0.39
  -3  -1   7    6.24    0.75
   3  -1  -7    6.08    0.77
   3  -1  -7    5.93    0.42
  -3  -1   7    5.67    0.34
   3   1  -6    4.14    0.30
  -3   1   6    4.06    0.33
   3   1  -6    3.78    0.52
  -3   1   6    4.25    0.33
   3   1  -6    4.04    0.29
  -3   1   6    4.28    0.48
   3   1  -6    5.69    0.71
   3  -1  -6    3.91    0.30
   3  -1  -6    4.30    0.59
  -3  -1   6    3.48    0.30
   3  -1  -6    3.77    0.29
  -3  -1   6    4.19    0.30
  -3  -1   6    4.13    0.59
   3  -1  -6    3.62    0.60
  -3  -1   6    3.73    0.55
   3   1  -5    2.74    0.26
  -3   1   5    2.55    0.26
   3   1  -5    3.14    0.41
  -3   1   5    2.82    0.36
   3   1  -5    2.64    0.24
  -3   1   5    2.82    0.23
  -3  -1   5    2.82    0.22
   3  -1  -5    2.64    0.25
  -3  -1   5    2.82    0.48
  -3  -1   5    2.87    0.22
  -3  -1   5    2.91    0.44
   3  -1  -5    2.82    0.46
   3  -1  -5    2.53    0.27
  -3   1   4   15.89    0.73
  -3   1   4   17.24    0.45
   3   1  -4   16.69    0.42
  -3   1   4   17.08    0.47
  -3   1   4   16.59    0.33
   3   1  -4   17.04    0.69
   3   1  -4   16.50    0.45
  -3  -1   4   16.68    0.44
   3  -1  -4   16.05    0.47
   3  -1  -4   16.41    0.79
   3  -1  -4   16.67    0.45
  -3  -1   4   17.55    0.79
  -3  -1   4   16.50    0.43
  -3  -1   4   16.67    0.70
   3   1  -3   10.09    0.42
  -3   1   3   10.40    0.27
  -3   1   3   11.00    0.35
  -3   1   3   10.30    0.32
   3   1  -3   10.09    0.32
  -3   1   3   10.12    0.52
   3   1  -3   10.60    0.31
  -3  -1   3    9.67    0.43
   3  -1  -3   10.06    0.25
  -3  -1   3   10.51    0.31
  -3  -1   3   10.23    0.32
   3  -1  -3    9.81    0.31
  -3  -1   3    9.86    0.39
   3  -1  -3   10.65    0.59
   3  -1  -3    9.92    0.32
   3   1  -2  115.60    1.28
   3   1  -2  113.95    1.68
  -3   1   2  115.45    1.32
  -3   1   2  116.43    2.05
   3   1  -2  115.27    1.29
  -3   1   2  112.26    1.32
  -3   1   2  113.55    1.56
  -3  -1   2  113.66    1.28
  -3  -1   2  114.61    1.28
   3  -1  -2  113.19    1.31
  -3  -1   2  113.11    1.70
   3  -1  -2  113.89    1.54
   3  -1  -2  111.88    2.03
  -3  -1   2  112.54    2.25
   3  -1  -2  115.48    1.33
  -3   1   1    4.47    0.28
  -3   1   1    3.88    0.20
   3   1  -1    4.10    0.20
   3   1  -1    3.92    0.14
  -3   1   1    3.67    0.21
  -3   1   1    3.93    0.22
   3   1  -1    3.88    0.18
  -3   1   1    4.03    0.30
   3   1  -1    3.96    0.23
  -3  -1   1    4.82    0.19
  -3  -1   1    4.15    0.21
   3  -1  -1    4.31    0.25
  -3  -1   1    4.36    0.27
   3  -1  -1    4.02    0.19
   3  -1  -1    4.14    0.23
  -3  -1   1    4.09    0.20
  -3   1   0   48.82    0.74
  -3   1   0   48.61    0.99
  -3   1   0   48.09    0.75
   3   1   0   48.98    1.15
   3   1   0   48.81    0.73
  -3   1   0   49.05    0.92
   3   1   0   48.43    0.71
   3   1   0   48.05    0.95
  -3  -1   0   48.54    0.71
   3  -1   0   46.87    1.37
   3  -1   0   49.33    0.97
  -3  -1   0   48.49    1.13
   3  -1   0   48.97    0.74
   3  -1   0   47.95    0.72
   3  -1   0   48.15    0.77
  -3  -1   0   47.30    0.73
  -3  -1   0   48.49    0.98
   3   1   1   95.10    1.57
   3   1   1   94.87    1.20
   3   1   1   96.65    2.15
  -3   1  -1   92.52    1.41
  -3   1  -1   96.12    1.21
   3   1   1   95.10    1.23
  -3   1  -1   96.99    2.32
   3  -1   1   98.30    2.37
  -3  -1  -1   96.58    1.20
  -3  -1  -1   95.68    1.61
   3  -1   1   95.86    1.24
   3  -1   1   94.05    1.21
  -3  -1  -1   94.85    2.12
   3  -1   1   95.82    1.64
   3   1   2   20.93    0.52
  -3   1  -2   20.79    0.97
  -3   1  -2   20.61    0.43
   3   1   2   21.13    0.65
   3   1   2   22.54    0.97
  -3   1  -2   22.08    0.53
   3  -1   2   22.09    1.04
  -3  -1  -2   21.01    0.91
  -3  -1  -2   21.42    0.50
   3  -1   2   21.10    0.52
  -3  -1  -2   21.51    0.69
   3  -1   2   21.97    0.72
   3   1   3   27.18    0.80
   3   1   3   27.80    1.23
  -3   1  -3   26.45    1.20
   3   1   3   26.67    0.65
  -3   1  -3   26.34    0.61
  -3   1  -3   28.17    0.65
   3  -1   3   27.38    0.89
  -3  -1  -3   27.18    0.95
   3  -1   3   28.35    0.65
  -3  -1  -3   27.50    1.17
  -3  -1  -3   27.04    0.84
  -3  -1  -3   26.90    0.63
   3  -1   3   27.86    1.28
  -3   1  -4   54.04    1.91
  -3   1  -4   54.85    1.13
   3   1   4   56.48    1.29
   3   1   4   54.65    1.03
   3   1   4   57.52    1.99
  -3   1  -4   57.06    1.02
   3  -1   4   58.20    2.06
   3  -1   4   53.76    1.00
  -3  -1  -4   55.63    1.33
   3  -1   4   55.80    1.39
  -3  -1  -4   55.27    1.90
  -3  -1  -4   53.96    0.99
  -3  -1  -4   55.47    1.52
   3   1   5   17.07    0.72
   3   1   5   16.60    0.58
  -3   1  -5   18.09    0.61
   3   1   5   18.89    1.31
  -3   1  -5   17.55    0.65
  -3  -1  -5   17.90    1.17
   3  -1   5   18.35    1.23
   3  -1   5   16.22    0.57
  -3  -1  -5   19.61    0.83
  -3  -1  -5   17.36    0.89
  -3   1  -6    1.41    0.32
   3   1   6    1.42    0.46
   3   1   6    2.09    0.35
  -3  -1  -6    1.82    0.39
   3  -1   6    1.79    0.28
   3  -1   6    1.30    0.41
  -3   1  -7    1.50    0.39
   3   1   7    1.25    0.30
   3   1   7    1.08    0.50
  -3  -1  -7    1.36    0.40
   3  -1   7    1.32    0.48
   3  -1   7    1.47    0.30
   3   1   8    3.93    0.82
   3   1   8    4.36    0.45
  -3   1  -8    4.02    0.60
   3  -1   8    4.17    0.43
  -3  -1  -8    4.19    0.67
   3  -1   8    3.71    0.81
   3   1   9    4.09    0.54
  -3   1  -9    2.90    0.62
   3   1   9    3.45    0.88
  -3  -1  -9    3.96    0.67
  -3  -1  -9    3.45    0.51
   3  -1   9    3.91    0.51
   3  -1   9    2.19    0.82
   3   1  10    2.14    0.86
  -3   1 -10    2.50    0.44
   3   1  10    2.65    0.45
   3  -1  10    2.22    0.46
  -3  -1 -10    1.86    0.56
   3  -1  10    1.52    0.73
  -3  -1 -10    2.47    0.44
   3   1  11    0.37    0.39
   3   1  11    0.12    0.55
  -3   1 -11    0.53    0.38
   3  -1  11   -0.03    0.37
  -3  -1 -11    0.63    0.39
  -3  -1 -11   -0.32    0.48
   3  -1  11   -1.04    0.74
  -3   1 -12   -0.06    0.26
   3   1  12   -0.03    0.58
   3   1  12    0.24    0.43
   3  -1  12   -1.35    0.83
   3  -1  12    0.11    0.30
  -3  -1 -12    0.62    0.41
   3   1  13   -0.43    0.28
  -3   1 -13    0.67    0.47
   3  -1  13   -0.45    0.70
  -3  -1 -13    0.25    0.32
   3  -1  13   -0.29    0.42
  -3  -2  16   -0.62    0.62
   3  -2 -16    0.73    0.47
  -3  -2  16   -0.07    0.44
   3   2 -15   -0.17    0.28
  -3   2  15   -0.30    0.41
   3  -2 -15    0.82    0.45
  -3  -2  15   -0.51    0.38
  -3  -2  15   -0.67    0.40
  -3   2  14    0.33    0.33
   3   2 -14    0.72    0.41
   3  -2 -14    0.44    0.39
  -3  -2  14   -0.57    0.52
  -3  -2  14   -0.25    0.36
  -3   2  13    0.75    0.44
   3   2 -13    1.22    0.37
   3  -2 -13    1.02    0.36
  -3  -2  13    0.64    0.38
  -3  -2  13    0.10    0.56
   3  -2 -13   -0.08    0.79
   3   2 -12    0.24    0.33
  -3   2  12    0.89    0.39
  -3  -2  12   -0.19    0.47
   3  -2 -12   -0.07    0.67
   3  -2 -12    0.77    0.38
  -3  -2  12    0.10    0.24
  -3   2  11    0.22    0.16
  -3   2  11    0.52    0.36
   3   2 -11    0.77    0.36
  -3  -2  11    0.48    0.32
  -3  -2  11    0.03    0.44
   3  -2 -11    0.18    0.63
   3  -2 -11    1.00    0.38
  -3   2  10    4.56    0.33
   3   2 -10    5.11    0.52
  -3   2  10    4.40    0.51
   3  -2 -10    4.71    0.89
   3  -2 -10    5.04    0.55
  -3  -2  10    4.66    0.48
  -3  -2  10    3.29    0.64
   3   2  -9    2.69    0.36
  -3   2   9    2.35    0.23
  -3   2   9    2.49    0.39
   3   2  -9    2.48    0.37
  -3  -2   9    2.21    0.31
   3  -2  -9    2.28    0.65
   3  -2  -9    2.15    0.34
  -3  -2   9    1.76    0.48
  -3   2   8    1.58    0.31
   3   2  -8    1.94    0.30
   3   2  -8    1.45    0.30
  -3   2   8    1.54    0.16
  -3   2   8    2.03    0.32
  -3  -2   8    1.53    0.53
   3  -2  -8    1.82    0.53
  -3  -2   8    0.93    0.35
   3  -2  -8    1.72    0.33
  -3  -2   8    1.78    0.30
  -3   2   7   17.94    0.60
  -3   2   7   18.63    0.63
   3   2  -7   18.29    0.57
   3   2  -7   17.56    0.60
   3   2  -7   18.32    1.05
  -3   2   7   17.75    0.34
  -3  -2   7   17.99    0.57
  -3  -2   7   18.09    1.12
  -3  -2   7   16.16    0.99
   3  -2  -7   17.38    0.63
   3  -2  -7   18.49    1.09
  -3   2   6    0.81    0.19
  -3   2   6    0.54    0.24
   3   2  -6    0.64    0.19
   3   2  -6    0.73    0.18
  -3   2   6    0.69    0.18
   3   2  -6    0.24    0.16
   3  -2  -6    0.33    0.20
   3  -2  -6    0.55    0.36
  -3  -2   6    0.89    0.18
  -3  -2   6    0.78    0.43
   3  -2  -6    0.70    0.19
  -3  -2   6    0.44    0.22
  -3  -2   6    0.57    0.18
   3   2  -5    2.15    0.22
   3   2  -5    1.89    0.22
   3   2  -5    2.12    0.37
  -3   2   5    1.98    0.24
  -3   2   5    1.99    0.38
  -3   2   5    1.85    0.24
   3  -2  -5    1.86    0.24
   3  -2  -5    1.87    0.42
  -3  -2   5    1.86    0.21
  -3  -2   5    2.05    0.22
  -3  -2   5    2.80    0.52
   3  -2  -5    1.92    0.23
   3   2  -4   36.67    1.12
  -3   2   4   37.97    0.73
  -3   2   4   37.76    0.71
  -3   2   4   36.79    1.18
   3   2  -4   37.55    0.64
   3   2  -4   37.64    0.67
   3  -2  -4   38.47    0.73
  -3  -2   4   36.80    0.64
   3  -2  -4   36.11    1.21
  -3  -2   4   36.57    1.15
  -3  -2   4   38.02    0.66
   3  -2  -4   37.54    0.68
   3   2  -3    7.36    0.25
  -3   2   3    7.59    0.30
  -3   2   3    7.39    0.50
  -3   2   3    7.65    0.30
   3   2  -3    7.94    0.28
  -3  -2   3    7.90    0.27
   3  -2  -3    7.49    0.27
   3  -2  -3    8.11    0.24
   3  -2  -3    8.14    0.31
  -3  -2   3    7.98    0.26
   3  -2  -3    7.82    0.54
  -3  -2   3    7.47    0.44
  -3   2   2   29.82    0.90
  -3   2   2   29.79    0.55
  -3   2   2   30.08    0.56
   3   2  -2   29.99    0.50
   3   2  -2   29.91    0.49
   3  -2  -2   30.54    0.54
   3  -2  -2   29.81    0.92
  -3  -2   2   30.10    0.50
  -3  -2   2   31.49    0.62
  -3  -2   2   29.34    0.82
   3  -2  -2   30.89    0.64
  -3  -2   2   29.79    0.77
  -3  -2   2   30.21    0.50
   3  -2  -2   29.91    0.55
  -3   2   1   38.89    0.65
   3   2  -1   39.19    0.59
  -3   2   1   39.87    0.82
   3   2  -1   38.24    0.68
  -3   2   1   38.20    0.64
   3   2  -1   38.63    0.87
  -3   2   1   37.51    0.93
   3   2  -1   38.03    0.58
  -3  -2   1   38.73    0.88
   3  -2  -1   39.87    0.63
  -3  -2   1   38.79    0.58
   3  -2  -1   37.97    0.62
   3  -2  -1   39.00    0.83
   3  -2  -1   38.37    0.96
  -3  -2   1   38.39    0.59
  -3   2   0    2.06    0.19
  -3   2   0    2.31    0.18
   3   2   0    2.09    0.22
  -3   2   0    2.26    0.20
   3   2   0    2.31    0.17
  -3   2   0    2.39    0.27
   3   2   0    2.53    0.19
  -3  -2   0    2.31    0.17
   3  -2   0    2.31    0.19
   3  -2   0    2.60    0.18
  -3  -2   0    2.25    0.22
   3  -2   0    2.43    0.23
  -3   2  -1   29.23    0.58
   3   2   1   29.65    0.76
   3   2   1   30.34    0.59
   3   2   1   29.13    0.57
  -3  -2  -1   29.37    0.56
  -3  -2  -1   29.70    0.80
   3  -2   1   30.39    0.59
  -3  -2  -1   30.22    1.03
   3  -2   1   30.52    1.26
   3  -2   1   29.03    0.55
   3  -2   1   30.24    0.58
  -3   2  -2    2.54    0.20
   3   2   2    2.22    0.22
   3   2   2    2.69    0.24
  -3   2  -2    2.78    0.43
   3  -2   2    1.68    0.32
  -3  -2  -2    2.58    0.30
   3  -2   2    2.40    0.20
   3  -2   2    2.47    0.22
  -3  -2  -2    2.61    0.46
  -3  -2  -2    2.42    0.22
   3   2   3    6.32    0.32
  -3   2  -3    6.13    0.33
   3   2   3    6.47    0.39
  -3   2  -3    5.88    0.61
  -3  -2  -3    5.84    0.54
   3  -2   3    6.33    0.34
  -3  -2  -3    5.80    0.43
   3  -2   3    6.03    0.47
  -3  -2  -3    5.64    0.65
   3  -2   3    6.13    0.78
  -3  -2  -3    5.74    0.31
   3   2   4   28.77    0.86
  -3   2  -4   30.06    0.72
   3   2   4   29.45    0.74
  -3  -2  -4   28.10    1.36
  -3  -2  -4   28.67    1.18
  -3  -2  -4   28.89    0.91
   3  -2   4   28.51    1.49
   3  -2   4   30.20    0.73
   3   2   5    2.52    0.32
  -3   2  -5    2.67    0.27
   3   2   5    2.75    0.31
   3  -2   5    2.73    0.33
   3  -2   5    1.91    0.48
  -3  -2  -5    2.20    0.33
  -3  -2  -5    2.39    0.47
   3   2   6    7.37    0.51
   3   2   6    7.33    0.55
  -3   2  -6    7.72    0.47
  -3  -2  -6    7.71    0.64
   3  -2   6    7.26    0.49
  -3  -2  -6    7.65    0.74
   3  -2   6    8.94    1.32
   3   2   7   22.90    0.84
  -3  -2  -7   23.27    1.26
   3  -2   7   22.60    0.81
   3  -2   7   24.18    1.76
   3   2   8    5.39    0.48
   3  -2   8    5.60    0.54
  -3  -2  -8    5.84    0.77
   3  -2   8    4.21    0.85
  -3  -2  -8    5.38    0.55
   3   2   9    1.84    0.44
  -3  -2  -9    2.26    0.59
   3  -2   9    1.35    0.70
  -3  -2  -9    2.35    0.46
   3  -2   9    2.15    0.37
  -3   2 -10    0.55    0.36
   3   2  10   -0.14    0.25
  -3  -2 -10   -0.08    0.39
   3  -2  10    0.06    0.34
  -3  -2 -10    0.61    0.30
   3  -2  10   -0.96    0.67
  -3   2 -11   -0.01    0.33
   3   2  11    0.20    0.30
   3  -2  11   -0.27    0.23
  -3  -2 -11    0.00    0.34
  -3  -2 -11    0.17    0.50
   3   2  12    0.00    0.42
  -3   2 -12    0.74    0.43
   3  -2  12   -0.95    0.63
  -3  -2 -12   -0.08    0.52
   3  -2  12    0.05    0.41
  -3  -2 -12    0.91    0.44
  -3   2 -13    0.71    0.46
   3   2  13    0.12    0.47
  -3  -2 -13   -1.30    0.57
  -3  -2 -13    0.25    0.30
   3  -2  13   -0.23    0.39
  -3   3  15    0.21    0.47
   3   3 -15    0.35    0.41
   3  -3 -15    0.81    0.44
   3   3 -14    0.27    0.37
  -3   3  14    0.24    0.43
   3  -3 -14    0.52    0.41
   3  -3 -14   -1.65    0.84
  -3  -3  14   -0.78    0.59
   3   3 -13    0.17    0.33
  -3   3  13    0.12    0.29
   3  -3 -13   -0.29    0.30
  -3  -3  13    0.13    0.33
   3   3 -12    0.91    0.37
  -3   3  12    0.02    0.35
   3  -3 -12    0.40    0.28
  -3  -3  12    0.13    0.29
  -3  -3  12   -0.25    0.53
   3  -3 -12   -0.18    0.47
   3   3 -11    1.14    0.36
  -3   3  11    1.29    0.40
  -3  -3  11    0.35    0.52
   3  -3 -11    1.01    0.31
   3  -3 -11    1.00    0.70
  -3  -3  11    1.29    0.30
   3   3 -10    1.92    0.38
  -3   3  10    1.27    0.31
   3   3 -10    1.39    0.32
  -3   3  10    1.49    0.10
  -3  -3  10    0.79    0.51
   3  -3 -10    1.63    0.70
  -3  -3  10    1.41    0.33
   3  -3 -10    2.11    0.40
   3   3  -9    3.76    0.37
  -3   3   9    3.46    0.44
   3   3  -9    4.34    0.40
   3  -3  -9    3.97    0.81
   3  -3  -9    4.03    0.47
  -3  -3   9    4.22    0.42
  -3  -3   9    3.01    0.62
   3   3  -8    5.48    0.41
  -3   3   8    5.80    0.43
  -3   3   8    5.41    0.45
   3   3  -8    5.41    0.42
  -3  -3   8    4.01    0.74
  -3  -3   8    5.03    0.39
   3  -3  -8    5.02    0.79
   3  -3  -8    4.63    0.44
  -3  -3   8    6.44    1.05
  -3   3   7    0.45    0.23
   3   3  -7    0.33    0.17
   3   3  -7    0.34    0.19
  -3   3   7    0.39    0.17
   3   3  -7    0.26    0.21
  -3  -3   7    0.50    0.18
   3  -3  -7    0.47    0.33
   3  -3  -7    0.51    0.22
  -3  -3   7   -0.10    0.50
  -3  -3   7    0.35    0.29
  -3   3   6    6.52    0.38
   3   3  -6    6.43    0.35
   3   3  -6    6.95    0.62
  -3   3   6    7.22    0.40
   3   3  -6    6.45    0.32
  -3  -3   6    5.45    0.76
   3  -3  -6    6.79    0.39
   3  -3  -6    6.71    0.67
  -3  -3   6    7.25    0.78
  -3  -3   6    6.64    0.34
  -3  -3   6    6.40    0.32
   3   3  -5   24.90    1.07
  -3   3   5   25.20    0.63
  -3   3   5   25.34    1.11
   3   3  -5   25.75    0.59
  -3   3   5   26.31    0.65
   3   3  -5   25.82    0.55
   3  -3  -5   25.63    0.64
  -3  -3   5   26.42    1.18
   3  -3  -5   24.20    1.14
  -3  -3   5   25.81    0.56
  -3  -3   5   25.94    0.56
   3  -3  -5   26.60    0.62
   3   3  -4   35.04    0.59
   3   3  -4   34.36    0.61
  -3   3   4   33.08    1.20
  -3   3   4   34.44    0.70
  -3   3   4   34.32    0.69
  -3  -3   4   35.66    1.28
  -3  -3   4   34.84    0.59
   3  -3  -4   34.95    0.56
   3  -3  -4   35.52    0.70
  -3  -3   4   34.46    0.61
   3  -3  -4   33.97    1.27
   3  -3  -4   35.69    0.68
  -3   3   3    0.90    0.16
   3   3  -3    1.11    0.14
  -3   3   3    0.92    0.24
  -3   3   3    1.07    0.16
   3  -3  -3    1.17    0.17
  -3  -3   3    1.09    0.12
   3  -3  -3    1.05    0.31
   3  -3  -3    1.18    0.16
  -3  -3   3    1.26    0.13
  -3   3   2   17.99    0.44
   3   3  -2   18.10    0.57
   3   3  -2   17.85    0.35
  -3   3   2   17.55    0.43
  -3   3   2   17.46    0.75
  -3   3   2   18.85    0.65
   3  -3  -2   17.78    0.80
   3  -3  -2   18.06    0.43
   3  -3  -2   17.53    0.41
  -3  -3   2   17.35    0.34
  -3  -3   2   17.55    0.64
  -3  -3   2   17.88    0.35
  -3   3   1    7.64    0.45
   3   3  -1    7.92    0.24
  -3   3   1    7.76    0.29
  -3   3   1    7.26    0.27
   3   3  -1    7.96    0.39
  -3  -3   1    7.65    0.23
   3  -3  -1    7.73    0.48
   3  -3  -1    8.04    0.28
  -3  -3   1    7.86    0.44
   3  -3  -1    7.50    0.27
   3   3   0    0.00    0.09
   3   3   0   -0.14    0.13
  -3   3   0    0.11    0.18
  -3   3   0   -0.17    0.10
   3   3   0   -0.12    0.09
  -3   3   0    0.01    0.12
   3  -3   0   -0.10    0.14
   3  -3   0   -0.05    0.10
  -3  -3   0   -0.07    0.08
  -3  -3   0   -0.01    0.11
   3  -3   0   -0.01    0.11
   3   3   1   63.08    1.27
   3   3   1   62.02    0.89
  -3   3  -1   61.94    0.92
   3   3   1   63.60    0.92
   3  -3   1   61.79    0.92
   3  -3   1   60.91    2.09
   3  -3   1   61.47    0.90
  -3  -3  -1   61.51    1.32
   3  -3   1   61.81    1.22
  -3  -3  -1   61.81    0.88
   3   3   2   13.93    0.43
  -3   3  -2   14.89    0.44
   3   3   2   15.45    0.58
   3  -3   2   14.82    0.40
  -3  -3  -2   15.12    0.43
  -3  -3  -2   14.56    0.61
  -3  -3  -2   15.19    0.93
   3  -3   2   15.14    1.03
   3  -3   2   14.94    0.44
   3  -3   2   15.27    0.44
   3   3   3   14.91    0.59
   3   3   3   14.82    0.49
  -3   3  -3   14.82    0.48
  -3  -3  -3   14.75    0.47
   3  -3   3   14.53    1.10
  -3  -3  -3   14.74    0.99
   3  -3   3   14.33    0.47
  -3  -3  -3   14.03    0.89
  -3  -3  -3   15.20    0.65
   3  -3   3   14.81    0.48
   3   3   4    2.96    0.31
   3   3   4    3.00    0.32
  -3   3  -4    3.18    0.30
  -3  -3  -4    3.03    0.38
   3  -3   4    1.95    0.48
  -3  -3  -4    3.01    0.53
   3  -3   4    3.27    0.31
   3   3   5    1.22    0.23
  -3   3  -5    1.50    0.27
   3   3   5    1.26    0.28
  -3  -3  -5    1.06    0.27
   3  -3   5    1.45    0.27
  -3  -3  -5    0.90    0.39
   3  -3   5    1.08    0.47
   3   3   6    2.12    0.36
  -3   3  -6    2.43    0.35
  -3  -3  -6    1.85    0.35
   3  -3   6    2.72    0.36
   3  -3   6    1.85    0.65
  -3  -3  -6    2.16    0.51
   3   3   7    5.91    0.52
  -3   3  -7    4.79    0.45
  -3  -3  -7    5.28    0.50
  -3  -3  -7    5.01    0.62
  -3  -3  -7    5.38    0.80
   3  -3   7    5.48    0.49
   3  -3   7    4.23    0.83
   3   3   8    1.21    0.37
   3  -3   8    0.83    0.73
  -3  -3  -8    1.27    0.52
   3  -3   8    0.82    0.33
  -3  -3  -8    1.54    0.32
  -3   3  -9    2.37    0.46
   3   3   9    1.65    0.36
   3  -3   9    1.86    0.40
  -3  -3  -9    2.16    0.44
  -3  -3  -9    1.58    0.53
   3  -3   9    0.73    0.88
   3   3  10    0.36    0.38
  -3   3 -10    0.12    0.24
  -3  -3 -10   -0.21    0.41
   3  -3  10   -0.06    0.32
  -3  -3 -10    0.08    0.32
  -3   3 -11    0.37    0.36
   3   3  11    0.12    0.40
  -3  -3 -11   -0.13    0.46
  -3  -3 -11    0.53    0.36
   3  -3  11    0.39    0.38
  -3   3 -12    0.10    0.35
   3   3  12   -0.75    0.38
  -3  -3 -12   -0.34    0.52
  -3  -3 -12    0.31    0.29
  -3  -3 -13    0.91    0.36
  -3   4  14    0.47    0.47
   3   4 -14    0.87    0.41
   3  -4 -14   -0.98    0.84
   3   4 -13    0.80    0.37
  -3   4  13    0.67    0.42
   3  -4 -13    1.29    0.42
  -3  -4  13   -0.69    0.65
   3  -4 -13    0.53    0.86
   3   4 -12    0.19    0.29
  -3   4  12    0.64    0.38
   3  -4 -12    0.58    0.33
   3  -4 -12   -0.69    0.61
  -3  -4  12   -0.71    0.50
  -3   4  11    0.75    0.35
   3   4 -11    0.31    0.28
  -3  -4  11    0.58    0.29
   3  -4 -11    0.44    0.51
  -3  -4  11   -0.28    0.57
   3  -4 -11    0.92    0.29
  -3   4  10    0.89    0.33
   3   4 -10    1.46    0.33
   3  -4 -10    0.88    0.32
  -3  -4  10    0.09    0.56
  -3  -4  10    0.73    0.27
   3  -4 -10    1.32    0.65
  -3   4   9    0.62    0.30
   3   4  -9    0.96    0.29
   3   4  -9    0.80    0.24
  -3  -4   9    0.20    0.54
   3  -4  -9    0.43    0.51
   3  -4  -9    0.77    0.24
  -3  -4   9    0.50    0.26
   3   4  -8    7.26    0.40
  -3   4   8    8.06    0.52
   3   4  -8    7.57    0.48
  -3  -4   8    7.74    0.44
  -3  -4   8    7.39    1.24
   3  -4  -8    7.14    0.49
   3  -4  -8    7.52    0.98
  -3   4   7    5.13    0.44
   3   4  -7    5.14    0.34
  -3   4   7    5.55    0.39
   3   4  -7    4.88    0.38
   3  -4  -7    5.51    0.41
   3  -4  -7    5.47    0.72
  -3  -4   7    6.03    1.01
  -3  -4   7    5.12    0.35
  -3   4   6   -0.10    0.17
  -3   4   6    0.10    0.17
   3   4  -6    0.02    0.16
   3   4  -6   -0.12    0.13
  -3  -4   6   -0.31    0.13
   3  -4  -6   -0.20    0.22
  -3  -4   6   -0.06    0.24
   3  -4  -6    0.03    0.19
   3   4  -5    2.66    0.24
  -3   4   5    2.63    0.28
   3   4  -5    2.60    0.21
  -3   4   5    2.50    0.26
   3  -4  -5    2.57    0.26
   3  -4  -5    2.55    0.13
  -3  -4   5    1.92    0.37
   3  -4  -5    3.24    0.52
  -3  -4   5    2.82    0.21
   3   4  -4    6.48    0.25
  -3   4   4    6.43    0.33
  -3   4   4    6.48    0.33
   3  -4  -4    6.66    0.31
  -3  -4   4    6.75    0.73
   3  -4  -4    6.36    0.67
  -3  -4   4    6.53    0.24
   3  -4  -4    6.03    0.32
   3   4  -3    6.49    0.21
   3   4  -3    6.41    0.21
  -3   4   3    7.03    0.31
  -3   4   3    6.18    0.46
  -3   4   3    6.38    0.30
  -3  -4   3    6.44    0.20
  -3  -4   3    6.37    0.61
  -3  -4   3    6.67    0.20
   3  -4  -3    6.68    0.28
   3  -4  -3    6.77    0.29
   3  -4  -3    7.19    0.64
   3   4  -2   15.48    0.28
  -3   4   2   16.06    0.68
   3   4  -2   15.26    0.64
  -3   4   2   15.12    0.41
  -3   4   2   15.59    0.41
   3   4  -2   15.71    0.28
   3  -4  -2   15.70    0.40
   3  -4  -2   15.84    0.84
  -3  -4   2   15.41    0.27
   3  -4  -2   15.61    0.39
  -3   4   1    5.77    0.26
   3   4  -1    5.24    0.18
  -3   4   1    4.53    0.23
   3   4  -1    4.88    0.41
  -3   4   1    5.61    0.44
   3   4  -1    5.21    0.18
   3  -4  -1    5.07    0.50
   3  -4  -1    4.72    0.22
  -3  -4   1    5.31    0.17
  -3  -4   1    5.41    0.42
   3  -4  -1    5.20    0.24
   3   4   0    7.29    0.25
   3   4   0    6.85    0.45
  -3   4   0    8.07    0.52
   3   4   0    7.53    0.25
  -3   4   0    7.38    0.30
   3  -4   0    7.30    0.27
  -3  -4   0    7.61    0.48
  -3  -4   0    7.41    0.24
   3  -4   0    7.49    0.53
   3  -4   0    7.44    0.27
   3   4   1    0.95    0.16
   3   4   1    0.84    0.26
   3   4   1    0.71    0.14
  -3   4  -1    0.83    0.16
   3  -4   1    0.68    0.21
  -3  -4  -1    0.90    0.14
  -3  -4  -1    0.62    0.18
   3  -4   1    0.88    0.15
   3  -4   1    0.76    0.15
   3  -4   1    0.29    0.25
   3   4   2   10.87    0.39
  -3   4  -2   11.38    0.40
   3   4   2   11.84    0.40
   3  -4   2   11.46    1.10
  -3  -4  -2   11.60    0.59
  -3  -4  -2   11.53    0.38
   3  -4   2   11.11    0.37
   3  -4   2   10.52    0.38
   3  -4   2   10.81    0.49
  -3   4  -3    3.32    0.27
   3   4   3    3.34    0.31
   3   4   3    3.65    0.30
   3  -4   3    3.96    0.30
   3  -4   3    3.62    0.25
  -3  -4  -3    3.57    0.39
  -3  -4  -3    3.29    0.58
   3  -4   3    2.46    0.53
   3   4   4    1.33    0.27
  -3   4  -4    1.39    0.25
   3   4   4    1.11    0.21
   3  -4   4    1.31    0.25
   3  -4   4    1.24    0.53
  -3  -4  -4    0.86    0.44
  -3  -4  -4    1.21    0.27
   3   4   5    9.72    0.51
  -3   4  -5    8.50    0.47
  -3  -4  -5    8.02    0.83
  -3  -4  -5    8.71    0.50
  -3  -4  -5    8.24    0.60
   3  -4   5    8.51    0.46
   3  -4   5   10.07    1.46
  -3   4  -6    6.96    0.45
   3   4   6    7.28    0.51
  -3  -4  -6    6.82    0.60
   3  -4   6    8.46    1.31
  -3  -4  -6    7.08    0.49
  -3  -4  -6    7.44    0.93
   3  -4   6    7.24    0.47
   3   4   7    7.97    0.57
  -3  -4  -7    7.35    0.95
   3  -4   7    7.15    0.50
   3  -4   7    6.05    1.12
  -3  -4  -7    7.35    0.53
  -3  -4  -7    6.29    0.63
   3   4   8   -0.08    0.30
  -3   4  -8   -0.03    0.26
  -3  -4  -8   -0.53    0.31
  -3  -4  -8    0.14    0.25
   3  -4   8   -0.58    0.51
  -3  -4  -8   -0.50    0.35
   3  -4   8   -0.44    0.23
   3   4   9   -0.11    0.30
  -3   4  -9   -0.14    0.27
  -3  -4  -9    0.32    0.29
   3  -4   9    0.23    0.30
   3  -4   9   -0.56    0.60
  -3  -4  -9   -0.20    0.42
   3   4  10    0.07    0.27
  -3   4 -10    0.24    0.32
  -3  -4 -10    0.57    0.33
  -3  -4 -10   -0.20    0.46
   3  -4  10   -1.08    0.66
   3   4  11    0.21    0.40
  -3   4 -11    0.39    0.37
  -3  -4 -11    0.24    0.58
  -3  -4 -12   -0.62    0.54
   3   5 -14    0.68    0.39
   3   5 -13    0.41    0.33
  -3   5  13    0.16    0.39
   3  -5 -13   -0.91    0.76
   3   5 -12    0.24    0.28
  -3   5  12    0.09    0.34
   3  -5 -12   -0.12    0.54
   3   5 -11    0.52    0.28
  -3   5  11    0.33    0.34
   3  -5 -11    0.10    0.62
  -3   5  10    1.28    0.36
   3   5 -10    1.31    0.31
  -3  -5  10    0.33    0.68
   3  -5 -10    1.61    0.34
   3  -5 -10    1.31    0.70
   3   5  -9    4.26    0.41
  -3   5   9    3.78    0.45
  -3  -5   9    2.80    0.77
   3  -5  -9    3.90    0.44
   3  -5  -9    4.20    0.92
  -3   5   8   -0.07    0.22
   3   5  -8    0.05    0.19
  -3  -5   8   -0.38    0.46
   3  -5  -8    0.27    0.48
   3  -5  -8   -0.10    0.19
  -3   5   7    0.18    0.21
   3   5  -7    0.11    0.16
   3   5  -7    0.30    0.17
   3  -5  -7    0.40    0.38
  -3  -5   7    0.39    0.17
  -3  -5   7    0.26    0.41
   3  -5  -7    0.33    0.22
  -3   5   6    1.32    0.26
  -3   5   6    1.36    0.24
   3   5  -6    1.34    0.20
  -3  -5   6    1.15    0.48
   3  -5  -6    1.35    0.48
  -3  -5   6    1.54    0.19
   3  -5  -6    1.61    0.27
   3  -5  -6    1.11    0.08
   3   5  -5    3.42    0.21
   3   5  -5    3.52    0.22
  -3   5   5    3.71    0.30
  -3   5   5    3.43    0.29
  -3  -5   5    2.59    0.51
  -3  -5   5    3.41    0.19
   3  -5  -5    3.58    0.22
   3  -5  -5    4.09    0.31
   3  -5  -5    3.42    0.67
  -3   5   4    8.37    0.60
   3   5  -4    8.94    0.23
   3   5  -4    8.15    0.22
  -3   5   4    8.45    0.36
  -3   5   4    8.93    0.39
   3  -5  -4    8.69    0.37
   3  -5  -4    8.70    0.36
  -3  -5   4    8.99    0.91
   3  -5  -4    8.61    0.84
  -3  -5   4    8.21    0.18
  -3   5   3    2.88    0.45
  -3   5   3    3.63    0.27
   3  -5  -3    3.20    0.23
   3  -5  -3    3.51    0.59
   3  -5  -3    3.45    0.23
  -3  -5   3    3.74    0.69
   3   5  -2    4.51    0.54
  -3   5   2    4.47    0.26
  -3   5   2    4.42    0.48
   3  -5  -2    4.20    0.23
   3  -5  -2    5.04    0.60
  -3  -5   2    4.97    0.48
   3  -5  -2    4.68    0.23
  -3   5   1   18.10    0.42
   3   5  -1   18.58    0.80
  -3   5   1   17.94    0.88
  -3   5   1   18.08    0.43
  -3  -5   1   18.92    0.82
   3  -5  -1   18.40    0.98
   3  -5  -1   18.05    0.39
   3  -5  -1   17.53    0.39
  -3   5   0    9.32    0.69
  -3   5   0    9.06    0.31
   3   5   0    8.77    0.23
   3   5   0    8.84    0.23
   3   5   0    8.58    0.58
   3  -5   0    8.82    0.29
   3  -5   0    9.78    0.69
  -3  -5   0    8.67    0.19
   3  -5   0    8.58    0.28
  -3  -5   0    9.26    0.58
  -3  -5   0    8.73    0.20
   3   5   1    6.31    0.26
   3   5   1    6.45    0.27
   3   5   1    6.52    0.54
  -3   5  -1    5.71    0.55
  -3  -5  -1    7.12    0.52
   3  -5   1    6.40    1.03
   3  -5   1    6.18    0.53
  -3  -5  -1    6.20    0.24
  -3  -5  -1    5.93    0.24
   3  -5   1    6.19    0.28
   3  -5   1    6.14    0.27
  -3   5  -2    2.20    0.23
   3   5   2    2.43    0.26
   3   5   2    2.34    0.43
   3  -5   2    2.61    0.23
  -3  -5  -2    2.19    0.21
   3  -5   2    1.55    0.53
  -3  -5  -2    1.69    0.48
  -3  -5  -2    1.89    0.31
   3  -5   2    2.26    0.35
   3   5   3    1.55    0.24
  -3   5  -3    1.71    0.23
   3   5   3    1.85    0.24
   3  -5   3    1.46    0.52
   3  -5   3    1.76    0.28
  -3  -5  -3    1.26    0.27
  -3  -5  -3    1.45    0.48
   3  -5   3    1.94    0.23
  -3  -5  -3    1.89    0.24
  -3   5  -4    0.60    0.20
   3   5   4    0.72    0.23
   3  -5   4    0.24    0.42
  -3  -5  -4    0.38    0.22
   3  -5   4    0.54    0.16
  -3  -5  -4    0.30    0.41
  -3  -5  -4    0.63    0.19
   3  -5   4    0.51    0.21
   3   5   5    0.49    0.26
   3  -5   5    0.43    0.23
  -3  -5  -5    0.87    0.25
  -3  -5  -5    0.08    0.41
  -3  -5  -5    0.20    0.23
   3  -5   5    0.10    0.59
   3   5   6    0.42    0.25
  -3  -5  -6    0.75    0.49
   3  -5   6   -0.05    0.68
  -3  -5  -6    0.30    0.22
  -3  -5  -6    0.09    0.25
   3   5   7    0.12    0.26
  -3   5  -7    0.44    0.26
   3  -5   7   -0.24    0.56
  -3  -5  -7    0.92    0.52
  -3  -5  -7    0.00    0.26
   3   5   8    0.28    0.30
  -3   5  -8    0.19    0.26
   3  -5   8   -1.16    0.74
  -3  -5  -8   -0.42    0.30
  -3  -5  -8    0.61    0.53
  -3   5  -9    0.68    0.32
   3   5   9    0.13    0.33
  -3  -5  -9    0.13    0.52
   3   5  10    0.35    0.38
  -3   5 -10    1.19    0.43
  -3  -5 -10    0.44    0.49
  -3   5 -11    0.50    0.37
   3   5  11   -0.03    0.39
  -3  -5 -11    0.43    0.54
   3   6 -13    0.53    0.33
   3   6 -12    0.60    0.30
  -3   6  12   -0.17    0.38
   3  -6 -12   -0.11    0.78
   3   6 -11    0.50    0.28
  -3   6  11    0.21    0.33
   3  -6 -11    0.68    0.61
   3   6 -10    0.32    0.23
  -3   6  10    0.11    0.29
   3  -6 -10   -0.04    0.43
  -3   6   9    0.16    0.26
   3   6  -9    0.81    0.24
  -3  -6   9   -0.73    0.68
   3  -6  -9    0.78    0.62
   3   6  -8    0.70    0.21
  -3   6   8    0.92    0.29
  -3  -6   8    0.31    0.58
   3  -6  -8    0.94    0.63
   3   6  -7    1.04    0.19
  -3   6   7    1.12    0.27
  -3  -6   7    0.68    0.52
   3  -6  -7    0.88    0.60
   3   6  -6    0.28    0.11
   3   6  -6    0.19    0.11
  -3   6   6    0.23    0.20
   3  -6  -6    0.34    0.47
  -3  -6   6    0.31    0.44
  -3   6   5    0.30    0.34
  -3   6   5   -0.01    0.18
   3  -6  -5   -0.19    0.37
   3  -6  -5    0.07    0.10
  -3  -6   5    0.21    0.36
  -3   6   4   10.05    0.75
  -3   6   4   10.97    0.41
   3  -6  -4   11.59    1.05
  -3  -6   4   13.83    1.23
   3  -6  -4   10.63    0.48
  -3   6   3    0.83    0.15
  -3   6   3    0.78    0.41
  -3   6   3    0.55    0.17
   3  -6  -3    1.17    0.45
  -3  -6   3    1.35    0.37
   3  -6  -3    0.55    0.14
  -3  -6   3    0.63    0.22
  -3   6   2    9.71    0.30
  -3   6   2    9.58    0.70
   3   6  -2    8.89    0.71
  -3   6   2    9.05    0.30
   3  -6  -2    8.72    0.25
   3  -6  -2   10.53    0.89
   3  -6  -2    8.93    0.25
  -3  -6   2   10.49    0.71
  -3   6   1    9.75    0.78
  -3   6   1    9.96    0.28
   3   6  -1   11.04    0.74
   3  -6  -1   10.23    0.23
  -3  -6   1   10.30    0.65
   3  -6  -1   11.00    0.89
   3  -6  -1    9.91    0.23
   3   6   0    0.62    0.31
  -3   6   0    0.57    0.46
  -3   6   0    0.47    0.11
  -3  -6   0    0.39    0.21
   3  -6   0    0.48    0.10
   3  -6   0    0.36    0.09
   3  -6   0    0.44    0.31
   3   6   1    0.91    0.38
   3   6   1    0.79    0.10
   3   6   1    0.97    0.10
  -3   6  -1    1.08    0.14
   3  -6   1    1.62    0.55
   3  -6   1    1.23    0.36
   3  -6   1    0.93    0.13
  -3  -6  -1    0.80    0.26
   3   6   2    0.96    0.16
   3   6   2    0.95    0.16
  -3   6  -2    0.88    0.16
   3   6   2    1.07    0.38
   3  -6   2    1.57    0.58
   3  -6   2    0.92    0.30
  -3  -6  -2    0.94    0.26
  -3  -6  -2    1.21    0.50
   3   6   3    0.61    0.18
   3   6   3    0.72    0.34
  -3  -6  -3    0.42    0.43
   3  -6   3    0.91    0.59
  -3  -6  -3    0.47    0.24
   3  -6   3    0.47    0.23
   3   6   4    1.40    0.25
  -3  -6  -4    1.01    0.28
  -3  -6  -4    1.42    0.52
   3  -6   4    1.74    0.76
   3   6   5    0.62    0.24
  -3   6  -5    0.71    0.23
  -3  -6  -5    0.95    0.47
   3  -6   5    1.02    0.64
  -3  -6  -5    0.46    0.25
  -3   6  -6    0.67    0.24
   3   6   6    0.20    0.25
  -3  -6  -6    0.76    0.51
  -3  -6  -6   -0.30    0.22
   3  -6   6    0.17    0.77
   3   6   7    0.71    0.28
  -3   6  -7    0.75    0.28
  -3  -6  -7    1.13    0.61
   3  -6   7    0.61    0.87
  -3   6  -8    0.30    0.28
   3   6   8   -0.16    0.29
  -3  -6  -8    0.14    0.53
   3  -6   8   -0.88    0.63
   3   6   9    0.26    0.34
  -3   6  -9    0.40    0.31
  -3  -6  -9    0.18    0.45
   3  -6   9   -1.47    0.99
  -3   6 -10    0.43    0.32
   3   6  10    0.62    0.42
  -3   7  11    0.44    0.37
   3   7 -10    1.05    0.24
  -3   7  10    0.63    0.34
   3  -7 -10    0.77    0.79
   3   7  -9    0.09    0.17
  -3   7   9   -0.28    0.24
   3  -7  -9   -0.81    0.51
  -3  -7   9   -1.23    0.70
  -3   7   8    0.64    0.27
  -3  -7   8    0.73    0.65
   3  -7  -8    1.17    0.70
  -3   7   7    0.35    0.24
   3  -7  -7    0.72    0.60
  -3  -7   7    0.62    0.61
  -3   7   6    0.43    0.21
  -3   7   6    1.27    0.47
  -3  -7   6    1.10    0.58
   3  -7  -6    1.20    0.62
  -3   7   5    1.13    0.47
   3  -7  -5    0.91    0.55
  -3  -7   5    1.62    0.51
  -3   7   4    0.50    0.42
   3  -7  -4    0.72    0.48
  -3   7   3    0.84    0.50
   3  -7  -3    0.62    0.44
  -3  -7   3    0.43    0.27
  -3   7   2    1.75    0.54
   3  -7  -2    1.65    0.54
  -3  -7   2    1.48    0.35
  -3   7   1    2.59    0.65
   3   7  -1    3.17    0.64
   3  -7  -1    3.20    0.63
  -3  -7   1    2.21    0.37
  -3   7   0    1.97    0.58
   3   7   0    2.06    0.47
  -3  -7   0    2.25    0.40
   3  -7   0    3.03    0.57
  -3  -7   0    2.52    0.61
   3   7   1    1.60    0.51
  -3  -7  -1    1.36    0.32
   3  -7   1    1.53    0.43
  -3  -7  -1    2.35    0.64
   3   7   2    0.60    0.41
  -3   7  -2    0.41    0.09
  -3  -7  -2    0.28    0.24
  -3  -7  -2    0.35    0.35
   3  -7   2    1.37    0.48
   3  -7   2    0.49    0.30
  -3   7  -3    1.28    0.16
   3   7   3    1.79    0.43
   3   7   3    1.24    0.17
  -3  -7  -3    2.03    0.65
  -3  -7  -3    1.21    0.30
  -3   7  -4    0.46    0.16
   3   7   4    0.03    0.18
   3   7   4    0.17    0.32
   3  -7   4    1.83    0.71
  -3  -7  -4    0.66    0.51
  -3  -7  -4    0.09    0.21
   3   7   5    0.68    0.23
   3   7   5    1.14    0.43
  -3   7  -5    1.02    0.21
  -3  -7  -5    1.81    0.68
   3  -7   5    2.49    0.92
   3   7   6   -0.03    0.22
  -3   7  -6    0.67    0.23
   3  -7   6    0.37    0.58
  -3  -7  -6    0.74    0.57
   3   7   7    0.82    0.30
  -3   7  -7    1.25    0.28
  -3  -7  -7    0.70    0.51
   3  -7   7    0.72    0.93
  -3   7  -8    1.22    0.31
   3   7   8    0.37    0.32
   3  -7   8   -0.08    1.03
  -3   8   9   -0.16    0.26
  -3   8   9    0.64    0.43
  -3  -8   9   -1.30    0.71
  -3   8   8   -0.52    0.22
  -3   8   8    0.51    0.46
   3  -8  -8    0.08    0.49
  -3  -8   8   -0.58    0.62
  -3   8   7    0.99    0.50
  -3  -8   7    1.89    0.63
   3  -8  -7    0.82    0.57
  -3   8   5    0.42    0.43
  -3   8   4    1.16    0.53
   3  -8  -4    1.45    0.61
  -3   8   1    0.25    0.54
   3   8  -1   -0.32    0.48
  -3  -8   1    0.82    0.31
  -3  -8   1    1.15    0.49
   3  -8  -1    1.19    0.50
   3   8   0    0.65    0.51
  -3   8   0    0.32    0.47
  -3  -8   0    0.62    0.29
   3  -8   0    1.13    0.44
  -3  -8   0    0.67    0.39
   3   8   2    1.64    0.56
  -3  -8  -2    1.67    0.61
   3   8   3    2.16    0.57
  -3  -8  -3    1.84    0.61
   3   8   5    0.51    0.41
   3  -8   5    3.48    0.90
  -3  -8  -5    0.37    0.42
   3   8   6    0.67    0.40
  -3   9   5    0.37    0.52
   3  -9  -5    0.25    0.54
  -3  -9   5    0.31    0.30
  -3   9   4    0.04    0.40
  -3  -9   4    1.02    0.40
   3  -9  -4    0.54    0.52
  -3  -9   4    0.26    0.28
   3   9   2    0.18    0.49
  -3  -9  -2    1.28    0.58
   3   9   3    0.53    0.53
   4   0 -16    1.14    0.42
  -4   0  16    1.59    0.46
   4   0 -15    0.33    0.42
  -4   0  15   -0.11    0.43
   4   0 -14    1.30    0.38
  -4   0  14    1.13    0.38
  -4   0  13    0.54    0.31
   4   0 -13   -1.28    0.88
   4   0 -13    0.73    0.33
  -4   0  12    5.67    0.60
   4   0 -12    4.06    0.90
   4   0 -12    5.97    0.61
   4   0 -11    4.35    0.50
   4   0 -11    5.29    1.05
  -4   0  11    4.97    0.47
   4   0 -10    3.47    0.84
   4   0 -10    2.27    0.36
  -4   0  10    2.53    0.36
   4   0  -9    1.23    0.54
  -4   0   9    1.02    0.30
   4   0  -9    0.82    0.30
   4   0  -8   25.07    1.26
   4   0  -8   26.37    0.80
  -4   0   8   25.34    0.75
   4   0  -8   26.86    0.73
   4   0  -8   25.55    1.34
  -4   0   7   -0.05    0.13
   4   0  -7    0.06    0.14
  -4   0   7    0.00    0.21
   4   0  -7    0.37    0.50
   4   0  -7    0.04    0.19
  -4   0   7   -0.18    0.19
   4   0  -7    0.05    0.16
   4   0  -6   36.55    1.34
  -4   0   6   37.00    0.80
   4   0  -6   37.10    0.78
   4   0  -6   35.42    1.38
  -4   0   6   37.14    0.82
   4   0  -6   36.92    0.83
  -4   0   6   36.83    1.32
   4   0  -5    4.80    0.56
  -4   0   5    4.53    0.28
  -4   0   5    4.54    0.56
  -4   0   5    4.03    0.24
   4   0  -5    3.90    0.28
   4   0  -5    3.84    0.31
  -4   0   5    4.36    0.27
   4   0  -5    4.29    0.48
   4   0  -4   21.90    0.90
  -4   0   4   21.23    0.94
   4   0  -4   21.86    0.51
  -4   0   4   21.67    0.54
  -4   0   4   22.23    0.53
   4   0  -4   21.18    0.54
  -4   0   4   21.01    0.54
  -4   0   3    2.93    0.22
   4   0  -3    2.80    0.25
  -4   0   3    2.86    0.21
  -4   0   3    2.95    0.21
  -4   0   3    4.59    0.55
   4   0  -3    2.82    0.20
   4   0  -3    2.82    0.21
  -4   0   2   98.01    1.25
  -4   0   2   97.09    1.55
  -4   0   2   97.48    1.24
  -4   0   2   96.27    1.92
   4   0  -2   98.83    1.52
   4   0  -2   99.68    1.24
   4   0  -2   98.09    1.25
   4   0  -1  301.03    3.13
  -4   0   1  319.98    3.18
  -4   0   1  314.42    4.07
   4   0  -1  321.30    3.16
   4   0  -1  310.55    6.99
   4   0  -1  312.93    4.47
  -4   0   1  323.07    3.15
  -4   0   0    4.62    0.33
   4   0   0    4.52    0.28
   4   0   0    4.98    0.43
   4   0   0    5.00    0.31
  -4   0   0    4.69    0.30
  -4   0   0    5.05    0.28
   4   0   0    4.85    0.29
  -4   0   0    4.54    0.37
   4   0   1    5.90    0.36
   4   0   1    5.48    0.31
   4   0   1    5.88    0.54
  -4   0  -1    5.45    0.38
   4   0   1    5.60    0.31
  -4   0  -1    6.21    0.31
  -4   0  -1    5.55    0.47
   4   0   2   11.34    0.44
   4   0   2   11.19    0.52
  -4   0  -2   10.16    0.58
   4   0   2   11.41    0.44
  -4   0  -2   11.18    0.69
   4   0   2   11.27    0.79
  -4   0  -2   11.76    0.43
  -4   0  -3   12.38    0.67
  -4   0  -3   10.85    0.43
   4   0   3   11.17    0.47
  -4   0  -3   11.10    0.54
   4   0   3   11.53    0.59
   4   0   3   12.76    0.95
  -4   0  -3   11.73    0.82
  -4   0  -4    9.27    0.60
   4   0   4    9.69    0.45
  -4   0  -4   10.38    0.48
   4   0   4    9.97    0.60
  -4   0  -4    9.79    0.54
  -4   0  -4    9.19    0.83
   4   0   4   10.89    1.03
  -4   0  -5    0.16    0.19
   4   0   5    0.35    0.36
   4   0   5    0.21    0.25
  -4   0  -6    2.04    0.38
   4   0   6    1.43    0.46
   4   0   6    1.74    0.31
   4   0   7    0.43    0.54
   4   0   7    0.63    0.26
  -4   0  -7    0.39    0.28
  -4   0  -8    0.78    0.37
   4   0   8    1.13    0.32
   4   0   8    0.72    0.66
   4   0   9   -0.20    0.34
   4   0   9    0.00    0.55
  -4   0  -9    0.06    0.34
   4   0  10    0.45    0.38
  -4   0 -10   -0.72    0.38
  -4   0 -10   -0.02    0.32
   4   0  10   -0.63    0.77
  -4   0 -11    0.56    0.39
   4   0  11    0.68    0.42
  -4   0 -12    0.68    0.44
   4   0  12   -0.66    0.91
   4   0  12    0.24    0.44
  -4   0 -13    0.20    0.43
   4   0  13    0.37    0.51
  -4   1  16   -0.14    0.32
   4   1 -16    0.32    0.33
  -4  -1  16    0.20    0.36
   4  -1 -16    0.08    0.31
  -4   1  15    0.13    0.44
   4   1 -15    0.05    0.40
   4  -1 -15    0.22    0.40
  -4  -1  15   -0.47    0.37
   4   1 -14    1.84    0.42
  -4   1  14    1.63    0.48
  -4  -1  14    1.16    0.60
   4  -1 -14    1.57    0.48
  -4  -1  14    1.39    0.46
   4   1 -13    1.11    0.42
   4   1 -13   -1.79    0.79
  -4   1  13    0.91    0.35
  -4  -1  13    0.93    0.34
   4  -1 -13    0.97    0.41
   4  -1 -13   -0.66    0.86
  -4  -1  13    0.78    0.51
   4   1 -12    3.65    0.53
  -4   1  12    4.18    0.51
   4   1 -12    1.76    0.96
  -4  -1  12    4.58    0.48
  -4  -1  12    2.62    0.64
   4  -1 -12    4.02    0.51
   4  -1 -12    3.33    0.85
   4   1 -11    1.12    0.37
   4   1 -11    1.59    0.88
  -4   1  11    0.98    0.31
   4  -1 -11    1.19    0.78
  -4  -1  11    0.69    0.45
   4  -1 -11    1.08    0.38
  -4  -1  11    1.13    0.31
  -4   1  10    2.67    0.42
   4   1 -10    2.42    0.37
   4   1 -10    3.13    0.88
  -4  -1  10    2.76    0.41
   4  -1 -10    2.81    0.80
   4  -1 -10    2.24    0.41
  -4   1   9    3.59    0.37
   4   1  -9    3.37    0.41
   4   1  -9    4.12    0.40
  -4  -1   9    4.29    0.37
   4  -1  -9    4.06    0.71
  -4  -1   9    4.74    0.87
   4  -1  -9    4.11    0.39
  -4   1   8    3.96    0.33
   4   1  -8    4.62    0.79
   4   1  -8    2.86    0.37
  -4   1   8    3.33    0.33
   4   1  -8    3.63    0.31
  -4  -1   8    3.51    0.32
   4  -1  -8    3.27    0.39
  -4  -1   8    3.95    0.63
   4  -1  -8    4.32    0.75
  -4  -1   8    3.56    0.71
   4   1  -7   14.48    0.50
  -4   1   7   14.45    0.56
  -4   1   7   13.77    0.83
  -4   1   7   13.66    0.52
   4   1  -7   14.84    0.56
   4   1  -7   13.53    0.92
   4   1  -7   16.16    1.07
   4  -1  -7   13.11    0.53
  -4  -1   7   14.50    0.93
  -4  -1   7   13.42    0.50
   4  -1  -7   14.18    1.00
  -4  -1   7   13.81    0.92
  -4  -1   7   13.46    0.52
   4  -1  -7   14.13    0.50
   4  -1  -7   14.03    0.93
   4   1  -6    9.18    0.66
  -4   1   6    9.34    0.40
  -4   1   6    9.15    0.43
  -4   1   6    8.89    0.29
   4   1  -6    9.04    0.43
   4   1  -6    9.12    0.37
  -4   1   6    9.39    0.69
  -4  -1   6    9.22    0.68
  -4  -1   6    8.76    0.78
   4  -1  -6    8.36    0.40
   4  -1  -6    9.42    0.80
   4  -1  -6    9.15    0.41
   4  -1  -6    9.29    0.76
  -4  -1   6    9.11    0.41
  -4  -1   6    8.89    0.38
  -4   1   5    3.36    0.25
   4   1  -5    3.34    0.26
  -4   1   5    3.53    0.25
   4   1  -5    3.27    0.25
  -4   1   5    3.44    0.41
   4   1  -5    3.16    0.38
  -4   1   5    3.39    0.18
   4  -1  -5    3.35    0.24
  -4  -1   5    3.18    0.23
  -4  -1   5    3.33    0.27
   4  -1  -5    3.84    0.59
   4  -1  -5    3.24    0.30
  -4  -1   5    3.47    0.51
  -4  -1   5    3.46    0.43
   4   1  -4    5.14    0.36
   4   1  -4    4.64    0.25
  -4   1   4    4.67    0.22
  -4   1   4    4.68    0.29
  -4   1   4    5.10    0.44
   4   1  -4    4.85    0.27
  -4   1   4    4.48    0.29
  -4  -1   4    4.81    0.25
  -4  -1   4    4.53    0.37
  -4  -1   4    6.52    0.66
   4  -1  -4    4.89    0.21
  -4  -1   4    4.85    0.31
  -4  -1   4    4.64    0.28
   4  -1  -4    5.77    0.60
   4  -1  -4    4.72    0.28
   4  -1  -4    4.52    0.27
  -4   1   3   22.64    0.85
  -4   1   3   22.10    0.53
   4   1  -3   22.13    0.51
   4   1  -3   22.09    0.54
   4   1  -3   22.08    0.49
  -4   1   3   21.54    0.52
  -4   1   3   21.81    0.53
   4  -1  -3   22.30    0.51
  -4  -1   3   21.90    0.50
  -4  -1   3   21.65    0.50
   4  -1  -3   23.28    0.91
  -4  -1   3   22.35    0.63
   4  -1  -3   22.58    0.52
   4  -1  -3   22.04    0.50
   4   1  -2   77.47    1.34
   4   1  -2   77.38    1.03
   4   1  -2   77.68    1.04
  -4   1   2   75.78    1.28
  -4   1   2   75.71    1.06
  -4   1   2   77.72    1.08
  -4   1   2   79.28    1.63
   4  -1  -2   78.43    1.07
  -4  -1   2   77.51    0.87
  -4  -1   2   76.70    1.04
  -4  -1   2   76.19    1.04
   4  -1  -2   73.68    1.58
   4  -1  -2   76.10    1.06
   4  -1  -2   77.33    1.26
  -4  -1   2   77.72    1.37
  -4   1   1  200.79    2.82
  -4   1   1  209.57    2.21
  -4   1   1  203.41    2.30
   4   1  -1  204.24    2.17
  -4   1   1  205.11    2.22
  -4   1   1  204.16    3.18
   4   1  -1  201.97    2.83
   4   1  -1  199.63    4.34
   4   1  -1  199.48    2.16
   4   1  -1  197.90    2.27
  -4  -1   1  201.88    2.18
   4  -1  -1  205.47    2.80
   4  -1  -1  204.86    2.20
  -4  -1   1  202.12    2.15
   4  -1  -1  204.29    2.19
  -4  -1   1  201.57    2.87
  -4  -1   1  202.67    3.99
  -4   1   0    3.90    0.23
   4   1   0    4.12    0.26
  -4   1   0    3.84    0.24
   4   1   0    4.10    0.27
  -4   1   0    4.79    0.39
   4   1   0    4.41    0.29
   4   1   0    4.67    0.39
  -4   1   0    4.75    0.36
   4  -1   0    3.84    0.24
   4  -1   0    3.90    0.26
  -4  -1   0    3.97    0.22
  -4  -1   0    4.06    0.31
  -4  -1   0    4.23    0.34
   4  -1   0    4.11    0.45
   4  -1   0    4.69    0.35
  -4  -1   0    3.98    0.27
   4   1   1    2.37    0.24
   4   1   1    3.39    0.46
  -4   1  -1    2.70    0.21
   4   1   1    2.28    0.24
   4   1   1    2.73    0.25
  -4   1  -1    2.88    0.32
  -4   1  -1    2.49    0.38
   4  -1   1    2.72    0.32
   4  -1   1    2.73    0.21
  -4  -1  -1    2.62    0.38
   4  -1   1    2.63    0.46
  -4  -1  -1    2.73    0.21
  -4  -1  -1    2.76    0.32
   4  -1   1    2.02    0.20
  -4   1  -2    4.11    0.50
   4   1   2    4.82    0.62
   4   1   2    4.27    0.35
   4   1   2    4.27    0.28
   4   1   2    4.45    0.28
  -4   1  -2    4.22    0.27
   4  -1   2    4.42    0.30
   4  -1   2    4.55    0.61
  -4  -1  -2    4.54    0.51
   4  -1   2    4.53    0.42
  -4  -1  -2    4.47    0.30
   4  -1   2    4.08    0.27
  -4  -1  -2    4.53    0.37
   4   1   3   44.21    1.14
  -4   1  -3   46.08    0.91
   4   1   3   46.14    1.69
   4   1   3   44.57    0.91
  -4   1  -3   42.47    0.89
  -4   1  -3   44.41    1.67
   4  -1   3   46.49    1.78
  -4  -1  -3   44.32    1.59
  -4  -1  -3   42.61    0.86
  -4  -1  -3   44.38    1.20
   4  -1   3   43.38    0.88
   4  -1   3   42.97    1.19
   4   1   4    9.43    0.99
  -4   1  -4    9.15    0.46
  -4   1  -4    9.25    0.42
   4   1   4    8.85    0.44
   4   1   4    9.31    0.53
  -4  -1  -4    8.80    0.62
   4  -1   4   10.88    1.09
  -4  -1  -4    8.38    0.82
  -4  -1  -4    9.13    0.58
   4  -1   4    9.52    0.48
   4   1   5    1.79    0.47
  -4   1  -5    1.74    0.27
  -4   1  -5    2.67    0.35
   4   1   5    2.18    0.34
  -4  -1  -5    1.74    0.33
  -4  -1  -5    2.05    0.39
   4  -1   5    1.99    0.29
   4  -1   5    1.61    0.42
   4   1   6    0.72    0.47
  -4   1  -6    0.69    0.26
   4   1   6    0.50    0.29
  -4  -1  -6    0.72    0.32
   4  -1   6    1.03    0.52
   4  -1   6    0.41    0.28
   4   1   7    5.07    0.88
   4   1   7    5.76    0.56
  -4   1  -7    6.03    0.58
   4  -1   7    6.51    1.25
  -4  -1  -7    6.72    0.71
   4  -1   7    7.01    0.57
  -4   1  -8    3.29    0.54
   4   1   8    3.40    0.88
   4   1   8    4.34    0.55
  -4  -1  -8    4.71    0.69
   4  -1   8    4.54    0.53
   4  -1   8    3.91    0.92
   4   1   9    1.47    0.37
   4   1   9    1.05    0.74
  -4  -1  -9    1.52    0.49
   4  -1   9    1.28    0.42
   4  -1   9    0.82    0.82
   4   1  10    1.01    0.44
  -4   1 -10    0.82    0.34
   4   1  10    0.25    0.60
   4  -1  10   -0.08    0.64
   4  -1  10    0.41    0.30
  -4  -1 -10    0.41    0.45
  -4  -1 -10    0.58    0.31
   4   1  11   -0.07    0.59
  -4   1 -11    0.17    0.37
   4   1  11    0.12    0.40
  -4  -1 -11   -0.44    0.33
   4  -1  11    0.01    0.40
  -4  -1 -11   -0.22    0.43
   4   1  12   -0.62    0.77
   4   1  12   -0.09    0.44
  -4   1 -12    0.10    0.29
  -4  -1 -12    0.19    0.38
   4  -1  12    0.18    0.42
   4   1  13    0.11    0.38
   4  -1  13   -0.17    0.46
  -4  -1 -13    0.53    0.44
  -4   2  16    0.13    0.49
  -4  -2  16   -0.16    0.43
   4  -2 -16    0.09    0.30
  -4  -2  16   -0.17    0.45
  -4   2  15   -0.65    0.39
   4   2 -15    0.30    0.38
  -4  -2  15    0.21    0.32
  -4  -2  15    0.20    0.57
   4  -2 -15    0.46    0.43
   4   2 -14    0.92    0.41
  -4   2  14    0.74    0.36
  -4  -2  14   -0.19    0.51
   4  -2 -14    0.90    0.43
  -4  -2  14    0.43    0.39
  -4   2  13   -0.07    0.27
   4   2 -13    0.19    0.34
  -4  -2  13    0.29    0.35
   4  -2 -13    0.46    0.31
   4  -2 -13   -0.91    0.77
  -4  -2  13    0.10    0.50
   4   2 -12    7.70    0.64
  -4   2  12    7.37    0.58
  -4  -2  12    7.64    0.62
   4  -2 -12    7.37    1.20
   4  -2 -12    7.98    0.60
  -4  -2  12    6.96    1.38
  -4   2  11    2.66    0.42
  -4   2  11    2.30    0.28
   4   2 -11    3.06    0.47
  -4  -2  11    1.56    0.54
  -4  -2  11    2.96    0.44
   4  -2 -11    3.60    0.50
   4  -2 -11    2.73    0.85
   4   2 -10   16.65    0.75
  -4   2  10   16.87    0.50
  -4   2  10   17.49    0.77
   4  -2 -10   17.10    1.27
  -4  -2  10   18.85    1.50
  -4  -2  10   16.94    0.67
   4  -2 -10   16.07    0.77
   4   2  -9    1.05    0.30
  -4   2   9    1.14    0.27
   4   2  -9    1.19    0.28
  -4   2   9    0.90    0.12
  -4  -2   9    0.97    0.28
   4  -2  -9    1.28    0.51
   4  -2  -9    0.93    0.32
  -4  -2   9    0.84    0.37
  -4   2   8    0.70    0.07
  -4   2   8    0.88    0.26
   4   2  -8    0.69    0.23
  -4   2   8    0.60    0.26
   4   2  -8    0.39    0.24
  -4   2   8    0.55    0.07
   4   2  -8    0.40    0.23
   4  -2  -8    0.77    0.49
   4  -2  -8    0.66    0.27
  -4  -2   8    0.51    0.29
  -4  -2   8    0.67    0.20
  -4   2   7    5.34    0.36
  -4   2   7    6.44    0.42
   4   2  -7    5.82    0.36
   4   2  -7    5.48    0.59
   4   2  -7    5.45    0.39
   4  -2  -7    5.71    0.37
   4  -2  -7    4.73    0.61
  -4  -2   7    5.57    0.70
  -4  -2   7    5.38    0.78
  -4  -2   7    6.16    0.38
   4   2  -6   15.76    0.82
  -4   2   6   14.87    0.84
   4   2  -6   15.95    0.49
  -4   2   6   15.79    0.53
  -4   2   6   15.16    0.52
   4   2  -6   16.30    0.53
   4  -2  -6   15.43    0.97
  -4  -2   6   15.88    0.86
  -4  -2   6   15.69    0.50
  -4  -2   6   15.84    0.94
   4  -2  -6   16.10    0.53
  -4  -2   6   16.12    0.51
   4  -2  -6   16.41    0.57
   4   2  -5    9.48    0.36
  -4   2   5    8.94    0.40
  -4   2   5    9.43    0.39
   4   2  -5    8.66    0.37
  -4   2   5    9.25    0.65
   4   2  -5    9.56    0.56
  -4  -2   5    9.72    0.61
   4  -2  -5    9.33    0.39
   4  -2  -5    9.10    0.73
  -4  -2   5    9.75    0.37
  -4  -2   5    9.85    0.37
   4  -2  -5    9.14    0.41
   4   2  -4   18.28    0.66
  -4   2   4   19.13    0.50
   4   2  -4   18.87    0.48
   4   2  -4   18.52    0.45
  -4   2   4   19.04    0.52
  -4   2   4   18.42    0.84
   4  -2  -4   18.36    0.90
   4  -2  -4   18.61    0.52
  -4  -2   4   18.24    0.69
   4  -2  -4   18.50    0.38
   4  -2  -4   19.52    0.50
  -4  -2   4   17.99    0.46
  -4  -2   4   18.84    0.46
  -4   2   3    7.57    0.51
  -4   2   3    7.88    0.33
   4   2  -3    8.06    0.30
  -4   2   3    7.56    0.33
   4   2  -3    7.95    0.30
   4  -2  -3    7.90    0.57
   4  -2  -3    8.02    0.30
   4  -2  -3    8.22    0.30
  -4  -2   3    7.15    0.35
   4  -2  -3    8.15    0.34
  -4  -2   3    7.64    0.29
  -4  -2   3    8.11    0.29
  -4  -2   3    7.96    0.41
  -4   2   2    3.10    0.23
  -4   2   2    3.13    0.23
  -4   2   2    3.05    0.31
  -4   2   2    2.70    0.26
   4   2  -2    3.17    0.20
   4   2  -2    3.06    0.22
   4  -2  -2    2.75    0.24
  -4  -2   2    2.55    0.25
   4  -2  -2    2.91    0.23
  -4  -2   2    3.12    0.20
  -4  -2   2    3.17    0.21
  -4  -2   2    2.83    0.18
   4  -2  -2    3.20    0.37
   4  -2  -2    3.04    0.19
   4   2  -1    3.27    0.22
   4   2  -1    3.28    0.20
   4   2  -1    3.26    0.26
  -4   2   1    3.39    0.29
   4   2  -1    3.48    0.21
  -4   2   1    3.36    0.24
  -4   2   1    3.13    0.28
  -4   2   1    3.16    0.24
  -4  -2   1    3.05    0.27
   4  -2  -1    3.59    0.31
   4  -2  -1    3.18    0.22
   4  -2  -1    4.40    0.39
  -4  -2   1    3.32    0.21
  -4  -2   1    3.49    0.30
   4  -2  -1    3.36    0.24
  -4  -2   1    2.75    0.20
  -4   2   0   17.94    0.52
  -4   2   0   18.33    0.50
   4   2   0   19.14    0.63
   4   2   0   18.88    0.47
   4   2   0   18.19    0.46
  -4   2   0   18.86    0.49
   4  -2   0   18.11    0.96
  -4  -2   0   17.40    0.64
  -4  -2   0   18.56    0.73
  -4  -2   0   18.43    0.46
   4  -2   0   19.62    0.49
   4  -2   0   19.45    0.49
   4  -2   0   18.08    0.57
   4  -2   0   17.95    0.67
   4   2   1   13.65    0.54
   4   2   1   12.81    0.41
  -4   2  -1   13.73    0.44
   4   2   1   13.41    0.42
   4  -2   1   12.93    0.43
  -4  -2  -1   13.83    0.42
   4  -2   1   13.75    0.44
  -4  -2  -1   13.28    0.57
   4  -2   1   13.40    0.60
   4  -2   1   13.93    0.92
  -4  -2  -1   13.45    0.71
   4   2   2    0.10    0.14
   4   2   2   -0.09    0.16
   4   2   2   -0.05    0.07
  -4   2  -2    0.06    0.15
  -4   2  -2    0.19    0.14
   4  -2   2   -0.01    0.19
  -4  -2  -2    0.07    0.14
   4  -2   2   -0.06    0.20
   4  -2   2    0.08    0.14
  -4  -2  -2    0.02    0.17
   4  -2   2    0.09    0.16
  -4  -2  -2    0.21    0.17
  -4   2  -3    2.39    0.47
  -4   2  -3    1.84    0.26
   4   2   3    2.35    0.29
   4   2   3    2.11    0.29
   4  -2   3    1.39    0.38
  -4  -2  -3    1.44    0.27
   4  -2   3    1.94    0.27
  -4  -2  -3    1.14    0.30
   4   2   4    3.49    0.37
  -4   2  -4    3.55    0.34
   4   2   4    3.42    0.36
   4  -2   4    2.48    0.49
   4  -2   4    3.31    0.35
  -4  -2  -4    2.25    0.35
  -4  -2  -4    2.82    0.42
  -4   2  -5   12.19    0.52
   4   2   5   11.87    0.54
  -4  -2  -5   11.68    0.69
  -4  -2  -5   12.67    0.87
   4  -2   5   13.57    1.42
   4  -2   5   12.35    0.57
   4   2   6   18.79    0.71
   4  -2   6   23.84    1.90
   4  -2   6   18.95    0.70
  -4  -2  -6   20.00    0.99
  -4  -2  -6   21.02    1.17
   4   2   7    4.13    0.44
  -4  -2  -7    4.46    0.68
   4  -2   7    3.31    0.88
   4  -2   7    4.41    0.43
   4   2   8    3.78    0.53
   4  -2   8    3.88    0.46
   4  -2   8    2.17    0.92
  -4  -2  -8    3.78    0.68
   4   2   9    0.36    0.28
   4  -2   9    0.59    0.37
  -4  -2  -9    0.47    0.35
   4  -2   9   -1.18    0.77
  -4  -2  -9    0.45    0.42
  -4   2 -10    0.03    0.33
   4   2  10   -0.18    0.36
  -4  -2 -10   -0.02    0.23
   4  -2  10   -0.71    0.59
   4  -2  10   -0.37    0.32
  -4  -2 -10    0.02    0.41
  -4   2 -11    0.20    0.36
   4   2  11    0.07    0.32
   4  -2  11   -0.12    0.26
  -4  -2 -11   -0.06    0.47
  -4  -2 -11    0.28    0.36
  -4   2 -12    0.26    0.40
   4   2  12   -0.20    0.44
   4  -2  12   -0.42    0.40
  -4  -2 -12    0.29    0.39
  -4  -2 -12   -0.74    0.47
  -4  -3  16   -1.00    0.60
   4  -3 -16    0.34    0.33
   4   3 -15    1.08    0.45
  -4   3  15    1.22    0.53
   4  -3 -15    1.44    0.48
  -4   3  14   -0.15    0.28
   4   3 -14    0.89    0.40
  -4  -3  14   -0.13    0.34
   4  -3 -14    0.17    0.36
  -4  -3  14   -0.70    0.52
  -4   3  13    0.36    0.31
   4   3 -13    1.06    0.38
   4  -3 -13    0.89    0.40
   4  -3 -13   -0.43    0.82
  -4  -3  13    0.59    0.36
  -4  -3  13   -0.42    0.48
   4   3 -12    1.64    0.39
  -4   3  12    0.85    0.32
   4  -3 -12    0.97    0.80
  -4  -3  12    1.18    0.37
   4  -3 -12    1.65    0.43
  -4  -3  12    0.23    0.50
   4   3 -11   14.82    0.75
  -4   3  11   14.54    0.77
  -4  -3  11   14.06    1.55
   4  -3 -11   13.66    1.42
   4  -3 -11   14.35    0.78
  -4  -3  11   13.20    0.62
  -4   3  10    0.88    0.32
   4   3 -10    0.99    0.28
   4   3 -10    1.05    0.30
  -4  -3  10    0.83    0.30
   4  -3 -10    1.14    0.65
  -4  -3  10    0.62    0.45
   4  -3 -10    1.29    0.36
  -4   3   9   21.42    0.79
   4   3  -9   20.77    0.74
   4   3  -9   19.31    0.64
  -4   3   9   20.29    0.78
  -4  -3   9   20.96    1.52
   4  -3  -9   20.15    0.75
   4  -3  -9   23.44    1.51
  -4  -3   9   20.31    0.70
   4   3  -8    5.95    0.39
  -4   3   8    7.02    0.47
   4   3  -8    6.43    0.44
   4   3  -8    7.16    0.71
  -4   3   8    6.31    0.47
   4  -3  -8    5.82    0.87
   4  -3  -8    6.01    0.47
  -4  -3   8    6.15    0.40
  -4  -3   8    7.15    0.96
  -4   3   7    3.28    0.36
   4   3  -7    3.17    0.29
  -4   3   7    3.35    0.34
   4   3  -7    3.03    0.32
   4   3  -7    3.37    0.47
  -4  -3   7    2.93    0.31
   4  -3  -7    2.86    0.63
   4  -3  -7    3.40    0.36
  -4  -3   7    3.95    0.73
  -4   3   6    9.51    0.45
   4   3  -6    8.77    0.63
  -4   3   6    8.44    0.43
   4   3  -6    9.29    0.40
   4   3  -6    8.50    0.38
  -4  -3   6    8.85    0.37
  -4  -3   6    8.73    0.75
   4  -3  -6    9.03    0.44
   4  -3  -6    8.34    0.74
  -4  -3   6    8.80    0.38
   4   3  -5    6.29    0.29
  -4   3   5    7.30    0.37
  -4   3   5    6.98    0.37
   4   3  -5    6.63    0.31
  -4   3   5    6.62    0.60
   4  -3  -5    6.93    0.34
  -4  -3   5    6.89    0.32
   4  -3  -5    7.18    0.37
  -4  -3   5    6.50    0.29
   4  -3  -5    6.74    0.69
  -4  -3   5    7.39    0.62
   4   3  -4   17.68    0.45
  -4   3   4   17.80    0.51
  -4   3   4   17.83    0.52
  -4   3   4   17.46    0.87
   4   3  -4   17.50    0.43
   4  -3  -4   17.48    0.42
   4  -3  -4   18.46    0.50
  -4  -3   4   17.65    0.80
  -4  -3   4   18.07    0.44
   4  -3  -4   16.90    0.89
   4  -3  -4   17.65    0.51
  -4  -3   4   17.13    0.43
  -4   3   3    5.89    0.30
   4   3  -3    5.64    0.26
   4   3  -3    5.47    0.24
  -4   3   3    5.73    0.48
  -4   3   3    6.06    0.30
   4  -3  -3    5.68    0.28
  -4  -3   3    5.88    0.45
   4  -3  -3    6.02    0.33
  -4  -3   3    5.46    0.24
   4  -3  -3    5.74    0.53
  -4  -3   3    5.77    0.25
   4  -3  -3    5.96    0.30
  -4  -3   3    5.83    0.42
  -4   3   2    6.13    0.30
   4   3  -2    6.24    0.26
   4   3  -2    6.30    0.25
  -4   3   2    5.95    0.39
  -4   3   2    5.90    0.29
   4   3  -2    6.05    0.34
  -4   3   2    6.09    0.45
   4  -3  -2    6.40    0.29
  -4  -3   2    6.03    0.40
  -4  -3   2    6.15    0.25
   4  -3  -2    6.29    0.52
  -4  -3   2    6.14    0.25
   4  -3  -2    6.32    0.28
   4  -3  -2    6.29    0.37
   4   3  -1   11.23    0.34
   4   3  -1   11.13    0.34
  -4   3   1   11.23    0.54
  -4   3   1   11.90    0.40
  -4   3   1   11.34    0.38
   4   3  -1   11.54    0.43
  -4   3   1   11.22    0.54
   4  -3  -1   12.29    0.56
   4  -3  -1   11.63    0.38
   4  -3  -1   11.98    0.60
   4  -3  -1   11.74    0.37
  -4  -3   1   11.65    0.34
  -4  -3   1   11.64    0.55
  -4   3   0    0.81    0.17
   4   3   0    0.88    0.16
   4   3   0    0.75    0.16
   4   3   0    0.76    0.16
   4   3   0    0.79    0.20
  -4   3   0    0.95    0.30
  -4   3   0    1.02    0.18
   4  -3   0    0.47    0.20
   4  -3   0    0.70    0.23
   4  -3   0    0.76    0.21
   4  -3   0    0.83    0.17
  -4  -3   0    0.72    0.20
   4  -3   0    0.94    0.18
  -4  -3   0    0.61    0.15
  -4   3  -1    5.93    0.31
   4   3   1    5.39    0.31
   4   3   1    5.71    0.30
   4   3   1    5.80    0.37
   4  -3   1    5.82    0.30
  -4  -3  -1    6.16    0.29
   4  -3   1    5.78    0.47
   4  -3   1    5.69    0.32
  -4  -3  -1    5.89    0.57
  -4  -3  -1    6.19    0.45
   4  -3   1    5.40    0.74
   4  -3   1    5.40    0.30
  -4   3  -2    1.88    0.25
   4   3   2    1.71    0.23
   4   3   2    1.52    0.23
   4   3   2    1.70    0.23
  -4  -3  -2    1.71    0.24
  -4  -3  -2    1.36    0.25
   4  -3   2    1.79    0.24
  -4  -3  -2    0.92    0.28
   4  -3   2    1.27    0.36
  -4   3  -3    5.26    0.35
   4   3   3    5.74    0.38
   4   3   3    5.24    0.40
  -4  -3  -3    4.63    0.72
  -4  -3  -3    5.72    0.49
   4  -3   3    5.63    0.36
   4  -3   3    5.52    0.97
  -4   3  -4    1.51    0.27
   4   3   4    1.53    0.25
   4  -3   4    0.93    0.46
  -4  -3  -4    1.22    0.30
  -4  -3  -4    1.32    0.43
   4  -3   4    1.66    0.28
  -4   3  -5    7.81    0.47
   4   3   5    7.57    0.50
  -4  -3  -5    8.73    0.85
   4  -3   5    7.42    0.48
  -4  -3  -5    7.98    0.65
   4  -3   5    8.27    1.43
   4   3   6    1.94    0.33
  -4   3  -6    1.65    0.30
   4  -3   6    1.80    0.35
   4  -3   6    1.69    0.60
  -4  -3  -6    1.40    0.45
  -4  -3  -6    1.17    0.36
   4   3   7    0.98    0.35
   4  -3   7   -0.21    0.66
   4  -3   7    0.67    0.26
  -4  -3  -7    1.06    0.50
  -4  -3  -7    0.29    0.33
   4   3   8    0.09    0.31
  -4  -3  -8    0.20    0.30
   4  -3   8   -0.11    0.29
   4  -3   8   -0.13    0.78
  -4  -3  -8    0.47    0.42
   4   3   9    1.21    0.43
   4  -3   9    1.03    0.37
   4  -3   9   -0.62    0.90
  -4  -3  -9    0.59    0.51
  -4  -3  -9    1.17    0.34
  -4   3 -10    0.36    0.33
   4   3  10   -0.11    0.27
   4  -3  10    0.56    0.37
  -4  -3 -10    0.46    0.36
  -4  -3 -10    0.42    0.49
   4   3  11    0.15    0.43
  -4   3 -11    0.49    0.40
  -4  -3 -11    0.35    0.51
  -4  -3 -11    0.73    0.40
   4  -3  11    0.52    0.41
  -4  -3 -12    0.46    0.31
  -4  -3 -12   -0.09    0.60
   4   4 -15    1.21    0.43
   4   4 -14    1.28    0.42
  -4   4  14    0.13    0.43
   4  -4 -14   -1.70    0.86
   4  -4 -14    1.24    0.43
   4   4 -13    1.12    0.37
  -4   4  13    0.59    0.41
   4  -4 -13    1.21    0.35
  -4  -4  13   -0.76    0.56
   4  -4 -13   -0.22    0.84
  -4   4  12   -0.03    0.33
   4   4 -12    0.20    0.28
  -4  -4  12   -0.53    0.49
   4  -4 -12    0.49    0.32
   4  -4 -12   -1.31    0.62
  -4   4  11    2.09    0.38
   4   4 -11    2.12    0.38
   4  -4 -11    0.63    0.71
  -4  -4  11    0.94    0.61
   4  -4 -11    2.51    0.44
  -4  -4  11    2.46    0.37
  -4   4  10    0.52    0.32
   4   4 -10    0.65    0.30
   4  -4 -10    0.89    0.32
   4  -4 -10    0.59    0.61
  -4  -4  10    0.46    0.25
  -4  -4  10   -0.21    0.44
   4   4  -9    8.60    0.49
   4   4  -9    8.70    0.53
  -4   4   9    9.16    0.54
  -4   4   9    8.39    0.57
   4  -4  -9    8.42    0.55
   4  -4  -9    8.61    1.10
  -4  -4   9    8.19    0.49
  -4  -4   9    8.12    1.37
   4   4  -8    8.46    0.45
  -4   4   8    8.05    0.49
  -4   4   8    7.91    0.52
   4   4  -8    8.49    0.46
   4  -4  -8    8.27    0.52
  -4  -4   8    7.82    1.14
  -4  -4   8    8.01    0.42
   4  -4  -8    8.91    1.04
  -4   4   7    0.64    0.25
   4   4  -7    0.88    0.22
   4   4  -7    0.77    0.23
  -4   4   7    0.49    0.22
  -4  -4   7    0.93    0.22
  -4  -4   7    0.49    0.35
   4  -4  -7    0.53    0.23
   4  -4  -7    0.59    0.47
  -4   4   6    8.84    0.44
   4   4  -6    8.58    0.36
  -4   4   6    8.39    0.44
   4   4  -6    7.75    0.37
  -4  -4   6    7.72    0.35
   4  -4  -6    8.17    0.87
  -4  -4   6    7.79    0.85
   4  -4  -6    8.62    0.44
  -4   4   5   11.65    0.46
   4   4  -5   12.23    0.40
   4   4  -5   12.01    0.37
  -4   4   5   11.80    0.47
   4  -4  -5   11.87    0.46
   4  -4  -5   11.65    0.27
   4  -4  -5   11.51    0.29
   4  -4  -5   12.08    0.92
  -4  -4   5   11.79    0.38
  -4  -4   5   11.32    0.36
  -4  -4   5   11.83    0.87
  -4   4   4    9.47    0.41
   4   4  -4    8.91    0.31
  -4   4   4    9.01    0.40
   4  -4  -4   10.01    0.80
  -4  -4   4    9.64    0.75
   4  -4  -4    9.19    0.39
  -4  -4   4    9.05    0.30
   4  -4  -4    9.06    0.39
  -4  -4   4    9.32    0.30
  -4   4   3    2.66    0.25
  -4   4   3    2.82    0.27
  -4   4   3    2.93    0.41
   4   4  -3    2.76    0.20
  -4   4   3    2.71    0.39
   4  -4  -3    3.00    0.25
  -4  -4   3    3.01    0.34
   4  -4  -3    3.12    0.48
   4  -4  -3    2.73    0.24
  -4  -4   3    2.71    0.45
  -4  -4   3    2.90    0.18
  -4  -4   3    2.95    0.18
   4   4  -2    8.25    0.48
  -4   4   2    7.27    0.33
  -4   4   2    7.32    0.50
  -4   4   2    7.33    0.34
   4   4  -2    7.26    0.26
  -4  -4   2    6.89    0.47
   4  -4  -2    7.43    0.60
  -4  -4   2    7.24    0.25
   4  -4  -2    7.50    0.31
   4  -4  -2    8.06    0.33
  -4   4   1    1.60    0.20
   4   4  -1    2.24    0.34
  -4   4   1    1.56    0.34
   4   4  -1    1.75    0.18
  -4   4   1    1.64    0.21
  -4  -4   1    1.86    0.17
   4  -4  -1    1.85    0.21
   4  -4  -1    1.80    0.20
   4  -4  -1    1.68    0.33
  -4  -4   1    1.30    0.25
   4   4   0    4.20    0.25
  -4   4   0    4.11    0.28
  -4   4   0    3.59    0.41
   4   4   0    3.90    0.25
   4   4   0    3.95    0.39
   4  -4   0    3.90    0.26
   4  -4   0    3.98    0.26
  -4  -4   0    4.06    0.23
  -4  -4   0    4.27    0.41
   4  -4   0    4.04    0.40
   4  -4   0    4.29    0.78
   4   4   1    1.31    0.20
  -4   4  -1    1.15    0.21
   4   4   1    1.28    0.20
  -4  -4  -1    1.43    0.19
   4  -4   1    1.33    0.25
  -4  -4  -1    1.06    0.25
   4  -4   1    1.30    0.21
   4  -4   1    0.84    0.36
   4   4   2   12.39    0.46
   4   4   2   12.31    0.47
  -4   4  -2   12.03    0.45
  -4  -4  -2   12.29    0.67
   4  -4   2   12.22    1.12
  -4  -4  -2   11.86    0.93
   4  -4   2   12.80    0.46
   4  -4   2   12.17    0.43
   4   4   3    1.01    0.22
   4   4   3    0.91    0.23
  -4   4  -3    1.02    0.22
   4  -4   3    0.58    0.21
  -4  -4  -3    0.66    0.41
   4  -4   3    0.69    0.45
  -4  -4  -3    0.57    0.23
   4   4   4    1.18    0.28
  -4   4  -4    1.47    0.29
   4  -4   4    0.78    0.57
  -4  -4  -4    1.32    0.50
  -4  -4  -4    0.89    0.28
   4  -4   4    1.24    0.26
   4   4   5    3.52    0.40
  -4   4  -5    3.50    0.38
   4  -4   5    2.96    0.74
   4  -4   5    3.24    0.37
  -4  -4  -5    3.48    0.72
  -4  -4  -5    2.46    0.40
  -4   4  -6    0.39    0.28
   4   4   6    0.43    0.29
  -4  -4  -6    0.43    0.25
   4  -4   6    0.39    0.26
   4  -4   6    0.51    0.65
  -4  -4  -6    0.24    0.39
  -4  -4  -6    0.27    0.29
   4   4   7    1.65    0.38
  -4  -4  -7    0.47    0.34
   4  -4   7    1.16    0.34
  -4  -4  -7    0.98    0.32
  -4  -4  -7    0.91    0.45
   4  -4   7    0.90    0.67
   4   4   8   -0.13    0.30
  -4  -4  -8   -0.91    0.35
   4  -4   8    0.06    0.27
  -4  -4  -8    0.38    0.42
  -4  -4  -8    0.33    0.29
  -4   4  -9    0.73    0.35
   4   4   9    0.85    0.40
  -4  -4  -9    0.83    0.29
  -4  -4  -9    0.95    0.57
  -4   4 -10    0.60    0.37
   4   4  10    0.85    0.43
  -4  -4 -10    0.05    0.53
   4   4  11    0.26    0.33
  -4   4 -11    0.88    0.42
  -4  -4 -11   -0.11    0.49
   4   5 -14    1.51    0.41
   4   5 -13    1.13    0.36
  -4   5  13    0.94    0.44
   4  -5 -13   -0.34    0.91
   4   5 -12    0.45    0.32
  -4   5  12    0.41    0.37
   4  -5 -12   -0.06    0.77
  -4   5  11    0.34    0.34
   4   5 -11    0.60    0.27
   4  -5 -11    0.18    0.52
   4   5 -10    0.69    0.27
  -4   5  10    0.61    0.31
   4  -5 -10    0.14    0.45
  -4  -5  10   -0.62    0.49
   4  -5 -10    0.78    0.30
  -4   5   9    3.05    0.42
   4   5  -9    3.56    0.38
   4  -5  -9    3.32    0.78
   4  -5  -9    4.03    0.45
   4   5  -8    0.23    0.20
  -4   5   8   -0.14    0.26
   4  -5  -8    0.16    0.21
  -4  -5   8   -0.37    0.43
   4  -5  -8    0.01    0.34
  -4   5   7    1.50    0.29
  -4   5   7    1.73    0.28
   4   5  -7    1.75    0.24
   4   5  -7    1.80    0.24
  -4  -5   7    1.47    0.48
  -4  -5   7    1.67    0.23
   4  -5  -7    1.43    0.53
   4  -5  -7    1.89    0.30
   4   5  -6    0.62    0.17
  -4   5   6    0.65    0.22
  -4   5   6    0.72    0.24
  -4  -5   6    0.60    0.15
   4  -5  -6    0.43    0.47
   4  -5  -6    0.49    0.21
  -4  -5   6    0.41    0.32
   4   5  -5    1.88    0.18
  -4   5   5    1.68    0.26
   4   5  -5    2.03    0.20
  -4   5   5    1.73    0.26
   4  -5  -5    1.55    0.16
  -4  -5   5    1.64    0.16
   4  -5  -5    1.36    0.51
   4  -5  -5    1.15    0.18
   4  -5  -5    1.89    0.26
  -4  -5   5    1.27    0.37
  -4   5   4    2.29    0.26
  -4   5   4    2.73    0.28
  -4   5   4    2.58    0.49
   4   5  -4    2.52    0.18
   4   5  -4    2.60    0.17
  -4  -5   4    2.47    0.15
  -4  -5   4    2.01    0.33
   4  -5  -4    3.01    0.60
  -4  -5   4    3.16    0.62
   4  -5  -4    2.64    0.26
  -4   5   3    3.26    0.28
   4   5  -3    2.79    0.15
  -4   5   3    3.09    0.26
  -4   5   3    3.01    0.52
   4   5  -3    2.98    0.15
  -4  -5   3    2.07    0.34
   4  -5  -3    2.84    0.56
   4  -5  -3    2.85    0.26
  -4  -5   3    3.06    0.55
  -4   5   2    3.12    0.26
  -4   5   2    2.99    0.26
   4   5  -2    3.08    0.15
   4   5  -2    2.77    0.15
  -4   5   2    2.75    0.51
   4   5  -2    3.60    0.49
   4  -5  -2    2.89    0.24
  -4  -5   2    3.16    0.39
   4  -5  -2    3.15    0.53
  -4  -5   2    2.94    0.12
  -4   5   1    2.26    0.22
   4   5  -1    2.25    0.17
   4   5  -1    2.56    0.43
   4   5  -1    2.15    0.17
  -4   5   1    2.56    0.45
  -4   5   1    2.32    0.24
   4  -5  -1    2.16    0.22
  -4  -5   1    1.67    0.29
   4  -5  -1    2.49    0.44
  -4  -5   1    2.23    0.15
   4   5   0    0.15    0.12
   4   5   0    0.19    0.13
  -4   5   0    0.12    0.15
   4   5   0    0.24    0.28
  -4   5   0    0.54    0.40
   4  -5   0    0.17    0.14
  -4  -5   0    0.07    0.11
   4  -5   0   -0.01    0.30
   4  -5   0    0.03    0.22
  -4  -5   0    0.15    0.19
   4   5   1    4.16    0.46
   4   5   1    4.83    0.30
  -4   5  -1    4.92    0.32
   4  -5   1    4.59    0.30
  -4  -5  -1    4.47    0.48
   4  -5   1    5.39    0.48
   4  -5   1    4.34    0.85
   4   5   2    0.19    0.19
   4   5   2    0.14    0.15
  -4   5  -2    0.13    0.17
   4  -5   2   -0.06    0.15
   4  -5   2    0.08    0.17
   4  -5   2   -0.05    0.31
  -4  -5  -2    0.11    0.20
  -4   5  -3    3.52    0.32
   4   5   3    4.09    0.33
   4   5   3    3.72    0.35
   4  -5   3    3.33    0.75
   4  -5   3    3.87    0.33
  -4  -5  -3    3.58    0.48
   4  -5   3    3.42    0.27
  -4  -5  -3    4.03    0.76
   4   5   4    2.62    0.34
   4  -5   4    2.22    0.72
   4  -5   4    2.52    0.30
  -4  -5  -4    2.44    0.31
  -4  -5  -4    2.16    0.62
  -4  -5  -4    1.86    0.36
   4   5   5    1.72    0.32
   4  -5   5    1.29    0.29
   4  -5   5    1.43    0.79
  -4  -5  -5    1.42    0.28
  -4  -5  -5    1.42    0.57
  -4  -5  -5    0.75    0.30
   4   5   6    2.64    0.39
  -4  -5  -6    3.06    0.73
  -4  -5  -6    1.72    0.41
   4  -5   6    2.31    0.84
   4   5   7    0.40    0.31
  -4  -5  -7    0.40    0.46
  -4  -5  -7   -0.27    0.31
   4  -5   7   -0.62    0.78
  -4   5  -8    0.58    0.31
   4   5   8    0.58    0.35
   4  -5   8   -1.38    0.81
  -4  -5  -8   -0.59    0.32
  -4  -5  -8    0.98    0.55
   4   5   9    0.39    0.36
  -4   5  -9    1.21    0.40
  -4  -5  -9    0.40    0.56
  -4   5 -10    0.12    0.32
   4   5  10    0.32    0.38
  -4  -5 -10   -0.32    0.48
   4   6 -13    0.45    0.32
  -4   6  13    0.37    0.41
   4   6 -12    0.66    0.31
  -4   6  12    0.72    0.38
   4  -6 -12    0.07    0.85
  -4   6  11    0.17    0.37
   4   6 -11    0.79    0.29
   4  -6 -11   -0.29    0.71
   4   6 -10    1.67    0.30
  -4   6  10    1.16    0.38
   4  -6 -10    1.80    0.83
  -4   6   9    0.47    0.27
   4   6  -9    0.26    0.19
  -4  -6   9   -0.74    0.48
   4  -6  -9    0.27    0.57
  -4   6   8    1.42    0.30
   4   6  -8    1.21    0.22
   4  -6  -8    1.51    0.70
  -4  -6   8    0.86    0.59
  -4   6   7    0.64    0.26
   4   6  -7    0.70    0.17
   4  -6  -7    0.50    0.54
  -4  -6   7    0.49    0.46
  -4   6   6    1.51    0.28
   4   6  -6    1.44    0.16
  -4  -6   6    1.30    0.51
   4  -6  -6    1.62    0.62
   4   6  -5    1.24    0.08
   4   6  -5    1.26    0.09
  -4   6   5    1.35    0.43
  -4   6   5    1.27    0.24
   4  -6  -5    2.08    0.60
   4  -6  -5    1.16    0.16
  -4  -6   5    1.04    0.39
  -4   6   4    2.37    0.27
  -4   6   4    1.53    0.20
  -4   6   4    2.78    0.50
  -4  -6   4    2.22    0.37
   4  -6  -4    3.17    0.67
  -4   6   3   -0.06    0.34
  -4   6   3    0.42    0.12
  -4   6   3    0.14    0.16
  -4  -6   3    0.73    0.26
   4  -6  -3    0.23    0.37
  -4  -6   3    0.37    0.21
  -4   6   2    8.53    0.36
  -4   6   2    8.34    0.33
   4   6  -2    8.79    0.69
  -4   6   2    9.42    0.77
   4  -6  -2    7.95    0.83
  -4  -6   2    9.38    0.71
  -4   6   1    1.17    0.40
   4   6  -1    1.55    0.45
  -4   6   1    1.55    0.19
   4  -6  -1    1.83    0.48
  -4  -6   1    1.51    0.31
   4   6   0    1.55    0.12
  -4   6   0    2.19    0.22
   4   6   0    1.78    0.44
   4   6   0    1.45    0.13
  -4   6   0    1.43    0.45
   4  -6   0    1.82    0.43
   4  -6   0    2.01    0.56
  -4  -6   0    1.78    0.33
   4   6   1    6.75    0.59
   4   6   1    6.73    0.28
   4   6   1    6.53    0.27
  -4   6  -1    5.87    0.29
   4  -6   1    8.57    1.09
  -4  -6  -1    7.23    0.61
   4  -6   1    7.34    0.62
   4   6   2    1.65    0.41
   4   6   2    2.17    0.24
  -4  -6  -2    1.91    0.60
  -4  -6  -2    1.92    0.35
   4  -6   2    2.73    0.73
   4  -6   2    2.12    0.36
   4   6   3    0.60    0.20
   4   6   3    0.39    0.33
   4  -6   3    0.88    0.66
  -4  -6  -3    0.42    0.45
  -4  -6  -3    0.45    0.25
   4   6   4    0.37    0.22
  -4  -6  -4    0.15    0.26
   4  -6   4    0.62    0.73
  -4  -6  -4    1.05    0.52
   4   6   5    0.30    0.24
   4  -6   5    0.69    0.76
  -4  -6  -5    0.57    0.47
  -4  -6  -5   -0.05    0.25
   4   6   6    0.01    0.23
   4  -6   6   -0.09    0.56
  -4  -6  -6    0.09    0.34
  -4  -6  -6   -0.25    0.27
   4   6   7    0.79    0.34
  -4   6  -7    1.33    0.32
  -4  -6  -7    1.55    0.63
   4  -6   7    0.16    0.94
  -4   6  -8    1.30    0.37
   4   6   8    0.22    0.35
   4  -6   8   -0.40    0.95
  -4  -6  -8    0.90    0.57
   4   6   9   -0.09    0.32
  -4   6  -9    0.76    0.33
  -4  -6  -9   -0.25    0.52
   4   7 -11    0.58    0.25
  -4   7  11   -0.15    0.28
  -4   7  10    0.05    0.29
   4   7 -10    0.33    0.20
   4  -7 -10    0.41    0.57
  -4   7   9   -0.12    0.26
   4  -7  -9   -0.02    0.48
  -4   7   8    0.43    0.27
  -4  -7   8    0.30    0.60
   4  -7  -8    0.59    0.61
  -4   7   7    0.87    0.43
  -4   7   7    0.94    0.27
  -4  -7   7    1.14    0.53
   4  -7  -7    0.67    0.61
  -4   7   6    0.80    0.45
  -4   7   6    0.14    0.20
  -4  -7   6    0.94    0.46
   4  -7  -6   -0.12    0.45
  -4   7   5    1.39    0.24
  -4   7   5    1.45    0.50
   4  -7  -5    1.60    0.62
  -4  -7   5    1.02    0.35
  -4   7   4    0.51    0.47
   4  -7  -4    0.78    0.50
  -4  -7   4    0.99    0.34
  -4   7   3    1.66    0.54
   4  -7  -3    2.22    0.60
  -4  -7   3    1.54    0.34
  -4   7   2    2.03    0.53
   4  -7  -2    1.72    0.52
  -4  -7   2    1.98    0.41
  -4   7   1    0.18    0.47
   4   7  -1    0.52    0.44
   4  -7  -1    1.32    0.46
  -4  -7   1    0.89    0.29
   4   7   0    0.33    0.39
  -4   7   0    0.06    0.50
   4  -7   0   -0.03    0.28
  -4  -7   0    0.03    0.22
   4   7   1    1.17    0.46
  -4  -7  -1    0.91    0.30
  -4  -7  -1    1.92    0.61
   4  -7   1    0.99    0.38
   4   7   2    0.02    0.11
   4   7   2    0.51    0.35
   4  -7   2    1.66    0.50
  -4  -7  -2    0.16    0.23
  -4  -7  -2    0.56    0.44
   4   7   3    0.49    0.35
   4   7   3    0.04    0.15
  -4  -7  -3    0.20    0.35
  -4  -7  -3    0.20    0.25
  -4   7  -4    1.00    0.23
   4   7   4    0.27    0.21
   4   7   4    0.58    0.37
   4  -7   4    1.83    0.66
  -4  -7  -4    1.10    0.59
  -4  -7  -4    0.37    0.27
  -4   7  -5    0.41    0.22
   4   7   5    0.07    0.22
   4   7   5    0.55    0.38
   4  -7   5    1.12    0.90
  -4  -7  -5    0.78    0.55
   4   7   6    0.27    0.26
  -4  -7  -6    0.89    0.51
   4  -7   6    0.80    0.86
   4   7   7    0.80    0.31
  -4   7  -7    1.56    0.32
   4  -7   7    1.27    0.99
  -4  -7  -7    1.62    0.75
  -4   7  -8    0.93    0.31
   4   7   8    0.30    0.34
  -4   8   9    0.38    0.46
  -4   8   9   -0.40    0.25
  -4   8   8    0.65    0.39
  -4   8   8   -0.09    0.25
   4  -8  -8    0.76    0.76
  -4   8   7    1.15    0.52
   4  -8  -7    0.50    0.61
  -4   8   6    0.58    0.38
   4  -8  -6    0.82    0.60
  -4   8   5    0.71    0.54
   4   8  -1   -0.60    0.42
  -4   8   1    0.05    0.55
  -4  -8   1    0.15    0.25
   4  -8  -1    0.48    0.40
   4   8   0   -0.07    0.44
  -4  -8   0    0.90    0.46
   4   8   1    0.33    0.45
  -4  -8  -1    1.80    0.60
   4   8   3    0.92    0.45
  -4  -8  -3    0.19    0.42
   4   8   5    0.15    0.38
  -4   9   5    1.29    0.52
   4  -9  -5    1.37    0.66
  -4  -9   5    1.10    0.40
  -4   9   4   -0.17    0.52
   4  -9  -4    0.17    0.47
  -4  -9   4    0.62    0.33
  -4   9   3   -0.13    0.57
   4  -9  -3    0.29    0.47
  -4  -9   3    0.01    0.26
  -4  -9   3    0.76    0.43
   4   9   0   -0.99    0.52
  -4  -9   0    0.78    0.51
  -4  -9   0    0.13    0.27
   4   9   1   -0.15    0.54
  -5   0  17   -0.09    0.36
   5   0 -16    0.73    0.47
  -5   0  16    0.39    0.48
   5   0 -15    0.18    0.40
  -5   0  15    0.26    0.43
   5   0 -14    0.85    0.35
  -5   0  14    0.51    0.40
   5   0 -13    0.92    0.34
   5   0 -13   -1.20    0.91
  -5   0  13    0.86    0.33
   5   0 -12   -0.81    0.82
   5   0 -12    0.80    0.37
  -5   0  12    0.29    0.35
   5   0 -11    2.24    0.76
  -5   0  11    1.91    0.41
   5   0 -11    2.35    0.45
   5   0 -10    1.49    0.76
   5   0 -10    0.04    0.28
  -5   0  10    0.58    0.31
   5   0  -9    2.17    0.38
  -5   0   9    2.33    0.37
   5   0  -9    3.31    0.70
   5   0  -8   17.72    0.68
   5   0  -8   16.61    0.59
   5   0  -8   17.05    1.09
  -5   0   8   16.89    0.61
   5   0  -8   19.01    1.29
   5   0  -7   31.32    0.81
  -5   0   7   32.88    0.80
   5   0  -7   32.39    1.33
  -5   0   7   31.81    0.79
  -5   0   7   33.12    0.81
  -5   0   7   31.96    1.34
   5   0  -7   31.89    0.76
   5   0  -7   31.35    1.35
  -5   0   6   54.51    1.68
   5   0  -6   56.19    1.07
  -5   0   6   55.41    1.03
   5   0  -6   53.93    1.76
   5   0  -6   57.11    1.02
   5   0  -6   55.88    1.67
  -5   0   6   57.21    1.09
  -5   0   6   57.85    1.05
   5   0  -5    2.57    0.28
   5   0  -5    3.78    0.57
  -5   0   5    2.86    0.24
  -5   0   5    2.78    0.24
  -5   0   5    2.99    0.54
  -5   0   5    3.11    0.30
   5   0  -5    2.84    0.40
   5   0  -5    2.70    0.23
  -5   0   4   94.44    2.16
   5   0  -4   94.85    1.36
   5   0  -4   99.84    1.35
  -5   0   4   97.55    1.36
  -5   0   4   99.81    1.38
  -5   0   4   97.89    1.59
   5   0  -4   99.15    1.57
  -5   0   3    4.45    0.30
   5   0  -3    4.44    0.28
   5   0  -3    4.49    0.27
  -5   0   3    5.90    0.64
   5   0  -3    4.44    0.25
  -5   0   3    4.92    0.27
  -5   0   3    4.13    0.25
  -5   0   2    1.46    0.36
  -5   0   2    0.63    0.17
   5   0  -2    0.87    0.18
   5   0  -2    0.94    0.19
  -5   0   2    0.75    0.17
  -5   0   2    0.79    0.09
  -5   0   2    0.64    0.18
   5   0  -2    0.63    0.13
   5   0  -1   -0.04    0.10
   5   0  -1   -0.05    0.05
  -5   0   1    0.04    0.14
  -5   0   1   -0.07    0.10
   5   0  -1   -0.02    0.15
  -5   0   1    0.03    0.15
   5   0  -1    0.05    0.14
   5   0  -1    0.02    0.10
  -5   0   0    1.90    0.29
   5   0   0    1.09    0.21
   5   0   0    1.99    0.24
   5   0   0    1.68    0.24
   5   0   0    1.79    0.23
  -5   0   0    1.68    0.22
  -5   0   0    1.36    0.22
  -5   0   0    1.59    0.24
   5   0   1   21.54    1.00
  -5   0  -1   20.67    0.80
   5   0   1   21.30    0.76
  -5   0  -1   21.10    0.95
  -5   0  -1   21.73    0.59
   5   0   1   21.69    0.60
   5   0   1   21.62    0.61
   5   0   2    3.43    0.64
  -5   0  -2    3.01    0.26
   5   0   2    2.81    0.26
   5   0   2    2.61    0.27
  -5   0  -2    2.54    0.37
   5   0   2    3.07    0.36
  -5   0  -2    3.13    0.47
  -5   0  -3    0.68    0.19
  -5   0  -3    0.53    0.23
  -5   0  -3    0.39    0.21
   5   0   3    0.33    0.23
  -5   0  -3    0.72    0.22
   5   0   3    0.66    0.18
   5   0   3    0.56    0.29
   5   0   4    3.09    0.38
   5   0   4    2.29    0.49
  -5   0  -4    2.50    0.35
  -5   0  -4    2.16    0.41
  -5   0  -5    1.25    0.31
   5   0   5    1.19    0.33
   5   0   5    1.34    0.50
   5   0   6   -0.25    0.27
  -5   0  -6   -0.10    0.20
   5   0   6    0.30    0.49
   5   0   7    0.94    0.30
   5   0   7    0.32    0.63
  -5   0  -7    0.52    0.30
  -5   0  -8    0.90    0.37
   5   0   8    0.30    0.73
   5   0   8    0.86    0.33
   5   0   9    1.54    0.45
   5   0   9    0.37    0.85
  -5   0  -9    0.88    0.43
   5   0  10   -0.18    0.39
   5   0  11   -0.03    1.01
  -5   0 -11    0.74    0.34
   5   0  11    1.53    0.43
  -5   0 -12    0.59    0.45
   5   0  12   -0.22    0.45
  -5  -1  17    0.24    0.48
   5   1 -16    0.36    0.43
  -5   1  16    0.27    0.37
   5  -1 -16    0.44    0.34
  -5  -1  16   -0.14    0.43
  -5   1  15    0.02    0.42
   5   1 -15    0.64    0.42
  -5  -1  15   -0.32    0.38
   5  -1 -15    0.76    0.45
   5   1 -14    0.47    0.37
  -5   1  14    0.27    0.40
  -5  -1  14    0.25    0.39
   5  -1 -14    0.55    0.41
  -5   1  13    0.26    0.38
   5   1 -13    0.51    0.29
   5   1 -13   -1.10    0.85
   5  -1 -13    0.12    0.74
   5  -1 -13    0.72    0.40
  -5  -1  13    0.61    0.39
  -5   1  12    0.09    0.34
   5   1 -12   -1.07    0.80
   5   1 -12    0.39    0.34
  -5  -1  12    0.25    0.39
  -5  -1  12    0.10    0.32
   5  -1 -12   -1.30    0.77
   5  -1 -12    0.01    0.33
   5   1 -11    0.64    0.36
  -5   1  11    1.72    0.35
   5   1 -11    1.10    0.86
  -5  -1  11    0.75    0.43
  -5  -1  11    1.24    0.31
   5  -1 -11    1.07    0.32
   5  -1 -11    1.09    0.80
  -5   1  10    8.44    0.59
   5   1 -10    9.44    1.06
   5   1 -10    8.24    0.59
   5  -1 -10    9.48    1.25
   5  -1 -10    7.73    0.59
  -5  -1  10    8.53    1.07
  -5  -1  10    8.43    0.56
  -5   1   9    7.74    0.53
   5   1  -9   10.74    1.20
   5   1  -9    7.75    0.53
   5   1  -9    7.61    0.44
   5   1  -9    7.33    0.85
   5  -1  -9    7.46    0.49
   5  -1  -9    9.60    1.12
  -5  -1   9    7.90    0.93
  -5  -1   9    8.21    0.51
   5   1  -8    4.44    0.33
  -5   1   8    4.51    0.26
  -5   1   8    4.29    0.36
   5   1  -8    4.18    0.36
  -5   1   8    4.39    0.35
   5   1  -8    4.22    0.65
   5  -1  -8    4.88    0.73
   5  -1  -8    4.26    0.37
  -5  -1   8    4.34    0.40
  -5  -1   8    4.39    0.73
   5  -1  -8    3.78    0.69
   5   1  -7   18.46    0.97
  -5   1   7   18.47    0.49
  -5   1   7   17.92    0.61
   5   1  -7   18.77    0.59
   5   1  -7   18.38    0.61
  -5   1   7   17.62    0.60
   5  -1  -7   18.55    1.08
   5  -1  -7   18.32    0.58
  -5  -1   7   18.70    0.62
   5  -1  -7   18.48    1.17
   5  -1  -7   19.02    0.67
  -5  -1   7   17.91    1.03
  -5  -1   7   18.34    0.97
  -5  -1   7   18.90    0.69
   5   1  -6    2.16    0.26
  -5   1   6    2.31    0.44
  -5   1   6    2.45    0.26
   5   1  -6    2.27    0.43
  -5   1   6    2.45    0.19
  -5   1   6    2.35    0.24
   5   1  -6    2.52    0.27
   5  -1  -6    2.24    0.27
   5  -1  -6    2.69    0.24
   5  -1  -6    2.60    0.51
  -5  -1   6    2.76    0.30
  -5  -1   6    2.38    0.26
  -5  -1   6    2.17    0.27
  -5  -1   6    2.59    0.60
  -5   1   5    6.10    0.37
  -5   1   5    6.23    0.36
  -5   1   5    6.59    0.30
  -5   1   5    6.44    0.55
   5   1  -5    6.66    0.33
   5   1  -5    6.87    0.47
   5   1  -5    6.29    0.33
  -5  -1   5    6.38    0.38
   5  -1  -5    5.97    0.34
  -5  -1   5    6.48    0.35
  -5  -1   5    5.96    0.78
   5  -1  -5    6.04    0.62
  -5  -1   5    5.81    0.33
   5  -1  -5    5.93    0.37
  -5   1   4   55.04    1.52
  -5   1   4   53.57    0.94
  -5   1   4   52.13    0.93
  -5   1   4   54.10    1.00
   5   1  -4   54.10    0.90
   5   1  -4   54.19    1.19
   5   1  -4   52.71    0.91
  -5  -1   4   52.54    0.90
   5  -1  -4   54.62    0.97
  -5  -1   4   53.04    1.59
  -5  -1   4   54.65    1.15
  -5  -1   4   54.70    0.92
   5  -1  -4   54.01    0.92
   5  -1  -4   54.85    0.96
   5  -1  -4   49.45    1.46
  -5   1   3  162.01    1.93
   5   1  -3  158.11    1.88
  -5   1   3  160.55    2.31
  -5   1   3  160.58    1.93
   5   1  -3  161.17    1.88
   5   1  -3  160.26    2.40
  -5   1   3  165.25    2.98
  -5  -1   3  160.76    2.44
   5  -1  -3  153.44    2.90
  -5  -1   3  159.63    1.89
   5  -1  -3  158.49    1.92
  -5  -1   3  164.92    1.90
   5  -1  -3  160.12    1.90
   5  -1  -3  161.45    2.27
  -5   1   2   32.72    0.83
   5   1  -2   33.52    0.84
   5   1  -2   33.18    0.67
   5   1  -2   33.17    0.68
   5   1  -2   27.85    0.62
  -5   1   2   31.81    0.68
  -5   1   2   33.23    0.69
  -5   1   2   32.78    0.63
  -5   1   2   34.41    1.06
  -5  -1   2   33.71    0.67
   5  -1  -2   32.84    0.80
   5  -1  -2   32.71    0.68
   5  -1  -2   32.23    0.67
  -5  -1   2   33.35    0.89
  -5  -1   2   31.42    0.66
   5   1  -1   20.69    0.53
   5   1  -1   22.20    0.69
  -5   1   1   21.49    0.70
  -5   1   1   21.47    0.56
   5   1  -1   20.82    0.52
   5   1  -1   22.24    0.68
  -5   1   1   21.84    0.55
  -5   1   1   21.63    0.78
  -5  -1   1   20.87    0.71
   5  -1  -1   21.09    0.94
   5  -1  -1   21.14    0.54
  -5  -1   1   21.36    0.54
   5  -1  -1   21.92    0.49
  -5  -1   1   21.42    0.64
  -5  -1   1   20.97    0.56
   5  -1  -1   21.68    0.67
   5  -1  -1   21.21    0.56
  -5   1   0   22.78    0.60
  -5   1   0   24.32    0.61
   5   1   0   24.22    0.87
   5   1   0   23.48    0.58
   5   1   0   23.73    0.74
  -5   1   0   23.72    0.82
   5   1   0   23.11    0.58
  -5   1   0   23.32    0.75
   5  -1   0   23.39    1.06
   5  -1   0   24.19    0.60
  -5  -1   0   24.02    0.81
  -5  -1   0   23.33    0.83
  -5  -1   0   23.11    0.56
   5  -1   0   23.29    0.76
   5  -1   0   23.82    0.59
   5   1   1   20.98    0.59
   5   1   1   20.12    0.92
  -5   1  -1   20.33    0.78
  -5   1  -1   20.16    0.99
   5   1   1   19.46    0.55
  -5   1  -1   19.86    0.58
   5   1   1   19.33    0.70
  -5  -1  -1   20.38    0.89
   5  -1   1   19.24    0.58
  -5  -1  -1   18.68    0.53
   5  -1   1   20.93    1.08
  -5  -1  -1   19.76    0.77
   5  -1   1   19.84    0.56
   5  -1   1   21.00    0.78
   5   1   2    0.09    0.17
   5   1   2    0.24    0.22
   5   1   2   -0.05    0.08
   5   1   2    0.02    0.14
  -5   1  -2   -0.19    0.16
  -5   1  -2    0.04    0.13
  -5   1  -2    0.19    0.18
  -5  -1  -2   -0.02    0.14
   5  -1   2    0.10    0.20
   5  -1   2   -0.08    0.11
   5  -1   2    0.03    0.21
   5  -1   2    0.04    0.16
  -5  -1  -2   -0.07    0.15
  -5  -1  -2    0.02    0.13
   5   1   3    2.86    0.33
   5   1   3    1.81    0.38
  -5   1  -3    2.54    0.50
   5   1   3    2.67    0.33
  -5   1  -3    2.58    0.27
  -5   1  -3    2.51    0.23
  -5  -1  -3    2.15    0.33
   5  -1   3    1.83    0.41
   5  -1   3    2.58    0.29
  -5  -1  -3    1.62    0.32
  -5   1  -4    3.65    0.37
   5   1   4    4.17    0.42
   5   1   4    2.77    0.51
  -5   1  -4    3.75    0.30
  -5  -1  -4    3.87    0.46
  -5  -1  -4    3.55    0.47
   5  -1   4    5.26    1.04
   5  -1   4    4.17    0.41
   5   1   5    3.34    0.38
   5   1   5    2.85    0.60
  -5   1  -5    3.99    0.35
   5  -1   5    3.67    0.37
   5  -1   5    3.65    0.70
  -5  -1  -5    4.04    0.50
  -5  -1  -5    3.40    0.49
   5   1   6    8.49    1.49
  -5   1  -6    6.66    0.50
   5   1   6    7.15    0.58
  -5  -1  -6    7.18    0.70
   5  -1   6    7.66    0.58
   5  -1   6    9.31    1.63
   5   1   7    0.27    0.35
  -5   1  -7   -0.04    0.26
   5   1   7    0.51    0.60
   5  -1   7   -0.25    0.68
   5  -1   7    0.23    0.32
  -5  -1  -7    0.17    0.30
  -5   1  -8    2.22    0.51
   5   1   8    3.51    0.54
   5   1   8    2.54    0.89
   5  -1   8    4.45    0.56
   5  -1   8    2.62    0.82
  -5  -1  -8    3.16    0.59
   5   1   9    0.14    0.59
   5   1   9    0.54    0.32
   5  -1   9   -1.30    0.79
  -5  -1  -9    0.06    0.36
   5  -1   9    0.77    0.40
   5   1  10    0.59    0.33
   5   1  10    0.21    0.66
  -5  -1 -10    0.49    0.46
   5  -1  10    0.25    0.39
  -5  -1 -10   -0.07    0.24
   5  -1  10   -1.32    0.83
   5   1  11    0.32    0.72
   5   1  11   -0.28    0.39
  -5   1 -11    0.91    0.44
  -5  -1 -11    0.51    0.41
   5  -1  11    0.17    0.32
  -5   1 -12    0.29    0.44
   5   1  12   -0.13    0.67
   5   1  12   -0.13    0.33
   5  -1  12   -1.21    0.77
   5  -1  12   -0.09    0.45
  -5  -1 -12    0.13    0.28
  -5   2  16   -0.09    0.47
   5   2 -16    0.37    0.33
   5  -2 -16    0.35    0.45
  -5  -2  16   -0.06    0.43
  -5   2  15   -0.07    0.41
   5   2 -15    0.83    0.41
  -5  -2  15   -0.03    0.30
   5  -2 -15    0.08    0.37
  -5  -2  15   -0.20    0.42
  -5   2  14    0.09    0.30
   5   2 -14    0.50    0.37
  -5  -2  14   -0.07    0.26
   5  -2 -14    0.54    0.40
  -5  -2  14    0.04    0.45
  -5   2  13    0.93    0.34
   5   2 -13    1.00    0.39
  -5  -2  13    0.57    0.46
   5  -2 -13    0.02    0.68
  -5  -2  13    0.70    0.30
   5  -2 -13    1.03    0.41
   5   2 -12    4.16    0.50
  -5   2  12    4.67    0.57
   5  -2 -12    4.25    1.07
  -5  -2  12    4.95    0.54
   5  -2 -12    5.49    0.62
   5   2 -11    4.08    0.50
  -5   2  11    3.80    0.46
  -5   2  11    2.78    0.26
  -5   2  11    3.72    0.22
  -5  -2  11    3.63    0.46
   5  -2 -11    3.23    0.94
   5  -2 -11    4.06    0.49
  -5  -2  11    2.41    0.56
  -5   2  10    5.11    0.27
  -5   2  10    5.84    0.55
   5   2 -10    5.60    0.46
  -5   2  10    5.32    0.22
   5  -2 -10    5.91    0.55
  -5  -2  10    5.54    0.50
   5  -2 -10    5.45    0.92
  -5  -2  10    5.47    1.02
   5   2  -9    5.11    0.74
   5   2  -9    5.48    0.47
  -5   2   9    5.47    0.49
  -5   2   9    4.94    0.21
   5   2  -9    4.71    0.41
  -5   2   9    5.07    0.18
   5  -2  -9    4.84    0.42
  -5  -2   9    4.90    0.44
  -5  -2   9    6.16    0.90
   5  -2  -9    5.57    0.92
   5   2  -8    4.35    0.40
  -5   2   8    4.54    0.14
   5   2  -8    4.38    0.59
   5   2  -8    4.20    0.36
  -5   2   8    4.49    0.41
  -5   2   8    4.45    0.37
  -5  -2   8    5.06    0.73
  -5  -2   8    4.61    0.39
   5  -2  -8    4.54    0.70
   5  -2  -8    4.45    0.44
  -5   2   7   11.24    0.52
   5   2  -7   10.94    0.44
   5   2  -7   10.30    0.49
  -5   2   7   11.00    0.49
   5   2  -7   11.17    0.75
  -5   2   7   10.87    0.22
   5  -2  -7   11.71    0.97
  -5  -2   7   11.05    0.82
  -5  -2   7   10.46    0.47
   5  -2  -7   11.39    0.54
  -5   2   6   21.56    0.65
  -5   2   6   20.21    1.03
   5   2  -6   21.04    0.58
   5   2  -6   21.71    0.62
  -5   2   6   21.56    0.41
   5   2  -6   22.02    0.90
  -5   2   6   21.46    0.63
   5  -2  -6   19.20    1.05
  -5  -2   6   21.58    0.60
  -5  -2   6   21.86    0.93
  -5  -2   6   21.89    0.60
  -5  -2   6   21.34    1.22
   5  -2  -6   21.57    0.66
   5  -2  -6   21.34    0.61
   5   2  -5    1.98    0.27
   5   2  -5    1.89    0.24
  -5   2   5    2.05    0.27
  -5   2   5    2.02    0.19
   5   2  -5    1.96    0.22
  -5   2   5    1.96    0.40
  -5   2   5    1.69    0.25
   5  -2  -5    1.88    0.13
  -5  -2   5    1.87    0.23
   5  -2  -5    1.90    0.24
  -5  -2   5    2.46    0.36
  -5  -2   5    2.00    0.26
  -5  -2   5    2.00    0.23
   5  -2  -5    2.23    0.25
   5  -2  -5    2.08    0.49
  -5   2   4   76.97    1.25
  -5   2   4   77.29    1.21
   5   2  -4   76.74    1.14
  -5   2   4   76.41    1.19
  -5   2   4   75.60    1.89
   5   2  -4   76.63    1.11
  -5  -2   4   76.99    1.56
  -5  -2   4   78.09    1.13
  -5  -2   4   78.84    1.15
  -5  -2   4   75.77    1.54
   5  -2  -4   78.72    1.18
   5  -2  -4   73.97    1.93
   5  -2  -4   78.24    1.21
   5  -2  -4   77.71    1.21
   5   2  -3   47.63    0.81
  -5   2   3   48.38    0.88
   5   2  -3   48.11    0.83
  -5   2   3   48.62    1.36
  -5   2   3   47.81    0.99
  -5   2   3   50.19    0.90
   5  -2  -3   48.64    0.87
   5  -2  -3   48.61    0.85
  -5  -2   3   48.70    0.77
   5  -2  -3   49.28    0.97
  -5  -2   3   47.87    0.82
  -5  -2   3   48.11    0.82
   5  -2  -3   46.99    1.38
  -5  -2   3   48.01    1.15
  -5   2   2    4.90    0.41
   5   2  -2    5.08    0.28
   5   2  -2    4.99    0.29
   5   2  -2    4.94    0.34
  -5   2   2    5.05    0.31
  -5   2   2    4.66    0.31
  -5   2   2    5.56    0.34
  -5  -2   2    5.09    0.19
   5  -2  -2    5.22    0.51
   5  -2  -2    5.19    0.28
  -5  -2   2    5.01    0.28
  -5  -2   2    5.43    0.30
   5  -2  -2    5.27    0.34
   5  -2  -2    5.05    0.27
  -5  -2   2    4.56    0.35
  -5   2   1   17.60    0.51
  -5   2   1   17.59    0.53
   5   2  -1   18.22    0.66
   5   2  -1   17.64    0.40
   5   2  -1   18.48    0.50
  -5   2   1   17.30    0.63
   5   2  -1   17.88    0.49
  -5   2   1   17.29    0.57
   5  -2  -1   16.72    0.97
  -5  -2   1   17.77    0.50
  -5  -2   1   17.14    0.67
  -5  -2   1   17.16    0.60
   5  -2  -1   17.31    0.49
   5  -2  -1   18.28    0.66
   5  -2  -1   18.37    0.72
  -5  -2   1   17.91    0.48
   5  -2  -1   18.07    0.51
  -5   2   0   32.66    0.72
   5   2   0   33.81    0.72
  -5   2   0   32.60    0.78
  -5   2   0   33.21    0.76
   5   2   0   33.45    0.71
   5   2   0   31.34    0.90
  -5  -2   0   31.91    1.02
   5  -2   0   32.95    1.42
   5  -2   0   34.11    0.99
   5  -2   0   32.86    0.72
  -5  -2   0   31.95    0.96
   5  -2   0   33.92    0.73
  -5  -2   0   32.17    0.68
  -5   2  -1   10.26    0.29
  -5   2  -1   10.85    0.44
   5   2   1   11.08    0.44
   5   2   1   10.91    0.42
   5   2   1   10.44    0.52
  -5  -2  -1   10.87    0.60
  -5  -2  -1   10.88    0.42
   5  -2   1   10.18    0.60
   5  -2   1   10.68    0.91
  -5  -2  -1   10.55    0.69
   5  -2   1   10.59    0.42
   5  -2   1   10.74    0.44
   5   2   2    4.75    0.32
   5   2   2    4.66    0.39
  -5   2  -2    5.49    0.66
  -5   2  -2    5.34    0.33
   5   2   2    5.31    0.36
  -5  -2  -2    4.87    0.43
   5  -2   2    5.13    0.82
   5  -2   2    5.16    0.36
  -5  -2  -2    4.87    0.59
   5   2   3    0.44    0.24
   5   2   3    0.50    0.21
  -5   2  -3    0.43    0.22
  -5  -2  -3    0.05    0.22
  -5  -2  -3    0.30    0.23
   5  -2   3    0.26    0.32
   5  -2   3    0.23    0.22
   5   2   4    2.43    0.49
  -5   2  -4    3.23    0.37
   5   2   4    3.27    0.34
  -5  -2  -4    3.56    0.53
   5  -2   4    2.76    0.60
   5  -2   4    3.53    0.40
  -5  -2  -4    3.31    0.45
   5   2   5   10.05    1.31
   5   2   5    9.51    0.59
  -5  -2  -5   10.44    0.79
   5  -2   5    9.93    0.58
  -5  -2  -5    9.39    0.81
   5  -2   5   10.86    1.51
   5   2   6    0.52    0.50
   5   2   6    0.69    0.34
   5  -2   6    0.75    0.33
  -5  -2  -6    0.34    0.35
  -5  -2  -6    0.51    0.37
   5  -2   6    0.43    0.63
   5   2   7    1.08    0.39
   5  -2   7    0.14    0.76
   5  -2   7    1.49    0.34
  -5  -2  -7    0.59    0.42
  -5  -2  -7    1.32    0.47
   5   2   8    7.09    0.66
  -5  -2  -8    7.38    0.85
   5  -2   8    5.52    1.26
   5  -2   8    6.20    0.53
   5   2   9    0.26    0.29
  -5  -2  -9    0.16    0.42
   5  -2   9   -0.29    0.32
   5   2  10   -0.36    0.36
  -5  -2 -10    0.02    0.25
  -5  -2 -10   -0.17    0.36
   5  -2  10    0.31    0.38
   5   2  11   -0.10    0.42
  -5   2 -11    0.42    0.32
  -5  -2 -11   -0.10    0.51
   5  -2  11    0.06    0.39
  -5  -2 -11    0.40    0.39
   5  -2  12    0.38    0.46
  -5  -2 -12    0.32    0.30
   5  -3 -16    1.09    0.48
   5   3 -15    0.26    0.38
  -5   3  15   -0.37    0.39
  -5  -3  15   -0.72    0.50
   5  -3 -15    0.57    0.42
  -5   3  14   -0.32    0.27
   5   3 -14    0.58    0.36
  -5  -3  14    0.28    0.28
  -5  -3  14   -0.57    0.47
   5  -3 -14    0.88    0.42
  -5   3  13    0.44    0.39
   5   3 -13    0.94    0.38
  -5  -3  13    0.06    0.47
   5  -3 -13    1.15    0.42
  -5  -3  13    0.54    0.34
   5  -3 -13    0.15    0.89
   5   3 -12    4.33    0.46
  -5   3  12    3.73    0.53
   5  -3 -12    4.28    0.55
   5  -3 -12    3.34    1.01
  -5  -3  12    3.68    0.48
   5   3 -11    1.94    0.39
  -5   3  11    2.24    0.39
   5  -3 -11    2.65    0.46
   5  -3 -11    2.39    0.75
  -5  -3  11    1.10    0.49
  -5  -3  11    1.81    0.32
   5   3 -10    1.40    0.31
   5   3 -10    1.85    0.36
  -5   3  10    1.35    0.31
  -5  -3  10    1.43    0.32
  -5  -3  10    0.82    0.42
   5  -3 -10    1.31    0.60
   5  -3 -10    2.05    0.40
   5   3  -9    5.53    0.42
  -5   3   9    5.06    0.43
   5   3  -9    5.66    0.47
   5  -3  -9    4.95    0.50
   5  -3  -9    5.40    0.93
  -5  -3   9    5.11    0.43
  -5  -3   9    4.68    0.93
  -5   3   8    7.10    0.50
   5   3  -8    7.32    0.68
  -5   3   8    7.08    0.47
   5   3  -8    6.80    0.45
   5   3  -8    6.71    0.41
   5  -3  -8    6.31    0.43
  -5  -3   8    6.66    0.42
   5  -3  -8    6.28    0.91
  -5  -3   8    7.77    0.97
  -5   3   7   19.52    0.67
   5   3  -7   19.00    0.61
  -5   3   7   18.76    0.66
   5   3  -7   18.59    0.95
   5   3  -7   17.13    0.55
  -5  -3   7   19.00    1.10
   5  -3  -7   18.77    0.67
   5  -3  -7   17.59    1.19
  -5  -3   7   19.43    0.60
   5   3  -6    0.30    0.15
   5   3  -6    0.30    0.11
   5   3  -6    0.14    0.16
  -5   3   6    0.11    0.17
  -5   3   6    0.17    0.20
  -5  -3   6    0.20    0.15
  -5  -3   6    0.11    0.18
   5  -3  -6    0.37    0.32
   5  -3  -6   -0.07    0.17
   5   3  -5    5.40    0.29
  -5   3   5    5.72    0.57
  -5   3   5    6.10    0.36
   5   3  -5    5.95    0.32
  -5   3   5    5.56    0.36
   5  -3  -5    5.96    0.21
  -5  -3   5    5.76    0.44
   5  -3  -5    5.94    0.62
   5  -3  -5    5.49    0.36
  -5  -3   5    5.73    0.30
  -5  -3   5    6.00    0.52
  -5  -3   5    5.54    0.30
  -5   3   4    9.66    0.42
  -5   3   4    9.48    0.41
   5   3  -4    9.63    0.36
  -5   3   4    9.49    0.65
   5   3  -4    9.34    0.36
   5  -3  -4    9.83    0.39
   5  -3  -4    9.38    0.41
  -5  -3   4    9.07    0.34
   5  -3  -4    9.54    0.74
  -5  -3   4    9.64    0.53
   5  -3  -4    9.36    0.36
  -5  -3   4    9.54    0.56
  -5  -3   4    9.44    0.36
  -5   3   3   12.58    0.45
  -5   3   3   12.78    0.57
  -5   3   3   13.79    0.47
   5   3  -3   12.84    0.40
  -5   3   3   12.87    0.69
   5   3  -3   12.69    0.41
   5  -3  -3   12.92    0.49
   5  -3  -3   12.56    0.45
   5  -3  -3   12.64    0.75
  -5  -3   3   13.22    0.41
  -5  -3   3   12.91    0.40
   5  -3  -3   12.07    0.42
  -5  -3   3   13.05    0.64
  -5  -3   3   13.04    0.55
  -5   3   2    7.70    0.51
   5   3  -2    7.72    0.37
   5   3  -2    7.52    0.31
  -5   3   2    7.62    0.47
  -5   3   2    7.92    0.36
   5   3  -2    7.61    0.33
  -5   3   2    7.72    0.37
   5  -3  -2    8.08    0.47
  -5  -3   2    7.75    0.31
  -5  -3   2    7.36    0.32
  -5  -3   2    7.04    0.46
   5  -3  -2    7.40    0.35
   5  -3  -2    8.19    0.60
   5  -3  -2    7.24    0.34
  -5   3   1   20.49    0.58
  -5   3   1   21.06    0.57
   5   3  -1   20.63    0.56
   5   3  -1   20.95    0.75
  -5   3   1   19.67    0.72
   5   3  -1   20.73    0.52
  -5   3   1   20.31    0.72
   5   3  -1   21.59    0.53
   5  -3  -1   20.91    0.77
   5  -3  -1   21.01    0.56
  -5  -3   1   21.71    0.82
   5  -3  -1   21.11    0.56
   5  -3  -1   21.22    0.80
  -5  -3   1   20.61    0.51
  -5   3   0    1.38    0.23
   5   3   0    1.53    0.23
   5   3   0    1.24    0.22
   5   3   0    1.62    0.21
  -5   3   0    1.60    0.23
   5  -3   0    1.30    0.29
  -5  -3   0    1.30    0.25
   5  -3   0    1.69    0.23
  -5  -3   0    1.69    0.21
   5  -3   0    0.93    0.31
   5  -3   0    1.40    0.22
   5  -3   0    1.71    0.30
  -5   3  -1    0.72    0.20
   5   3   1    0.74    0.21
   5   3   1    0.82    0.19
  -5  -3  -1    0.37    0.21
  -5  -3  -1    0.66    0.22
   5  -3   1    0.78    0.20
   5  -3   1    0.39    0.29
  -5   3  -2    3.06    0.31
   5   3   2    2.78    0.30
   5   3   2    2.49    0.29
   5  -3   2    2.19    0.47
  -5  -3  -2    1.85    0.32
   5  -3   2    2.57    0.28
  -5   3  -3    0.93    0.21
   5   3   3    0.65    0.22
   5   3   3    0.69    0.25
  -5  -3  -3    0.64    0.26
   5  -3   3    0.46    0.43
   5  -3   3    1.14    0.27
  -5  -3  -3    0.27    0.30
  -5   3  -4    0.60    0.24
   5   3   4    0.29    0.26
  -5  -3  -4    0.32    0.34
   5  -3   4    0.11    0.47
   5  -3   4    0.30    0.26
  -5  -3  -4    0.34    0.28
  -5   3  -5    6.46    0.48
   5   3   5    7.35    0.54
   5  -3   5    8.67    1.53
  -5  -3  -5    7.25    0.71
  -5  -3  -5    7.06    0.82
   5  -3   5    7.34    0.52
   5   3   6    0.68    0.34
   5  -3   6    0.25    0.66
   5  -3   6    0.60    0.31
  -5  -3  -6    0.42    0.35
  -5  -3  -6    0.91    0.45
   5   3   7    3.02    0.48
   5  -3   7    2.72    0.44
  -5  -3  -7    1.87    0.49
   5  -3   7    2.44    0.82
  -5  -3  -7    2.68    0.64
   5   3   8    1.11    0.35
   5  -3   8   -0.03    0.71
   5  -3   8    0.62    0.36
  -5  -3  -8    0.80    0.49
   5   3   9    0.27    0.38
  -5  -3  -9    0.92    0.51
  -5  -3  -9    1.01    0.38
   5  -3   9    0.90    0.40
   5  -3   9   -0.32    0.78
  -5   3 -10    0.19    0.27
   5   3  10    0.50    0.33
  -5  -3 -10    0.22    0.35
  -5  -3 -10    0.20    0.47
   5  -3  10    0.25    0.37
   5  -3  10   -1.42    0.78
  -5   3 -11    0.72    0.43
   5   3  11    0.29    0.47
  -5  -3 -11    0.46    0.38
  -5  -3 -11    0.28    0.46
  -5   4  15    0.83    0.52
   5   4 -15    0.96    0.40
   5   4 -14    2.37    0.45
  -5   4  14    1.75    0.52
   5  -4 -14   -0.64    1.05
   5  -4 -14    1.81    0.47
  -5   4  13   -0.19    0.35
   5   4 -13    0.10    0.30
  -5  -4  13   -0.66    0.49
   5  -4 -13   -1.25    0.76
   5  -4 -13    0.38    0.34
  -5   4  12    1.57    0.42
   5   4 -12    1.45    0.37
   5  -4 -12    0.54    0.78
   5  -4 -12    1.91    0.42
  -5   4  11    2.26    0.44
   5   4 -11    2.48    0.41
  -5  -4  11    2.02    0.38
   5  -4 -11    2.11    0.41
   5  -4 -11    2.31    0.79
  -5  -4  11    1.10    0.54
   5   4 -10    1.94    0.34
  -5   4  10    1.91    0.39
  -5  -4  10    1.69    0.32
  -5  -4  10    1.04    0.48
   5  -4 -10    1.58    0.64
   5  -4 -10    2.33    0.40
   5   4  -9    1.87    0.29
  -5   4   9    1.98    0.33
   5   4  -9    2.13    0.34
  -5   4   9    2.23    0.33
   5  -4  -9    1.85    0.72
  -5  -4   9    1.28    0.44
  -5  -4   9    1.84    0.32
   5  -4  -9    2.37    0.38
   5   4  -8    1.43    0.27
  -5   4   8    1.22    0.29
  -5   4   8    0.97    0.30
   5   4  -8    0.80    0.24
   5  -4  -8    1.05    0.30
  -5  -4   8    0.78    0.36
   5  -4  -8    1.23    0.61
  -5  -4   8    1.39    0.27
   5   4  -7    3.35    0.32
  -5   4   7    3.52    0.36
   5   4  -7    3.66    0.32
  -5   4   7    3.88    0.39
   5  -4  -7    3.77    0.38
  -5  -4   7    2.43    0.43
  -5  -4   7    3.83    0.30
   5  -4  -7    3.74    0.69
  -5   4   6    3.87    0.35
   5   4  -6    3.56    0.26
  -5   4   6    3.81    0.39
   5   4  -6    3.38    0.28
   5  -4  -6    3.28    0.33
  -5  -4   6    3.38    0.66
   5  -4  -6    3.77    0.70
  -5  -4   6    3.96    0.29
  -5   4   5    6.43    0.38
   5   4  -5    6.37    0.33
   5   4  -5    6.35    0.31
  -5   4   5    6.51    0.40
  -5  -4   5    5.91    0.30
  -5  -4   5    6.60    0.35
   5  -4  -5    6.06    0.26
  -5  -4   5    6.29    0.65
   5  -4  -5    6.28    0.68
   5  -4  -5    6.18    0.37
  -5  -4   5    6.67    0.51
   5   4  -4    0.49    0.14
  -5   4   4    0.65    0.18
  -5   4   4    0.42    0.32
   5   4  -4    0.49    0.16
  -5   4   4    0.44    0.19
  -5  -4   4    0.51    0.14
   5  -4  -4    0.46    0.15
  -5  -4   4    0.27    0.17
  -5  -4   4    0.36    0.17
   5  -4  -4    0.27    0.17
   5  -4  -4    0.45    0.34
  -5  -4   4    0.65    0.15
  -5   4   3    2.68    0.39
  -5   4   3    2.60    0.39
   5   4  -3    2.35    0.20
   5   4  -3    2.60    0.23
  -5   4   3    2.95    0.28
  -5   4   3    2.62    0.26
   5  -4  -3    2.99    0.52
  -5  -4   3    2.73    0.41
  -5  -4   3    1.71    0.30
  -5  -4   3    2.21    0.21
  -5  -4   3    2.82    0.21
   5  -4  -3    2.58    0.34
   5  -4  -3    2.58    0.26
  -5   4   2    3.76    0.30
  -5   4   2    3.91    0.48
  -5   4   2    3.93    0.42
  -5   4   2    3.55    0.30
   5   4  -2    3.29    0.25
   5   4  -2    3.73    0.40
   5   4  -2    3.72    0.25
  -5  -4   2    3.56    0.23
   5  -4  -2    3.28    0.46
   5  -4  -2    3.45    0.43
   5  -4  -2    3.70    0.28
  -5  -4   2    3.58    0.42
   5   4  -1   18.88    0.49
   5   4  -1   19.18    0.67
  -5   4   1   18.77    0.55
   5   4  -1   18.57    0.49
  -5   4   1   19.09    0.58
  -5   4   1   18.55    0.77
   5  -4  -1   18.42    0.80
  -5  -4   1   18.65    0.48
  -5  -4   1   17.51    0.78
   5  -4  -1   19.29    0.55
   5  -4  -1   19.45    0.86
   5   4   0    3.32    0.37
  -5   4   0    3.61    0.48
   5   4   0    3.43    0.25
  -5   4   0    3.59    0.29
   5   4   0    3.48    0.29
  -5  -4   0    3.07    0.42
   5  -4   0    2.55    0.52
   5  -4   0    3.70    0.29
   5  -4   0    3.51    0.41
   5   4   1    5.91    0.34
   5   4   1    5.69    0.34
  -5   4  -1    5.72    0.38
   5  -4   1    6.31    0.89
   5  -4   1    6.59    0.38
  -5  -4  -1    6.10    0.73
   5  -4   1    6.12    0.42
  -5  -4  -1    5.90    0.49
   5   4   2    8.87    0.44
  -5   4  -2    9.79    0.48
   5   4   2    9.27    0.46
  -5  -4  -2    8.43    0.92
  -5  -4  -2    9.71    0.66
   5  -4   2    9.07    0.46
   5  -4   2    9.57    1.26
  -5   4  -3    2.21    0.31
   5   4   3    2.77    0.34
   5   4   3    2.42    0.31
  -5  -4  -3    1.87    0.36
   5  -4   3    2.35    0.32
   5  -4   3    1.22    0.63
   5   4   4    0.89    0.25
   5   4   4    0.68    0.27
  -5   4  -4    0.35    0.23
  -5  -4  -4    0.78    0.30
  -5  -4  -4    0.97    0.48
   5  -4   4    0.80    0.27
   5  -4   4    0.44    0.58
  -5   4  -5    3.06    0.39
   5   4   5    3.63    0.44
  -5  -4  -5    2.86    0.47
  -5  -4  -5    3.99    0.75
   5  -4   5    3.55    0.41
   5  -4   5    3.17    0.81
   5   4   6    1.51    0.36
   5  -4   6    1.22    0.32
  -5  -4  -6    1.38    0.52
  -5  -4  -6    0.74    0.36
   5  -4   6    1.05    0.82
   5   4   7   -0.21    0.28
   5  -4   7    0.12    0.27
  -5  -4  -7   -0.56    0.35
  -5  -4  -7    0.67    0.46
   5  -4   7   -0.73    0.75
   5   4   8   -0.27    0.29
   5  -4   8   -0.95    0.63
  -5  -4  -8   -0.87    0.35
  -5  -4  -8    0.33    0.31
  -5  -4  -8    0.19    0.43
   5   4   9   -0.46    0.33
  -5  -4  -9   -0.06    0.33
  -5   4 -10    1.18    0.42
   5   4  10    0.34    0.43
  -5  -4 -10    1.11    0.61
   5  -4  10   -1.48    0.87
   5   5 -14    0.57    0.37
  -5   5  14    0.07    0.42
   5   5 -13   -0.09    0.27
  -5   5  13   -0.32    0.36
   5  -5 -13   -1.55    0.84
  -5   5  12    0.40    0.37
   5   5 -12    0.79    0.34
   5  -5 -12   -0.49    0.78
  -5   5  11    0.38    0.33
   5   5 -11    0.46    0.28
   5  -5 -11   -0.26    0.68
  -5   5  10    0.93    0.32
   5   5 -10    1.15    0.27
   5  -5 -10    1.34    0.33
   5  -5 -10    0.75    0.71
   5   5  -9    2.46    0.32
  -5   5   9    2.15    0.38
   5  -5  -9    2.19    0.69
  -5  -5   9    1.14    0.55
   5  -5  -9    2.30    0.36
  -5   5   8    1.07    0.30
   5   5  -8    0.96    0.23
  -5  -5   8    0.15    0.39
   5  -5  -8    0.99    0.50
   5  -5  -8    1.01    0.27
   5   5  -7    2.78    0.29
  -5   5   7    3.14    0.35
  -5   5   7    2.65    0.37
   5   5  -7    2.59    0.26
   5  -5  -7    2.56    0.71
   5  -5  -7    2.89    0.35
  -5  -5   7    1.88    0.46
  -5  -5   7    2.65    0.27
  -5   5   6    0.73    0.22
   5   5  -6    0.18    0.11
  -5   5   6    0.38    0.24
   5   5  -6    0.63    0.18
   5  -5  -6    0.41    0.22
  -5  -5   6    0.45    0.29
   5  -5  -6    0.59    0.49
  -5  -5   6    0.57    0.16
  -5   5   5    2.16    0.31
  -5   5   5    2.09    0.29
   5   5  -5    1.93    0.21
  -5   5   5    1.94    0.47
   5   5  -5    1.77    0.18
  -5  -5   5    2.02    0.20
   5  -5  -5    1.54    0.20
   5  -5  -5    1.98    0.57
  -5  -5   5    1.96    0.34
  -5  -5   5    1.45    0.34
   5  -5  -5    2.41    0.29
  -5   5   4    7.34    0.42
   5   5  -4    7.00    0.28
  -5   5   4    7.01    0.39
   5   5  -4    6.82    0.29
  -5   5   4    6.62    0.56
   5  -5  -4    7.21    0.39
   5  -5  -4    6.55    0.46
  -5  -5   4    6.83    0.26
  -5  -5   4    7.43    0.75
   5  -5  -4    6.90    0.78
  -5  -5   4    7.55    0.62
  -5  -5   4    7.06    0.27
  -5   5   3    7.86    0.39
   5   5  -3    7.99    0.30
  -5   5   3    6.99    0.58
   5   5  -3    8.06    0.29
  -5   5   3    7.53    0.41
  -5  -5   3    8.18    0.64
   5  -5  -3    7.79    0.38
  -5  -5   3    7.85    0.27
   5  -5  -3    7.29    0.54
  -5  -5   3    8.21    0.73
   5  -5  -3    8.40    0.82
   5   5  -2    1.46    0.17
  -5   5   2    1.79    0.24
  -5   5   2    1.40    0.46
   5   5  -2    1.47    0.18
  -5   5   2    1.51    0.25
   5   5  -2    1.73    0.39
  -5  -5   2    1.57    0.17
   5  -5  -2    0.78    0.29
  -5  -5   2    1.42    0.31
   5  -5  -2    1.36    0.22
   5  -5  -2    1.51    0.44
  -5   5   1    7.50    0.38
   5   5  -1    7.68    0.55
  -5   5   1    7.77    0.69
   5   5  -1    7.78    0.32
  -5   5   1    7.36    0.40
   5  -5  -1    7.57    0.65
   5  -5  -1    6.50    0.34
  -5  -5   1    7.62    0.58
   5   5   0   10.31    0.40
   5   5   0   10.53    0.61
  -5   5   0    9.71    0.76
  -5   5   0   10.01    0.44
  -5  -5   0   10.49    0.70
   5  -5   0   10.36    1.27
   5  -5   0   10.23    0.67
   5  -5   0    9.72    0.41
   5   5   1    4.72    0.33
   5   5   1    4.72    0.32
  -5   5  -1    4.66    0.33
   5   5   1    4.81    0.49
   5  -5   1    4.16    0.80
   5  -5   1    4.61    0.45
  -5  -5  -1    4.58    0.53
   5  -5   1    4.47    0.33
  -5   5  -2    0.33    0.19
   5   5   2    0.24    0.19
   5   5   2    0.56    0.21
  -5  -5  -2    0.13    0.17
   5  -5   2    0.13    0.19
   5  -5   2   -0.20    0.19
   5  -5   2   -0.07    0.47
   5   5   3    1.55    0.29
   5  -5   3    1.66    0.73
  -5  -5  -3    1.23    0.33
   5  -5   3    2.04    0.31
  -5  -5  -3    1.77    0.56
   5   5   4    2.65    0.37
   5  -5   4    2.56    0.77
   5  -5   4    2.53    0.33
  -5  -5  -4    2.83    0.67
  -5  -5  -4    2.05    0.39
   5   5   5    0.30    0.26
  -5  -5  -5    0.72    0.33
   5  -5   5   -0.13    0.69
  -5  -5  -5    0.72    0.42
   5   5   6    0.58    0.30
  -5  -5  -6    0.86    0.50
  -5  -5  -6   -0.18    0.32
   5  -5   6    0.23    0.66
   5   5   7    0.44    0.32
  -5  -5  -7    1.33    0.54
   5  -5   7   -1.09    0.83
  -5  -5  -7   -0.15    0.34
   5   5   8    0.42    0.36
  -5  -5  -8   -0.28    0.40
   5  -5   8   -1.44    0.91
  -5  -5  -8    1.36    0.61
   5   5   9    0.46    0.41
  -5   5  -9    0.47    0.35
  -5  -5  -9    0.09    0.50
  -5  -5 -10   -0.09    0.54
  -5   6  13   -0.15    0.42
   5   6 -13    0.48    0.28
  -5   6  12    0.12    0.34
   5   6 -12    0.77    0.29
   5  -6 -12   -0.68    0.78
   5   6 -11    1.23    0.30
  -5   6  11    0.74    0.35
   5  -6 -11    0.93    0.82
   5   6 -10    1.19    0.28
  -5   6  10    1.11    0.38
  -5  -6  10   -0.37    0.65
   5  -6 -10    1.03    0.77
   5   6  -9    0.39    0.21
  -5   6   9    0.00    0.25
   5  -6  -9   -0.21    0.43
  -5  -6   9   -0.63    0.41
   5   6  -8    1.73    0.25
  -5   6   8    1.89    0.35
   5  -6  -8    1.47    0.72
  -5  -6   8    0.65    0.48
  -5   6   7    0.39    0.22
   5   6  -7    0.39    0.16
  -5  -6   7   -0.11    0.35
   5  -6  -7    0.34    0.53
  -5   6   6    0.82    0.39
  -5   6   6    0.84    0.26
   5   6  -6    0.74    0.15
   5  -6  -6    0.78    0.44
  -5  -6   6    0.63    0.32
  -5  -6   6    0.59    0.37
  -5   6   5    1.78    0.28
  -5   6   5    1.48    0.42
   5   6  -5    1.24    0.13
   5   6  -5    1.33    0.14
  -5  -6   5    1.31    0.38
  -5  -6   5    1.11    0.31
   5  -6  -5    1.41    0.57
   5   6  -4    3.11    0.11
   5   6  -4    3.13    0.12
  -5   6   4    3.18    0.32
  -5   6   4    2.96    0.56
  -5  -6   4    2.81    0.45
   5  -6  -4    4.02    0.72
  -5   6   3    0.27    0.19
   5   6  -3    0.32    0.04
  -5   6   3    0.37    0.33
   5   6  -3    0.29    0.04
   5  -6  -3    0.12    0.39
  -5  -6   3    0.06    0.18
  -5   6   2    1.53    0.48
   5   6  -2    1.47    0.11
   5   6  -2    1.49    0.10
   5   6  -2    1.45    0.43
  -5   6   2    1.81    0.24
   5  -6  -2    1.44    0.48
  -5  -6   2    1.32    0.34
   5   6  -1    0.19    0.10
  -5   6   1    0.31    0.44
   5   6  -1    0.40    0.36
   5   6  -1    0.15    0.11
   5  -6  -1    0.25    0.30
  -5  -6   1    0.14    0.18
   5   6   0    0.63    0.35
   5   6   0    0.49    0.15
   5   6   0    0.49    0.14
  -5  -6   0    0.39    0.25
   5  -6   0    1.42    0.51
   5  -6   0    0.44    0.31
   5   6   1    0.81    0.19
   5   6   1    0.64    0.36
  -5  -6  -1    0.52    0.26
   5  -6   1    1.20    0.54
   5  -6   1    0.58    0.30
   5   6   2    1.65    0.40
   5   6   2    0.99    0.23
   5  -6   2    1.49    0.60
  -5  -6  -2    0.73    0.29
  -5  -6  -2    1.30    0.49
   5   6   3    0.54    0.23
   5   6   3    0.61    0.32
  -5  -6  -3    0.48    0.36
  -5  -6  -3    0.57    0.29
   5  -6   3    0.79    0.69
   5   6   4    0.30    0.23
  -5  -6  -4   -0.01    0.24
  -5  -6  -4   -0.17    0.23
   5  -6   4    0.35    0.71
   5   6   5    1.02    0.29
   5  -6   5    1.88    0.90
  -5  -6  -5    0.69    0.34
  -5  -6  -5    1.02    0.54
   5   6   6    0.19    0.27
  -5  -6  -6    0.27    0.47
   5  -6   6    0.14    0.66
  -5  -6  -6    0.07    0.36
   5   6   7    0.50    0.32
   5  -6   7   -0.61    0.88
  -5  -6  -7    0.98    0.55
   5   6   8    0.07    0.31
  -5   6  -8    0.61    0.32
  -5  -6  -8    0.93    0.60
  -5   7  11    0.46    0.37
   5  -7 -11   -0.42    0.80
  -5   7  10    0.10    0.28
   5  -7 -10   -0.85    0.69
  -5   7   9    0.05    0.24
   5  -7  -9    0.86    0.71
  -5   7   8    0.50    0.34
  -5   7   8   -0.37    0.24
   5  -7  -8    0.31    0.48
  -5  -7   8   -0.39    0.45
  -5   7   7    0.61    0.27
  -5   7   7    1.03    0.45
  -5  -7   7    1.19    0.47
   5  -7  -7    0.73    0.60
  -5  -7   7    0.96    0.35
  -5   7   6    0.32    0.21
  -5   7   6    0.43    0.42
  -5  -7   6    0.42    0.30
  -5  -7   6    1.16    0.42
   5  -7  -6    0.18    0.51
  -5   7   5    1.29    0.50
  -5   7   5    0.72    0.22
  -5  -7   5    0.91    0.31
   5  -7  -5    0.99    0.55
  -5   7   4    0.81    0.49
  -5   7   4    1.16    0.22
  -5  -7   4    1.04    0.36
   5  -7  -4    1.10    0.51
  -5   7   3    0.78    0.50
   5   7  -1    1.70    0.52
  -5   7   1    0.83    0.55
   5  -7  -1    1.13    0.46
  -5  -7   1    1.06    0.35
   5   7   0    0.84    0.46
   5   7   1    0.53    0.40
   5   7   1    0.26    0.12
  -5  -7  -1    0.74    0.43
  -5  -7  -1    0.32    0.26
   5   7   2    0.34    0.35
  -5  -7  -2    0.56    0.46
   5   7   3    0.10    0.19
   5   7   3    0.35    0.32
  -5  -7  -3    0.81    0.54
  -5  -7  -3    0.23    0.29
   5   7   4    0.22    0.23
   5   7   4    0.34    0.34
  -5  -7  -4    0.59    0.44
  -5  -7  -4   -0.12    0.25
   5   7   5    0.93    0.39
   5   7   5   -0.04    0.25
  -5  -7  -5    1.00    0.59
   5  -7   5    0.77    0.84
  -5   7  -6    0.57    0.26
   5   7   6    0.01    0.27
   5  -7   6    0.81    0.94
  -5  -7  -6    0.81    0.58
   5   7   7    0.18    0.27
  -5   8   9    0.11    0.28
  -5   8   9    0.44    0.48
   5  -8  -9   -0.16    0.73
  -5   8   8    0.63    0.46
  -5   8   8    0.01    0.25
  -5  -8   8    0.17    0.31
   5  -8  -8   -0.40    0.56
  -5   8   7    1.32    0.28
  -5   8   7    1.08    0.58
   5  -8  -7    0.85    0.69
  -5  -8   7    1.15    0.41
  -5   8   6    2.08    0.56
  -5  -8   6    2.18    0.46
   5  -8  -6    2.17    0.77
  -5   8   5    0.73    0.50
  -5  -8   5    0.11    0.29
   5  -8  -5    0.57    0.56
  -5   8   4    0.76    0.55
   5  -8  -4    0.33    0.48
  -5  -8   4    0.43    0.26
  -5   8   3   -0.13    0.51
   5  -8  -3    0.42    0.47
  -5  -8   3   -0.07    0.26
  -5   8   2    0.22    0.58
  -5  -8   2    0.53    0.30
   5  -8  -2    0.29    0.43
  -5   8   1   -0.70    0.53
  -5  -8  -2    1.38    0.62
   5   8   4    1.12    0.47
  -5   9   4   -0.45    0.55
  -5  -9   4    0.44    0.34
  -5   9   3   -0.51    0.57
  -5  -9   3    0.53    0.33
  -5   9   2   -0.44    0.61
  -5  -9   2    0.98    0.50
  -5  -9   2    0.12    0.29
  -5  -9   1    0.97    0.52
  -5  -9   1    0.14    0.27
   5   9   0   -1.25    0.57
  -5  -9   0   -0.38    0.23
  -6   0  17   -0.79    0.43
   6   0 -16    0.67    0.47
  -6   0  16   -0.17    0.45
  -6   0  15    0.12    0.42
   6   0 -15   -0.02    0.38
  -6   0  14    5.17    0.64
   6   0 -14    4.76    0.64
   6   0 -13   -0.28    0.98
   6   0 -13    1.54    0.46
  -6   0  13    1.24    0.42
  -6   0  12   -0.02    0.24
   6   0 -12    0.34    0.27
   6   0 -12   -0.70    0.89
   6   0 -11    0.83    0.36
  -6   0  11    1.32    0.38
   6   0 -11    1.82    0.95
   6   0 -10    3.21    0.95
  -6   0  10    1.54    0.36
   6   0 -10    1.66    0.39
   6   0  -9    0.75    0.56
   6   0  -9   -0.12    0.26
   6   0  -9   -0.14    0.18
  -6   0   9    0.38    0.20
   6   0  -8   10.29    1.16
  -6   0   8    7.50    0.44
   6   0  -8    7.27    0.45
  -6   0   8    7.74    0.42
   6   0  -8    6.97    0.75
  -6   0   7    6.53    0.38
   6   0  -7    6.46    0.63
  -6   0   7    6.76    0.37
  -6   0   7    6.29    0.43
   6   0  -7    6.27    0.40
   6   0  -7    6.98    0.38
   6   0  -7    8.83    1.02
   6   0  -6   10.33    0.68
   6   0  -6    9.98    0.42
  -6   0   6   10.19    0.79
  -6   0   6   10.38    0.45
  -6   0   6   10.52    0.46
   6   0  -6   10.74    0.84
  -6   0   6    9.88    0.48
   6   0  -6   10.01    0.49
   6   0  -5   50.46    1.04
  -6   0   5   47.99    0.94
  -6   0   5   49.78    0.97
   6   0  -5   49.32    0.96
   6   0  -5   46.12    0.90
  -6   0   5   50.06    1.07
  -6   0   5   47.76    1.62
  -6   0   4    0.62    0.16
  -6   0   4    0.59    0.16
   6   0  -4    0.62    0.16
  -6   0   4    0.60    0.17
   6   0  -4    0.54    0.12
   6   0  -4    0.60    0.20
  -6   0   4    0.82    0.45
   6   0  -3   19.68    0.56
   6   0  -3   19.06    0.55
   6   0  -3   19.96    0.64
  -6   0   3   18.53    0.54
  -6   0   3   19.72    0.55
  -6   0   3   19.21    0.67
  -6   0   3   18.60    0.96
   6   0  -2   12.10    0.45
   6   0  -2   12.11    0.53
  -6   0   2   11.71    0.54
  -6   0   2   12.45    0.46
   6   0  -2   11.61    0.46
  -6   0   2   11.87    0.47
   6   0  -2   11.49    0.57
  -6   0   1   60.18    1.39
  -6   0   1   60.56    1.06
   6   0  -1   61.56    1.34
   6   0  -1   62.15    1.07
   6   0  -1   62.18    1.65
   6   0  -1   61.12    0.77
  -6   0   1   60.62    1.09
   6   0  -1   60.61    1.07
   6   0   0    0.02    0.14
  -6   0   0   -0.06    0.09
   6   0   0   -0.03    0.19
  -6   0   0   -0.22    0.15
  -6   0   0   -0.19    0.17
  -6   0   0    0.12    0.15
   6   0   0   -0.02    0.09
   6   0   0    0.07    0.18
   6   0   1    1.17    0.23
   6   0   1    0.79    0.19
  -6   0  -1    0.74    0.20
  -6   0  -1    0.71    0.23
   6   0   1    0.58    0.24
   6   0   1    0.91    0.20
  -6   0  -1    1.15    0.21
  -6   0  -2    4.73    0.56
  -6   0  -2    4.34    0.56
   6   0   2    4.91    0.87
   6   0   2    4.73    0.34
   6   0   2    4.20    0.39
  -6   0  -3   30.22    1.45
  -6   0  -3   29.81    1.13
   6   0   3   33.79    1.70
   6   0   3   31.02    0.84
   6   0   4    0.75    0.44
  -6   0  -4    0.57    0.23
   6   0   4    0.66    0.24
  -6   0  -4    1.13    0.39
   6   0   5    6.09    0.55
  -6   0  -5    6.13    0.54
   6   0   5    4.97    0.83
   6   0   6    0.42    0.26
   6   0   6   -0.39    0.54
  -6   0  -6   -0.22    0.21
   6   0   7    1.35    0.81
   6   0   7    2.60    0.43
  -6   0  -7    2.70    0.48
  -6   0  -8    1.51    0.43
   6   0   8    2.07    0.41
   6   0   8    0.83    0.86
   6   0   9   -0.22    0.28
   6   0  10    0.06    0.41
   6   0  11   -0.30    0.43
  -6   0 -11   -0.01    0.38
  -6   1  17   -0.08    0.34
  -6  -1  17   -0.06    0.36
   6  -1 -17    0.73    0.39
   6   1 -16    1.55    0.51
  -6   1  16    0.52    0.50
  -6  -1  16   -0.38    0.41
   6  -1 -16    0.25    0.44
   6   1 -15    0.62    0.43
  -6   1  15   -0.04    0.42
  -6  -1  15    0.09    0.41
   6  -1 -15    0.51    0.41
  -6   1  14    0.46    0.42
   6   1 -14    0.45    0.39
  -6  -1  14   -0.27    0.35
   6  -1 -14    0.65    0.42
   6   1 -13    0.92    0.81
   6   1 -13    1.87    0.47
  -6   1  13    2.10    0.41
  -6  -1  13    1.57    0.38
   6  -1 -13    1.75    0.40
   6  -1 -13   -0.68    0.98
   6   1 -12    8.00    0.59
  -6   1  12    9.04    0.69
   6   1 -12    7.15    1.14
   6  -1 -12    6.85    1.13
  -6  -1  12   10.03    0.68
   6  -1 -12    9.37    0.71
  -6   1  11   10.70    0.46
   6   1 -11   10.90    0.69
   6   1 -11    9.07    1.17
  -6   1  11    9.87    0.60
   6  -1 -11   10.24    0.63
   6  -1 -11   11.00    1.47
  -6  -1  11    9.94    0.59
   6   1 -10    4.45    0.50
  -6   1  10    4.50    0.44
  -6   1  10    4.81    0.32
   6  -1 -10    4.95    0.46
  -6  -1  10    5.15    0.44
   6  -1 -10    5.17    1.03
  -6   1   9    0.80    0.14
   6   1  -9    0.39    0.27
   6   1  -9    1.05    0.27
  -6   1   9    1.58    0.35
   6  -1  -9    0.62    0.32
   6  -1  -9    2.36    0.78
  -6  -1   9    1.34    0.32
  -6   1   8    5.15    0.39
   6   1  -8    5.51    0.40
  -6   1   8    5.19    0.29
   6   1  -8    4.61    0.63
   6   1  -8    4.61    0.39
   6  -1  -8    4.71    0.71
  -6  -1   8    5.31    0.40
   6  -1  -8    5.15    0.40
   6  -1  -8    6.91    1.04
  -6  -1   8    4.78    0.42
   6   1  -7    5.59    0.43
   6   1  -7    6.04    0.40
  -6   1   7    5.85    0.43
   6   1  -7    6.09    0.60
  -6   1   7    6.28    0.32
  -6   1   7    5.71    0.37
  -6  -1   7    6.36    0.38
   6  -1  -7    7.49    0.95
   6  -1  -7    5.78    0.44
  -6  -1   7    6.14    0.41
   6   1  -6    2.63    0.29
  -6   1   6    3.23    0.25
  -6   1   6    2.80    0.33
   6   1  -6    2.90    0.30
  -6   1   6    3.58    0.58
   6   1  -6    2.94    0.43
  -6   1   6    3.40    0.29
   6  -1  -6    3.23    0.35
   6  -1  -6    3.30    0.27
  -6  -1   6    2.78    0.27
  -6  -1   6    3.40    0.31
  -6  -1   6    2.88    0.66
   6  -1  -6    5.50    0.84
  -6  -1   6    3.33    0.32
  -6   1   5    1.01    0.39
  -6   1   5    0.96    0.16
   6   1  -5    0.87    0.19
   6   1  -5    1.00    0.21
  -6   1   5    1.13    0.23
  -6   1   5    1.13    0.21
   6   1  -5    0.71    0.14
  -6  -1   5    1.16    0.20
  -6  -1   5    1.25    0.20
  -6  -1   5    0.70    0.18
   6  -1  -5    0.75    0.23
  -6  -1   5    1.29    0.45
   6  -1  -5    0.84    0.13
   6  -1  -5    2.22    0.56
   6  -1  -5    1.09    0.22
  -6   1   4   30.74    1.19
   6   1  -4   31.64    0.85
  -6   1   4   30.27    0.79
   6   1  -4   31.46    0.71
   6   1  -4   31.48    0.72
  -6   1   4   31.18    0.74
  -6   1   4   30.64    0.74
   6   1  -4   30.86    0.72
   6  -1  -4   30.54    0.74
   6  -1  -4   29.34    1.14
  -6  -1   4   29.28    0.69
  -6  -1   4   29.69    0.86
  -6  -1   4   31.23    0.71
   6  -1  -4   31.19    0.76
   6  -1  -4   30.58    0.70
  -6   1   3   32.77    0.76
  -6   1   3   32.69    0.75
   6   1  -3   32.66    0.89
   6   1  -3   31.68    0.71
  -6   1   3   32.24    0.64
  -6   1   3   31.11    0.86
   6   1  -3   32.65    0.72
  -6   1   3   32.69    1.16
   6  -1  -3   32.12    0.82
   6  -1  -3   33.42    0.74
  -6  -1   3   32.68    0.71
  -6  -1   3   31.97    0.72
  -6  -1   3   31.51    0.91
   6  -1  -3   31.44    0.74
   6   1  -2   18.54    0.56
   6   1  -2   18.57    0.53
  -6   1   2   18.64    0.56
   6   1  -2   19.11    0.68
  -6   1   2   19.45    0.58
  -6   1   2   19.17    0.71
  -6   1   2   19.08    0.48
  -6   1   2   19.13    0.88
   6   1  -2   19.17    0.56
   6  -1  -2   19.01    0.91
   6  -1  -2   19.01    0.66
  -6  -1   2   18.52    0.70
   6  -1  -2   19.18    0.56
  -6  -1   2   20.12    0.56
   6  -1  -2   18.73    0.56
  -6  -1   2   19.11    0.57
  -6   1   1   16.69    0.54
   6   1  -1   16.37    0.51
   6   1  -1   16.63    0.64
   6   1  -1   17.05    0.68
  -6   1   1   15.61    0.76
  -6   1   1   15.73    0.53
   6   1  -1   17.19    0.55
  -6   1   1   17.04    0.69
  -6  -1   1   16.52    0.62
   6  -1  -1   16.01    0.52
  -6  -1   1   16.18    0.52
  -6  -1   1   16.58    0.71
   6  -1  -1   16.54    0.88
  -6  -1   1   16.03    0.51
   6  -1  -1   16.46    0.53
   6  -1  -1   16.10    0.65
  -6   1   0    9.69    0.44
   6   1   0    9.56    0.45
  -6   1   0    9.62    0.62
   6   1   0    9.91    0.42
   6   1   0   10.81    0.67
  -6   1   0   10.20    0.63
  -6   1   0    9.95    0.45
   6   1   0    9.99    0.52
   6  -1   0   10.45    0.54
   6  -1   0   10.07    0.43
  -6  -1   0    9.73    0.56
  -6  -1   0   10.74    0.60
  -6  -1   0    9.98    0.41
   6  -1   0   10.70    0.46
   6  -1   0    9.86    0.79
   6   1   1    1.34    0.24
   6   1   1    1.12    0.27
  -6   1  -1    0.82    0.21
  -6   1  -1    1.24    0.32
   6   1   1    1.53    0.26
  -6   1  -1    1.48    0.23
   6   1   1    1.59    0.28
  -6  -1  -1    1.49    0.27
   6  -1   1    1.23    0.26
   6  -1   1    1.31    0.23
   6  -1   1    1.08    0.30
  -6  -1  -1    1.23    0.29
   6  -1   1    1.26    0.26
  -6  -1  -1    0.93    0.22
   6   1   2    9.12    0.48
   6   1   2    9.24    0.50
   6   1   2   10.14    0.90
  -6   1  -2    9.66    0.72
  -6   1  -2    9.61    0.45
  -6   1  -2    9.63    0.76
  -6  -1  -2    9.17    0.73
   6  -1   2    9.26    0.49
   6  -1   2   10.19    1.03
  -6  -1  -2    9.64    0.67
   6   1   3    6.07    0.41
  -6   1  -3    5.92    0.36
   6   1   3    6.97    0.99
   6  -1   3    7.72    1.09
  -6  -1  -3    6.31    0.73
   6  -1   3    5.82    0.46
  -6  -1  -3    6.49    0.65
   6   1   4    0.83    0.31
  -6   1  -4    0.73    0.19
   6   1   4    0.82    0.43
   6  -1   4    0.82    0.49
  -6  -1  -4    0.68    0.36
   6  -1   4    1.15    0.32
  -6  -1  -4    0.65    0.28
   6   1   5    1.21    0.38
  -6   1  -5    1.14    0.24
   6   1   5    0.76    0.53
  -6  -1  -5    1.07    0.35
   6  -1   5    1.23    0.36
  -6  -1  -5    0.71    0.31
   6  -1   5    0.67    0.48
  -6   1  -6    6.04    0.47
   6   1   6    5.06    0.91
   6   1   6    6.51    0.60
   6  -1   6    6.72    0.59
  -6  -1  -6    6.41    0.66
   6  -1   6    6.59    1.33
   6   1   7   -0.03    0.66
   6   1   7    0.40    0.36
  -6   1  -7   -0.30    0.25
  -6  -1  -7    0.41    0.35
   6  -1   7    0.39    0.29
   6  -1   7   -0.36    0.72
   6   1   8   -0.02    0.78
   6   1   8    0.31    0.38
  -6  -1  -8    1.01    0.43
   6  -1   8    0.85    0.33
   6  -1   8   -0.56    0.87
   6   1   9   -0.68    0.77
   6   1   9    0.50    0.43
   6  -1   9   -1.11    0.65
   6  -1   9    0.23    0.38
  -6  -1  -9   -0.07    0.34
   6   1  10    0.33    0.35
   6   1  10   -0.82    0.85
   6  -1  10    0.52    0.44
   6   1  11   -0.05    0.44
   6   1  11   -0.87    0.90
  -6   1 -11   -0.03    0.29
  -6  -1 -11    0.37    0.30
   6  -1  11    0.60    0.48
   6   2 -16    0.56    0.33
  -6   2  16   -0.22    0.45
  -6  -2  16   -0.39    0.39
   6  -2 -16   -0.16    0.40
   6   2 -15    0.16    0.28
  -6   2  15    0.34    0.35
   6  -2 -15    0.38    0.41
  -6  -2  15   -0.45    0.36
   6   2 -14    0.88    0.33
  -6   2  14    0.93    0.44
   6  -2 -14   -1.18    0.76
  -6  -2  14    0.38    0.45
  -6  -2  14    0.36    0.38
   6  -2 -14    0.99    0.44
   6   2 -13    0.59    0.36
  -6   2  13    0.07    0.39
  -6  -2  13    0.22    0.41
   6  -2 -13    0.52    0.38
  -6  -2  13   -0.05    0.33
   6   2 -12    1.11    0.38
  -6   2  12    0.81    0.32
   6  -2 -12    1.17    0.34
  -6  -2  12    0.78    0.29
  -6  -2  12    0.40    0.39
   6  -2 -12    0.18    0.87
   6   2 -11    0.69    0.34
  -6   2  11    0.24    0.12
  -6   2  11    0.74    0.37
  -6   2  11    0.57    0.10
  -6  -2  11    0.52    0.37
   6  -2 -11    0.72    0.29
  -6  -2  11    0.90    0.34
   6  -2 -11    0.68    0.82
  -6   2  10    4.24    0.20
  -6   2  10    4.72    0.53
   6   2 -10    4.64    0.50
  -6  -2  10    4.86    0.42
  -6  -2  10    5.33    1.00
   6  -2 -10    4.19    0.86
   6  -2 -10    4.42    0.45
   6   2  -9   17.22    1.09
  -6   2   9   17.66    0.39
  -6   2   9   16.80    0.68
   6   2  -9   17.39    0.68
   6   2  -9   17.89    0.67
   6  -2  -9   17.67    1.41
   6  -2  -9   18.02    0.76
  -6  -2   9   17.20    0.68
  -6  -2   9   17.42    1.14
  -6   2   8    9.96    0.51
   6   2  -8   10.14    0.77
  -6   2   8   10.27    0.55
   6   2  -8   10.19    0.50
  -6   2   8   10.22    0.30
   6   2  -8    9.64    0.49
  -6  -2   8   10.31    0.81
  -6  -2   8    9.63    0.51
   6  -2  -8    9.29    0.51
   6  -2  -8   10.81    1.12
   6   2  -7    2.84    0.43
  -6   2   7    2.15    0.33
   6   2  -7    3.25    0.32
  -6   2   7    2.79    0.20
   6   2  -7    2.74    0.34
  -6   2   7    2.97    0.33
  -6  -2   7    3.28    0.51
   6  -2  -7    2.80    0.36
   6  -2  -7    3.27    0.69
  -6  -2   7    1.98    0.30
  -6  -2   7    3.03    0.34
  -6   2   6    7.39    0.33
   6   2  -6    7.20    0.47
  -6   2   6    7.39    0.40
  -6   2   6    6.95    0.43
   6   2  -6    7.23    0.38
   6   2  -6    6.44    0.40
   6  -2  -6    6.86    0.44
  -6  -2   6    6.93    0.39
  -6  -2   6    7.29    0.50
   6  -2  -6    8.40    0.88
  -6  -2   6    7.36    0.53
  -6   2   5    1.04    0.17
  -6   2   5    1.61    0.39
  -6   2   5    1.72    0.24
   6   2  -5    1.16    0.23
  -6   2   5    1.85    0.27
   6   2  -5    1.51    0.17
   6   2  -5    1.26    0.22
   6  -2  -5    1.47    0.43
  -6  -2   5    1.45    0.23
  -6  -2   5    1.18    0.19
   6  -2  -5    1.41    0.21
  -6  -2   5    1.11    0.23
   6  -2  -5    1.69    0.27
   6  -2  -5    1.29    0.16
  -6   2   4    1.03    0.19
   6   2  -4    0.45    0.17
   6   2  -4    0.73    0.20
  -6   2   4    0.84    0.22
  -6   2   4    0.82    0.31
  -6   2   4    0.64    0.18
  -6  -2   4    0.31    0.18
   6  -2  -4    0.68    0.13
  -6  -2   4    0.45    0.17
  -6  -2   4    0.85    0.16
  -6  -2   4    0.76    0.18
   6  -2  -4    0.75    0.20
   6  -2  -4    0.78    0.42
   6  -2  -4    0.69    0.21
  -6   2   3    1.02    0.21
   6   2  -3    1.02    0.20
  -6   2   3    1.52    0.22
   6   2  -3    1.25    0.21
  -6   2   3    1.12    0.23
  -6   2   3    1.38    0.21
   6   2  -3    1.31    0.20
  -6   2   3    1.30    0.32
   6  -2  -3    2.35    0.48
  -6  -2   3    1.24    0.20
   6  -2  -3    1.17    0.23
   6  -2  -3    1.03    0.17
  -6  -2   3    1.24    0.21
  -6  -2   3    1.32    0.23
   6  -2  -3    1.19    0.21
  -6   2   2   23.49    0.66
   6   2  -2   23.70    0.61
  -6   2   2   23.04    0.80
  -6   2   2   23.58    0.66
  -6   2   2   23.35    0.62
   6   2  -2   23.64    0.62
   6   2  -2   22.50    0.77
  -6   2   2   23.94    0.89
   6  -2  -2   23.69    0.95
   6  -2  -2   23.47    0.63
   6  -2  -2   23.85    0.64
   6  -2  -2   24.02    0.76
  -6  -2   2   22.90    0.84
  -6  -2   2   23.24    0.61
  -6  -2   2   23.05    0.60
   6   2  -1   18.88    0.39
  -6   2   1   19.33    0.61
  -6   2   1   19.12    0.71
   6   2  -1   18.93    0.56
  -6   2   1   19.29    0.59
   6   2  -1   20.14    0.57
   6   2  -1   19.33    0.73
   6  -2  -1   19.74    1.11
  -6  -2   1   19.45    0.77
  -6  -2   1   19.44    0.55
  -6  -2   1   19.42    0.58
   6  -2  -1   19.43    0.73
  -6  -2   1   18.93    0.65
   6  -2  -1   19.12    0.58
   6  -2  -1   18.41    0.58
  -6   2   0    0.42    0.16
  -6   2   0    0.61    0.18
   6   2   0    0.33    0.16
  -6   2   0    0.49    0.17
   6   2   0    0.55    0.21
   6   2   0    0.74    0.20
   6  -2   0    0.39    0.20
   6  -2   0    0.32    0.19
  -6  -2   0    0.41    0.19
   6  -2   0    0.70    0.22
  -6  -2   0    0.39    0.15
  -6   2  -1    2.70    0.32
  -6   2  -1    2.58    0.20
   6   2   1    2.91    0.33
   6   2   1    2.89    0.32
  -6  -2  -1    2.61    0.48
   6  -2   1    2.06    0.40
  -6  -2  -1    2.26    0.35
   6  -2   1    3.46    0.35
  -6   2  -2    6.03    0.41
   6   2   2    5.18    0.42
   6   2   2    5.94    0.38
   6  -2   2    5.95    0.43
  -6  -2  -2    6.23    0.59
  -6  -2  -2    5.52    0.68
   6  -2   2    5.87    0.96
   6   2   3    6.29    0.41
   6   2   3    6.87    0.49
  -6   2  -3    7.54    0.48
   6   2   3    7.48    0.97
   6  -2   3    7.52    1.18
   6  -2   3    6.61    0.42
  -6  -2  -3    6.35    0.82
  -6  -2  -3    6.67    0.64
   6   2   4    0.24    0.29
   6   2   4    0.46    0.39
   6  -2   4    0.44    0.23
   6  -2   4    0.75    0.52
  -6  -2  -4    0.40    0.32
  -6  -2  -4    0.37    0.32
   6   2   5    4.02    0.75
   6   2   5    4.46    0.52
  -6  -2  -5    4.49    0.68
   6  -2   5    3.96    0.79
   6  -2   5    4.76    0.51
  -6  -2  -5    3.82    0.58
   6   2   6    1.17    0.39
   6   2   6    1.58    0.67
  -6  -2  -6    0.82    0.45
  -6  -2  -6    1.68    0.49
   6  -2   6    0.78    0.80
   6  -2   6    1.25    0.31
   6   2   7    2.47    0.48
   6  -2   7    1.22    0.99
  -6  -2  -7    2.29    0.56
  -6  -2  -7    1.09    0.51
   6  -2   7    2.01    0.39
   6   2   8    0.76    0.41
   6  -2   8   -0.65    0.98
   6  -2   8    1.32    0.42
  -6  -2  -8    1.92    0.56
   6   2   9    0.11    0.41
  -6  -2  -9    0.59    0.46
   6  -2   9   -0.33    0.24
   6   2  10   -0.03    0.30
   6  -2  10    0.00    0.40
  -6  -2 -10    0.42    0.37
  -6  -2 -10    0.25    0.45
   6  -2  11    0.12    0.45
  -6  -2 -11    0.37    0.39
  -6  -3  16   -0.80    0.55
   6  -3 -16    0.40    0.43
   6   3 -15    0.75    0.40
  -6   3  15    0.41    0.37
  -6  -3  15   -0.19    0.52
   6  -3 -15    0.67    0.42
  -6   3  14    0.68    0.45
   6   3 -14    0.25    0.28
  -6  -3  14    0.01    0.45
  -6  -3  14    0.04    0.35
   6  -3 -14    0.79    0.43
  -6   3  13    1.24    0.45
   6   3 -13    1.88    0.44
   6  -3 -13    1.23    0.84
  -6  -3  13    0.93    0.51
   6  -3 -13    2.24    0.48
  -6  -3  13    1.70    0.42
   6   3 -12    3.38    0.48
  -6   3  12    2.89    0.46
   6  -3 -12    1.61    0.96
   6  -3 -12    3.50    0.53
  -6  -3  12    2.59    0.43
   6   3 -11    4.94    0.52
  -6   3  11    4.76    0.48
  -6  -3  11    4.86    0.49
   6  -3 -11    5.38    0.56
   6  -3 -11    5.17    1.08
   6   3 -10    4.91    0.43
   6   3 -10    5.01    0.48
  -6   3  10    5.06    0.46
  -6  -3  10    5.43    0.47
  -6  -3  10    4.62    0.91
   6  -3 -10    4.51    0.51
   6  -3 -10    5.13    0.93
  -6   3   9    1.64    0.37
   6   3  -9    1.02    0.30
   6   3  -9    1.32    0.29
   6  -3  -9    0.91    0.33
  -6  -3   9    0.90    0.35
   6  -3  -9    1.50    0.72
  -6  -3   9    1.31    0.30
  -6   3   8    8.56    0.52
   6   3  -8    7.89    0.44
  -6   3   8    8.27    0.53
   6   3  -8    8.00    0.64
   6   3  -8    7.08    0.46
  -6  -3   8    7.93    0.85
   6  -3  -8    8.11    1.04
  -6  -3   8    8.15    0.46
   6  -3  -8    8.39    0.54
   6   3  -7    2.90    0.31
   6   3  -7    3.09    0.33
   6   3  -7    3.76    0.39
  -6   3   7    3.29    0.38
  -6   3   7    2.87    0.37
   6  -3  -7    2.82    0.61
   6  -3  -7    2.91    0.33
  -6  -3   7    3.24    0.62
  -6  -3   7    2.28    0.35
  -6  -3   7    2.96    0.32
  -6   3   6    4.66    0.37
  -6   3   6    4.64    0.39
   6   3  -6    4.47    0.31
   6   3  -6    4.74    0.35
   6  -3  -6    4.89    0.39
  -6  -3   6    4.79    0.54
  -6  -3   6    4.46    0.46
  -6  -3   6    4.38    0.32
   6  -3  -6    4.40    0.17
   6  -3  -6    4.97    0.78
  -6   3   5    0.32    0.26
   6   3  -5    0.64    0.18
   6   3  -5    0.40    0.18
  -6   3   5    0.63    0.21
  -6   3   5    0.59    0.22
  -6  -3   5    0.39    0.17
   6  -3  -5    0.64    0.44
   6  -3  -5    0.49    0.20
   6  -3  -5    0.61    0.11
  -6  -3   5    0.41    0.14
  -6  -3   5    0.54    0.18
  -6   3   4    4.91    0.42
  -6   3   4    4.94    0.51
   6   3  -4    5.41    0.30
  -6   3   4    4.99    0.36
  -6   3   4    4.77    0.31
   6   3  -4    4.74    0.31
   6  -3  -4    4.85    0.31
   6  -3  -4    4.99    0.66
  -6  -3   4    5.07    0.29
   6  -3  -4    5.20    0.35
  -6  -3   4    4.90    0.46
  -6  -3   4    4.20    0.30
  -6  -3   4    4.86    0.29
  -6   3   3    1.84    0.35
  -6   3   3    1.57    0.33
  -6   3   3    1.89    0.26
  -6   3   3    1.58    0.25
   6   3  -3    1.94    0.24
   6   3  -3    1.73    0.22
   6  -3  -3    1.91    0.47
  -6  -3   3    1.26    0.26
   6  -3  -3    1.37    0.21
  -6  -3   3    1.83    0.23
   6  -3  -3    1.42    0.21
  -6  -3   3    1.79    0.22
  -6  -3   3    1.72    0.19
   6   3  -2    2.30    0.27
  -6   3   2    1.97    0.35
  -6   3   2    2.55    0.30
   6   3  -2    2.41    0.24
  -6   3   2    2.29    0.28
  -6   3   2    2.06    0.33
  -6  -3   2    2.05    0.29
  -6  -3   2    2.38    0.23
  -6  -3   2    2.03    0.24
   6  -3  -2    2.19    0.27
   6  -3  -2    2.34    0.43
  -6  -3   2    2.76    0.38
   6  -3  -2    1.67    0.26
  -6   3   1    4.64    0.34
  -6   3   1    4.96    0.45
  -6   3   1    4.83    0.37
   6   3  -1    4.70    0.31
   6   3  -1    4.71    0.30
   6   3  -1    4.79    0.35
  -6   3   1    5.42    0.37
   6  -3  -1    5.30    0.56
   6  -3  -1    4.25    0.44
   6  -3  -1    4.15    0.73
  -6  -3   1    4.81    0.46
   6  -3  -1    4.51    0.30
  -6  -3   1    4.75    0.43
   6   3   0    4.37    0.34
   6   3   0    4.03    0.31
  -6   3   0    4.01    0.28
  -6   3   0    4.42    0.35
   6  -3   0    3.84    0.77
   6  -3   0    4.44    0.35
  -6  -3   0    4.88    0.49
  -6  -3   0    4.07    0.53
   6   3   1    1.99    0.29
   6   3   1    2.46    0.30
  -6   3  -1    2.11    0.27
   6  -3   1    2.26    0.30
  -6  -3  -1    1.91    0.32
  -6  -3  -1    1.23    0.28
   6  -3   1    1.73    0.46
   6   3   2    2.84    0.33
  -6   3  -2    2.79    0.32
   6   3   2    2.60    0.34
   6  -3   2    2.30    0.34
   6  -3   2    1.75    0.55
  -6  -3  -2    2.09    0.37
  -6   3  -3    0.21    0.24
   6   3   3    0.50    0.28
   6   3   3    0.16    0.21
   6  -3   3   -0.29    0.40
  -6  -3  -3   -0.23    0.28
   6  -3   3    0.12    0.24
  -6  -3  -3    0.19    0.27
  -6   3  -4    1.12    0.31
   6   3   4    1.24    0.34
   6   3   4    1.38    0.27
   6  -3   4    0.92    0.31
  -6  -3  -4    0.84    0.35
   6  -3   4    1.04    0.66
  -6  -3  -4    0.76    0.43
   6   3   5   10.00    0.63
   6  -3   5    9.21    0.60
  -6  -3  -5    9.73    0.85
  -6  -3  -5   10.82    0.97
   6  -3   5   10.64    1.43
   6   3   6    4.73    0.54
  -6  -3  -6    3.08    0.57
  -6  -3  -6    5.34    0.77
   6  -3   6    4.10    1.07
   6  -3   6    4.75    0.53
   6   3   7    3.27    0.51
  -6  -3  -7    3.66    0.73
   6  -3   7    2.00    1.08
   6  -3   7    3.06    0.43
   6   3   8    1.59    0.39
  -6  -3  -8    2.50    0.64
   6  -3   8    2.03    0.45
   6   3   9    0.11    0.39
  -6  -3  -9    0.47    0.28
   6  -3   9    0.15    0.36
  -6  -3  -9    0.48    0.47
   6   3  10    0.23    0.43
  -6  -3 -10    0.59    0.52
  -6  -3 -10    0.18    0.35
  -6   4  15    0.07    0.45
   6   4 -15    1.47    0.44
  -6  -4  15   -0.17    0.59
   6   4 -14    1.56    0.43
  -6   4  14    1.19    0.49
   6  -4 -14   -0.84    0.82
   6  -4 -14    1.45    0.38
  -6   4  13    0.36    0.30
   6   4 -13    0.56    0.33
   6  -4 -13   -0.92    0.64
   6  -4 -13    0.83    0.38
  -6  -4  13   -0.50    0.48
  -6   4  12    1.76    0.45
   6   4 -12    2.13    0.41
   6  -4 -12    0.10    0.86
   6  -4 -12    1.70    0.38
   6   4 -11    0.37    0.29
  -6   4  11    1.17    0.37
  -6  -4  11    0.08    0.40
  -6  -4  11    0.37    0.27
   6  -4 -11    0.73    0.27
   6  -4 -11    0.54    0.77
  -6   4  10    1.30    0.36
   6   4 -10    1.96    0.36
  -6  -4  10    2.03    0.34
  -6  -4  10    0.86    0.44
   6  -4 -10    2.28    0.40
   6  -4 -10    1.78    0.70
  -6   4   9    1.23    0.34
   6   4  -9    1.62    0.32
  -6   4   9    1.58    0.33
   6   4  -9    1.35    0.27
  -6  -4   9    1.33    0.30
  -6  -4   9    0.50    0.38
   6  -4  -9    0.99    0.69
   6  -4  -9    1.55    0.35
  -6   4   8    0.51    0.25
   6   4  -8    0.28    0.21
  -6   4   8    0.29    0.26
   6   4  -8    0.58    0.21
   6  -4  -8    0.47    0.26
   6  -4  -8    0.70    0.49
  -6  -4   8    0.19    0.20
  -6  -4   8    0.32    0.31
  -6   4   7    2.32    0.34
  -6   4   7    1.84    0.33
   6   4  -7    1.50    0.28
   6   4  -7    1.79    0.26
   6  -4  -7    1.84    0.63
  -6  -4   7    1.70    0.27
  -6  -4   7    0.91    0.31
  -6  -4   7    1.40    0.32
   6  -4  -7    2.24    0.35
  -6   4   6    0.51    0.24
   6   4  -6    0.70    0.18
   6   4  -6    0.57    0.22
  -6   4   6    0.79    0.24
   6  -4  -6    0.61    0.08
   6  -4  -6    0.28    0.48
  -6  -4   6    0.64    0.19
   6  -4  -6    0.56    0.24
  -6  -4   6    0.41    0.22
  -6  -4   6    0.49    0.22
  -6   4   5    8.25    0.46
   6   4  -5    7.39    0.38
   6   4  -5    7.85    0.36
  -6   4   5    7.88    0.46
   6  -4  -5    7.76    0.35
  -6  -4   5    7.91    0.35
  -6  -4   5    7.76    0.62
   6  -4  -5    7.98    0.43
  -6  -4   5    7.85    0.57
   6  -4  -5    7.81    0.85
  -6   4   4    2.98    0.31
  -6   4   4    3.13    0.48
   6   4  -4    3.05    0.27
   6   4  -4    3.38    0.30
  -6   4   4    2.89    0.33
  -6  -4   4    3.03    0.27
   6  -4  -4    3.15    0.31
  -6  -4   4    3.68    0.47
   6  -4  -4    2.92    0.31
   6  -4  -4    2.83    0.55
  -6  -4   4    2.68    0.42
   6   4  -3   11.26    0.43
  -6   4   3   11.43    0.48
  -6   4   3   10.22    0.67
  -6   4   3   10.84    0.66
  -6   4   3   11.32    0.50
   6   4  -3   11.32    0.41
   6  -4  -3   11.64    0.47
  -6  -4   3   11.66    0.42
  -6  -4   3   10.98    0.60
   6  -4  -3   11.77    0.59
  -6  -4   3   11.35    0.66
   6  -4  -3   11.03    0.81
   6   4  -2    1.22    0.20
  -6   4   2    1.34    0.25
   6   4  -2    1.03    0.19
  -6   4   2    1.07    0.37
  -6   4   2    1.42    0.30
   6   4  -2    1.59    0.28
  -6   4   2    1.48    0.25
  -6  -4   2    1.05    0.25
   6  -4  -2    0.75    0.24
   6  -4  -2    1.37    0.24
   6  -4  -2    1.20    0.40
   6   4  -1    1.15    0.21
  -6   4   1    1.06    0.25
   6   4  -1    1.03    0.26
  -6   4   1    0.99    0.24
   6   4  -1    0.89    0.20
  -6   4   1    1.23    0.35
   6  -4  -1    0.73    0.30
   6  -4  -1    1.06    0.37
  -6  -4   1    0.54    0.21
   6  -4  -1    0.80    0.33
   6  -4  -1    1.16    0.25
  -6  -4   1    0.85    0.24
   6   4   0    3.56    0.32
  -6   4   0    3.51    0.33
   6   4   0    3.54    0.31
   6   4   0    3.54    0.35
   6  -4   0    3.69    0.33
  -6  -4   0    3.08    0.58
  -6  -4   0    3.64    0.48
   6  -4   0    3.65    0.51
   6  -4   0    2.88    0.61
   6   4   1    0.97    0.26
  -6   4  -1    1.36    0.29
   6   4   1    1.06    0.23
  -6  -4  -1    0.40    0.27
   6  -4   1    1.16    0.26
   6  -4   1    0.67    0.46
  -6  -4  -1    0.80    0.29
   6   4   2    1.69    0.32
   6   4   2    1.84    0.29
  -6   4  -2    1.53    0.29
   6  -4   2    1.30    0.29
   6  -4   2    1.29    0.61
  -6  -4  -2    1.18    0.32
   6   4   3    9.43    0.51
   6   4   3    9.70    0.54
  -6   4  -3   10.03    0.53
   6  -4   3    9.20    0.53
  -6  -4  -3    9.89    0.76
   6  -4   3   10.50    1.53
   6   4   4    1.95    0.36
   6   4   4    1.51    0.32
  -6   4  -4    1.91    0.36
   6  -4   4    1.81    0.80
  -6  -4  -4    1.53    0.41
  -6  -4  -4    1.64    0.53
   6  -4   4    2.12    0.36
   6   4   5    5.68    0.52
   6  -4   5    4.91    0.48
   6  -4   5    4.52    1.00
  -6  -4  -5    5.23    0.72
  -6  -4  -5    5.46    0.82
   6   4   6    2.38    0.45
   6  -4   6    0.66    0.93
  -6  -4  -6    1.18    0.45
   6  -4   6    1.84    0.37
  -6  -4  -6    2.14    0.62
   6   4   7    0.33    0.33
   6  -4   7   -0.34    0.89
  -6  -4  -7   -0.66    0.36
   6  -4   7    0.27    0.32
  -6  -4  -7    1.05    0.51
   6   4   8    0.88    0.41
  -6  -4  -8    0.95    0.54
  -6  -4  -8   -0.87    0.44
   6   4   9    0.05    0.40
  -6  -4  -9    0.64    0.50
  -6  -4 -10    0.68    0.53
   6   5 -14    0.41    0.32
  -6   5  14    0.23    0.42
   6   5 -13    0.96    0.33
  -6   5  13    0.03    0.37
  -6   5  12    0.64    0.39
   6   5 -12    1.01    0.34
   6  -5 -12   -0.15    0.66
   6   5 -11    1.73    0.34
  -6   5  11    1.12    0.38
   6  -5 -11    1.36    0.73
   6   5 -10    0.29    0.24
  -6   5  10    0.14    0.29
   6  -5 -10    0.02    0.24
   6  -5 -10   -0.80    0.63
  -6   5   9    3.33    0.45
   6   5  -9    2.68    0.33
   6  -5  -9    2.92    0.88
   6  -5  -9    2.79    0.40
   6   5  -8   -0.08    0.19
  -6   5   8   -0.02    0.25
  -6  -5   8   -0.36    0.29
   6  -5  -8    0.19    0.23
   6  -5  -8   -0.26    0.53
   6   5  -7    0.21    0.20
  -6   5   7    0.08    0.23
  -6   5   7    0.05    0.19
   6  -5  -7    0.21    0.51
  -6  -5   7    0.00    0.26
  -6  -5   7    0.01    0.16
   6  -5  -7    0.20    0.21
  -6  -5   7    0.29    0.21
  -6   5   6    1.57    0.30
   6   5  -6    1.37    0.23
   6   5  -6    1.51    0.22
  -6   5   6    1.90    0.29
  -6  -5   6    1.24    0.35
  -6  -5   6    1.53    0.21
   6  -5  -6    1.71    0.14
   6  -5  -6    1.97    0.64
   6  -5  -6    1.54    0.28
  -6   5   5    2.01    0.30
  -6   5   5    2.15    0.44
  -6   5   5    2.22    0.31
   6   5  -5    2.34    0.25
   6   5  -5    1.01    0.16
   6  -5  -5    1.53    0.21
   6  -5  -5    1.79    0.59
   6  -5  -5    2.27    0.30
  -6  -5   5    2.36    0.24
  -6  -5   5    1.34    0.30
  -6  -5   5    1.62    0.33
  -6   5   4    2.68    0.51
   6   5  -4    2.53    0.27
  -6   5   4    3.12    0.35
  -6   5   4    3.08    0.30
   6  -5  -4    2.44    0.31
  -6  -5   4    2.46    0.40
  -6  -5   4    3.03    0.54
   6  -5  -4    1.96    0.28
   6  -5  -4    1.88    0.55
  -6  -5   4    2.60    0.22
  -6   5   3    0.37    0.21
  -6   5   3    0.33    0.20
   6   5  -3    0.31    0.17
  -6   5   3    0.36    0.37
  -6  -5   3    0.22    0.24
   6  -5  -3    0.26    0.18
  -6  -5   3    0.38    0.16
   6  -5  -3   -0.13    0.22
   6  -5  -3    0.34    0.40
  -6   5   2    3.29    0.30
   6   5  -2    3.01    0.26
   6   5  -2    2.77    0.42
  -6   5   2    2.87    0.32
  -6   5   2    2.79    0.48
  -6  -5   2    2.31    0.37
   6  -5  -2    3.13    0.30
   6  -5  -2    3.09    0.57
   6   5  -1    2.50    0.26
   6   5  -1    2.61    0.27
  -6   5   1    2.70    0.55
   6   5  -1    2.34    0.41
  -6   5   1    2.84    0.32
   6  -5  -1    2.08    0.55
  -6  -5   1    2.08    0.36
   6  -5  -1    2.36    0.30
   6  -5  -1    2.12    0.45
   6   5   0    4.99    0.35
   6   5   0    5.46    0.50
   6   5   0    4.70    0.33
  -6   5   0    5.10    0.39
  -6  -5   0    4.84    0.51
   6  -5   0    4.19    0.33
   6  -5   0    4.45    0.56
  -6  -5   0    4.29    0.69
   6  -5   0    5.41    0.96
  -6   5  -1    0.87    0.25
   6   5   1    0.91    0.24
   6   5   1    0.93    0.23
   6   5   1    1.04    0.31
   6  -5   1    1.13    0.24
  -6  -5  -1    0.79    0.26
   6  -5   1    1.21    0.50
   6   5   2    0.76    0.25
   6  -5   2    1.02    0.64
   6  -5   2    0.47    0.22
  -6  -5  -2    0.73    0.30
   6   5   3    1.34    0.29
  -6  -5  -3    1.39    0.57
   6  -5   3    0.89    0.27
  -6  -5  -3    1.24    0.36
   6  -5   3    1.44    0.79
   6   5   4    1.05    0.30
  -6  -5  -4    0.50    0.33
  -6  -5  -4    1.47    0.55
   6  -5   4    0.76    0.60
   6   5   5    1.67    0.36
  -6  -5  -5    1.26    0.41
   6  -5   5    0.97    0.92
  -6  -5  -5    2.03    0.61
   6   5   6    0.81    0.33
   6  -5   6   -0.52    0.86
  -6  -5  -6    0.70    0.42
  -6  -5  -6   -0.14    0.40
   6   5   7    0.20    0.32
   6  -5   7   -1.03    0.65
  -6  -5  -7    0.35    0.44
   6   5   8   -0.24    0.34
  -6  -5  -8    0.65    0.52
  -6  -5  -9    0.45    0.54
   6   6 -13    0.05    0.27
  -6   6  13   -0.27    0.36
   6   6 -12    0.47    0.28
  -6   6  12    0.45    0.35
   6  -6 -12   -0.60    0.66
   6   6 -11    2.00    0.34
  -6   6  11    1.32    0.40
   6  -6 -11    0.99    0.94
  -6   6  10    0.55    0.33
   6   6 -10    0.91    0.27
   6  -6 -10    0.54    0.79
  -6   6   9    1.16    0.33
   6   6  -9    1.20    0.26
   6  -6  -9    1.08    0.73
  -6   6   8    0.14    0.29
   6   6  -8    0.38    0.19
   6  -6  -8    0.25    0.61
  -6  -6   8    0.33    0.32
  -6  -6   8   -0.38    0.32
  -6   6   7    1.00    0.30
  -6   6   7    0.57    0.35
   6   6  -7    0.63    0.19
   6  -6  -7    0.36    0.57
  -6  -6   7    0.01    0.31
  -6  -6   7    0.46    0.31
  -6   6   6    0.36    0.25
  -6   6   6   -0.28    0.32
   6   6  -6   -0.06    0.14
   6  -6  -6    0.28    0.50
  -6  -6   6    0.13    0.20
  -6  -6   6    0.01    0.23
   6   6  -5    0.49    0.14
  -6   6   5    0.75    0.42
  -6   6   5    0.14    0.21
  -6  -6   5    0.53    0.30
  -6  -6   5    0.56    0.25
   6  -6  -5    0.30    0.48
  -6   6   4    0.76    0.24
   6   6  -4    0.90    0.14
  -6   6   4    0.85    0.43
  -6  -6   4    0.81    0.33
   6  -6  -4    0.96    0.49
   6   6  -3    2.11    0.19
   6   6  -3    2.10    0.18
  -6   6   3    1.92    0.29
  -6   6   3    1.87    0.54
   6  -6  -3    2.28    0.56
  -6  -6   3    2.17    0.43
  -6   6   2    0.18    0.18
   6   6  -2   -0.41    0.30
  -6   6   2    0.03    0.31
   6   6  -2    0.12    0.12
   6  -6  -2   -0.03    0.34
  -6  -6   2    0.23    0.20
   6   6  -1    1.49    0.19
   6   6  -1    1.40    0.40
  -6   6   1    1.61    0.48
   6  -6  -1    1.53    0.46
  -6  -6   1    1.23    0.35
   6   6   0    0.50    0.18
   6   6   0    0.69    0.37
   6  -6   0    1.39    0.49
   6  -6   0    0.08    0.32
  -6  -6   0    0.37    0.28
   6   6   1    0.33    0.30
   6   6   1    0.71    0.21
  -6  -6  -1    0.39    0.27
   6  -6   1    1.36    0.60
   6   6   2    0.67    0.25
   6   6   2    1.05    0.35
   6  -6   2    1.87    0.77
  -6  -6  -2    0.68    0.32
   6   6   3    1.09    0.28
   6   6   3    1.44    0.38
   6  -6   3    2.94    0.92
  -6  -6  -3    1.85    0.61
  -6  -6  -3    0.54    0.31
   6   6   4    0.20    0.26
  -6  -6  -4    0.17    0.29
  -6  -6  -4    0.49    0.47
   6  -6   4    0.73    0.83
   6   6   5    0.15    0.26
  -6  -6  -5   -0.26    0.29
   6  -6   5    0.32    0.81
  -6  -6  -5    0.48    0.49
   6   6   6    0.05    0.31
   6  -6   6   -0.20    0.88
  -6  -6  -6   -0.91    0.36
  -6  -6  -6    1.01    0.53
   6   6   7   -0.09    0.34
   6  -6   7   -0.46    0.71
  -6  -6  -7    1.22    0.64
  -6   7  11    0.22    0.33
   6  -7 -11   -0.76    0.77
  -6   7  10    1.05    0.38
   6  -7 -10    0.52    0.81
  -6   7   9    0.10    0.29
   6  -7  -9   -0.37    0.65
  -6  -7   9    0.28    0.33
  -6   7   8    1.28    0.49
  -6   7   8    0.64    0.30
  -6  -7   8    0.77    0.35
   6  -7  -8    0.38    0.62
  -6   7   7    1.01    0.46
  -6   7   7    0.78    0.28
  -6  -7   7    0.97    0.38
   6  -7  -7    1.07    0.66
  -6   7   6    0.36    0.23
  -6   7   6    0.38    0.45
   6  -7  -6    0.32    0.54
  -6  -7   6    0.26    0.25
  -6   7   5    0.25    0.43
  -6   7   5    0.18    0.20
  -6  -7   5    0.22    0.30
   6  -7  -5    0.67    0.52
  -6   7   4    1.28    0.25
  -6   7   4    1.06    0.53
  -6  -7   4    1.22    0.38
   6  -7  -4    1.18    0.58
  -6   7   3    0.12    0.35
   6  -7  -3    0.05    0.43
  -6  -7   3    0.12    0.27
  -6   7   2   -0.29    0.49
  -6  -7   2    0.69    0.34
   6  -7  -2    0.28    0.41
  -6   7   1    0.32    0.56
   6   7  -1    0.59    0.47
   6   7   1    0.52    0.41
   6   7   1    0.26    0.17
  -6  -7  -1    0.64    0.30
   6   7   2    1.04    0.41
   6   7   2    0.37    0.20
  -6  -7  -2    1.11    0.59
  -6  -7  -2    0.46    0.31
   6   7   3    0.45    0.35
   6   7   3   -0.09    0.19
  -6  -7  -3    0.23    0.36
  -6  -7  -3   -0.03    0.26
   6   7   4    0.59    0.28
   6   7   4    0.87    0.39
   6  -7   4    2.64    0.90
  -6  -7  -4   -0.06    0.33
  -6  -7  -4    0.78    0.52
   6   7   5    0.05    0.26
   6   7   5    1.38    0.43
  -6  -7  -5    1.26    0.62
   6  -7   5    0.86    0.69
   6   7   6    0.21    0.31
  -6   8   9   -0.02    0.26
  -6   8   9    0.84    0.50
   6  -8  -9   -1.10    0.68
  -6   8   8    0.14    0.24
  -6   8   8   -0.17    0.41
  -6  -8   8    0.45    0.36
  -6   8   7   -0.05    0.22
  -6   8   7    0.81    0.51
   6  -8  -7   -0.65    0.55
  -6  -8   7    0.11    0.25
  -6   8   6    0.24    0.37
   6  -8  -6   -0.25    0.54
  -6  -8   6   -0.06    0.21
  -6   8   5    0.79    0.56
  -6  -8   5    0.41    0.34
   6  -8  -5   -0.35    0.53
  -6   8   4    0.44    0.55
  -6  -8   4    0.46    0.31
   6  -8  -4   -0.39    0.46
  -6   8   3    0.03    0.57
  -6  -8   3    0.56    0.28
  -6   8   2    1.62    0.70
   6   8   3    0.20    0.38
   7   0 -17    1.62    0.58
  -7   0  17   -0.18    0.50
  -7   0  16    0.45    0.50
   7   0 -16    0.34    0.45
  -7   0  15   -0.23    0.39
   7   0 -15    1.08    0.47
  -7   0  14    2.34    0.52
   7   0 -14    2.11    0.51
   7   0 -14   -2.48    1.10
  -7   0  13   12.56    0.65
  -7   0  13   12.17    0.72
   7   0 -13    8.14    1.47
   7   0 -13   11.43    0.73
  -7   0  12    0.12    0.15
   7   0 -12    0.33    0.34
   7   0 -12   -0.79    0.65
  -7   0  12   -0.03    0.25
   7   0 -11    6.41    1.08
   7   0 -11    7.01    0.62
  -7   0  11    8.08    0.62
  -7   0  11    7.38    0.48
  -7   0  10    6.18    0.42
  -7   0  10    5.39    0.46
   7   0 -10    5.89    0.49
   7   0 -10    6.50    1.15
   7   0  -9    6.56    0.99
   7   0  -9    3.99    0.46
  -7   0   9    4.49    0.47
  -7   0   9    4.34    0.35
   7   0  -8    1.27    0.32
   7   0  -8    0.68    0.27
  -7   0   8    1.68    0.32
  -7   0   8    1.12    0.20
   7   0  -8    2.03    0.61
   7   0  -7    7.69    0.85
   7   0  -7    6.64    0.38
  -7   0   7    6.32    0.45
   7   0  -7    6.51    0.61
   7   0  -7    6.76    0.47
  -7   0   7    6.92    0.41
   7   0  -6    3.42    0.37
   7   0  -6    3.71    0.30
  -7   0   6    3.71    0.30
  -7   0   6    3.36    0.36
  -7   0   6    3.45    0.32
  -7   0   5    0.00    0.18
  -7   0   5    0.01    0.11
   7   0  -5   -0.20    0.16
  -7   0   5    0.06    0.20
   7   0  -5   -0.02    0.09
   7   0  -5    0.04    0.15
  -7   0   5   -0.45    0.44
  -7   0   4    1.07    0.25
   7   0  -4    1.40    0.22
  -7   0   4    0.87    0.51
   7   0  -4    1.34    0.26
   7   0  -4    1.22    0.20
  -7   0   4    1.94    0.25
  -7   0   4    1.30    0.23
   7   0  -3   35.68    1.10
  -7   0   3   34.85    0.82
   7   0  -3   34.71    0.80
  -7   0   3   36.90    1.03
   7   0  -3   36.99    0.98
  -7   0   3   37.42    0.84
   7   0  -3   35.43    0.82
  -7   0   3   34.40    1.33
  -7   0   2    4.77    0.32
   7   0  -2    4.54    0.31
  -7   0   2    4.53    0.40
   7   0  -2    4.69    0.46
   7   0  -2    4.49    0.35
   7   0  -2    4.72    0.37
  -7   0   2    4.89    0.38
   7   0  -1    1.65    0.25
   7   0  -1    2.17    0.29
  -7   0   1    1.78    0.25
  -7   0   1    1.66    0.25
  -7   0   1    1.51    0.27
   7   0  -1    1.57    0.25
   7   0  -1    1.25    0.25
   7   0   0    0.42    0.17
   7   0   0    0.55    0.24
  -7   0   0    0.27    0.17
   7   0   0    0.14    0.21
   7   0   0    0.31    0.13
  -7   0   0    0.47    0.21
  -7   0   0    0.36    0.13
  -7   0  -1    0.53    0.29
  -7   0  -1    0.21    0.15
   7   0   1    0.12    0.24
   7   0   1    0.02    0.17
   7   0   2    0.19    0.31
  -7   0  -2    0.05    0.21
   7   0   2    0.32    0.27
  -7   0  -2    0.08    0.15
  -7   0  -3    2.86    0.45
   7   0   3    3.68    0.44
   7   0   3    2.79    0.58
  -7   0  -4    0.09    0.19
   7   0   4    0.32    0.47
   7   0   4   -0.31    0.28
  -7   0  -4    0.26    0.30
   7   0   5    0.40    0.26
  -7   0  -5    0.50    0.26
   7   0   5    0.05    0.56
   7   0   6    0.73    0.39
   7   0   6    0.08    0.71
  -7   0  -6    1.13    0.35
   7   0   7    0.11    0.83
  -7   0  -7    1.21    0.39
   7   0   7    1.10    0.42
   7   0   8    0.08    0.39
   7   0   8   -1.50    0.84
   7   0   9    0.09    0.43
   7   0  10   -0.18    0.42
  -7   1  17   -0.22    0.48
  -7  -1  17   -0.50    0.43
   7  -1 -17    0.96    0.50
  -7   1  16    0.18    0.48
   7   1 -16    1.20    0.50
   7  -1 -16    0.14    0.45
  -7  -1  16   -0.47    0.41
  -7   1  15    0.14    0.43
   7   1 -15    0.45    0.41
   7  -1 -15   -0.19    0.37
  -7  -1  15   -0.02    0.40
   7   1 -14    0.01    0.28
  -7   1  14    0.13    0.31
  -7  -1  14    0.25    0.30
   7  -1 -14   -0.35    0.24
  -7   1  13    0.54    0.17
  -7   1  13    0.77    0.42
   7   1 -13    0.77    0.40
  -7  -1  13    0.33    0.38
   7  -1 -13   -0.27    1.03
   7  -1 -13    0.20    0.38
  -7   1  12    2.27    0.41
  -7   1  12    1.33    0.21
   7   1 -12    1.81    0.38
   7  -1 -12    0.63    0.98
   7  -1 -12    2.03    0.41
  -7  -1  12    1.75    0.37
   7   1 -11    0.91    0.30
  -7   1  11    0.96    0.18
  -7   1  11    1.20    0.32
   7  -1 -11    1.65    0.96
  -7  -1  11    1.32    0.33
  -7  -1  11    1.15    0.25
   7  -1 -11    0.91    0.31
  -7   1  10    3.69    0.44
   7   1 -10    3.67    0.44
  -7   1  10    3.01    0.28
  -7  -1  10    2.73    0.43
   7  -1 -10    4.12    1.01
  -7  -1  10    3.78    0.40
   7  -1 -10    2.76    0.40
   7   1  -9    1.20    0.28
  -7   1   9    1.19    0.33
   7   1  -9    0.54    0.27
  -7   1   9    1.11    0.18
  -7  -1   9    1.29    0.28
  -7  -1   9    1.07    0.23
   7  -1  -9    2.63    0.86
   7  -1  -9    1.16    0.29
   7   1  -8    3.95    0.33
   7   1  -8    4.01    0.61
   7   1  -8    4.38    0.38
  -7   1   8    3.68    0.37
  -7   1   8    4.34    0.31
   7  -1  -8    4.48    0.67
   7  -1  -8    4.17    0.39
  -7  -1   8    4.08    0.43
  -7  -1   8    4.48    0.40
   7  -1  -8    5.64    0.88
   7   1  -7    3.16    0.38
  -7   1   7    3.87    0.30
  -7   1   7    3.76    0.41
   7   1  -7    3.49    0.36
   7   1  -7    3.46    0.52
  -7   1   7    3.87    0.36
   7  -1  -7    3.70    0.41
  -7  -1   7    4.03    0.38
   7  -1  -7    3.63    0.68
  -7  -1   7    3.11    0.32
  -7   1   6    3.66    0.39
  -7   1   6    4.17    0.33
  -7   1   6    3.95    0.32
   7   1  -6    4.03    0.31
   7   1  -6    3.72    0.33
   7   1  -6    4.36    0.44
   7  -1  -6    4.54    0.29
  -7  -1   6    3.99    0.38
  -7  -1   6    4.35    0.39
   7  -1  -6    3.92    0.39
   7   1  -5    8.26    0.41
  -7   1   5    8.40    0.76
  -7   1   5    8.18    0.42
   7   1  -5    8.01    0.46
   7   1  -5    7.95    0.41
  -7   1   5    8.14    0.44
   7   1  -5    8.01    0.42
  -7   1   5    7.63    0.41
   7  -1  -5   10.17    0.94
   7  -1  -5    8.26    0.41
  -7  -1   5    7.59    0.43
  -7  -1   5    7.75    0.49
   7  -1  -5    7.96    0.40
   7  -1  -5    7.53    0.41
  -7  -1   5    7.60    0.92
  -7  -1   5    8.06    0.43
   7   1  -4   33.83    0.71
  -7   1   4   34.08    0.94
   7   1  -4   32.83    0.77
  -7   1   4   35.70    1.34
   7   1  -4   34.01    0.81
  -7   1   4   34.57    0.83
   7   1  -4   35.16    0.97
  -7   1   4   33.29    0.83
   7   1  -4   34.01    0.71
   7  -1  -4   34.01    0.83
   7  -1  -4   34.50    0.81
  -7  -1   4   33.24    0.80
  -7  -1   4   34.41    1.00
  -7  -1   4   31.18    0.76
   7  -1  -4   33.84    0.88
   7   1  -3   68.71    1.32
  -7   1   3   69.53    1.21
  -7   1   3   69.15    1.83
   7   1  -3   71.39    1.50
  -7   1   3   68.16    1.23
   7   1  -3   67.56    1.18
  -7   1   3   69.98    1.06
   7   1  -3   67.45    1.17
  -7   1   3   69.58    1.49
  -7  -1   3   68.13    1.19
   7  -1  -3   68.83    1.41
   7  -1  -3   65.09    1.18
  -7  -1   3   68.55    1.20
   7  -1  -3   68.63    1.19
  -7  -1   3   69.57    1.56
   7   1  -2   37.76    0.85
  -7   1   2   35.96    0.86
   7   1  -2   37.16    0.99
  -7   1   2   36.61    0.86
  -7   1   2   36.37    1.24
  -7   1   2   38.35    1.11
   7   1  -2   37.24    1.05
   7   1  -2   37.86    0.86
   7  -1  -2   37.83    0.86
   7  -1  -2   37.77    1.04
   7  -1  -2   37.33    0.87
   7  -1  -2   38.44    1.41
  -7  -1   2   36.45    0.83
  -7  -1   2   39.10    1.15
  -7  -1   2   37.27    0.85
  -7   1   1    0.83    0.39
  -7   1   1    1.02    0.25
   7   1  -1    1.11    0.23
  -7   1   1    0.91    0.26
  -7   1   1    0.67    0.26
   7   1  -1    0.50    0.17
   7   1  -1    0.93    0.23
   7  -1  -1    0.66    0.21
  -7  -1   1    0.62    0.24
  -7  -1   1    0.56    0.13
  -7  -1   1    0.86    0.23
   7  -1  -1    0.70    0.18
   7  -1  -1    0.91    0.26
   7  -1  -1    0.60    0.22
  -7   1   0   15.45    0.60
  -7   1   0   15.79    0.83
   7   1   0   15.44    0.56
   7   1   0   15.54    0.60
   7   1   0   16.74    0.90
  -7   1   0   15.77    0.57
  -7   1   0   14.99    0.80
  -7  -1   0   15.54    0.76
   7  -1   0   16.74    0.59
  -7  -1   0   16.17    0.79
   7  -1   0   16.58    1.06
   7   1   1    7.07    0.42
  -7   1  -1    7.20    0.45
   7   1   1    7.53    0.76
   7   1   1    6.80    0.42
  -7   1  -1    7.18    0.69
  -7   1  -1    7.70    0.68
  -7  -1  -1    7.18    0.64
   7  -1   1    6.95    0.92
   7  -1   1    5.90    0.40
  -7  -1  -1    6.61    0.55
  -7   1  -2    0.63    0.35
   7   1   2   -0.06    0.25
   7   1   2    0.47    0.30
  -7  -1  -2    0.21    0.29
   7  -1   2    0.37    0.36
   7  -1   2    0.61    0.27
  -7  -1  -2    0.19    0.18
  -7   1  -3    2.95    0.30
   7   1   3    1.86    0.47
   7   1   3    2.41    0.40
  -7  -1  -3    2.21    0.46
   7  -1   3    2.89    0.41
   7  -1   3    2.67    0.63
   7   1   4    0.34    0.33
  -7   1  -4    0.44    0.17
   7   1   4    0.45    0.46
  -7  -1  -4    0.32    0.26
  -7  -1  -4   -0.04    0.35
   7  -1   4    0.59    0.59
   7  -1   4    0.11    0.30
  -7   1  -5    4.59    0.40
   7   1   5    4.72    0.47
   7   1   5    3.74    0.80
   7  -1   5    4.33    0.46
   7  -1   5    3.40    0.93
  -7  -1  -5    5.12    0.59
  -7  -1  -5    2.65    0.50
  -7   1  -6    1.43    0.31
   7   1   6    1.95    0.39
   7   1   6    1.68    0.79
  -7  -1  -6    2.21    0.50
   7  -1   6    1.50    0.94
   7  -1   6    1.76    0.37
   7   1   7    0.21    0.29
   7   1   7   -0.25    0.74
   7  -1   7    0.24    0.37
  -7  -1  -7    0.59    0.35
   7   1   8   -0.68    0.83
   7   1   8    0.57    0.34
   7  -1   8   -0.96    0.69
  -7  -1  -8    0.42    0.37
   7  -1   8    0.57    0.43
   7   1   9   -1.23    0.87
   7   1   9    0.01    0.32
   7  -1   9   -0.24    0.39
   7   1  10   -0.32    0.44
   7   1  10   -1.56    0.96
   7  -1  10    0.10    0.34
  -7   2  16   -0.02    0.34
   7   2 -16    0.49    0.33
  -7  -2  16   -0.33    0.42
   7  -2 -16    0.16    0.43
  -7   2  15   -0.49    0.39
   7   2 -15    0.40    0.32
  -7  -2  15   -0.17    0.40
   7  -2 -15    0.15    0.40
  -7   2  14    0.44    0.44
   7   2 -14    0.69    0.40
   7  -2 -14    0.54    0.41
  -7  -2  14    0.57    0.38
  -7   2  13    0.37    0.31
   7   2 -13    0.40    0.35
   7  -2 -13   -1.89    0.90
  -7  -2  13    0.49    0.36
   7  -2 -13    0.64    0.32
  -7   2  12    4.17    0.56
   7   2 -12    4.17    0.54
   7  -2 -12    4.19    0.56
   7  -2 -12    2.45    1.10
  -7  -2  12    3.68    0.45
  -7   2  11    1.50    0.16
   7   2 -11    1.88    0.40
  -7   2  11    1.72    0.43
   7  -2 -11    1.45    0.75
   7  -2 -11    2.12    0.44
  -7  -2  11    1.97    0.35
   7   2 -10    8.34    0.53
   7   2 -10    7.63    0.80
  -7   2  10    8.02    0.54
  -7   2  10    7.53    0.29
  -7  -2  10    7.69    0.56
   7  -2 -10    7.69    1.10
   7  -2 -10    8.42    0.56
  -7  -2  10    8.16    0.60
  -7   2   9    6.09    0.54
   7   2  -9    5.51    0.45
   7   2  -9    6.45    0.52
   7   2  -9    6.35    0.70
  -7   2   9    6.16    0.28
  -7  -2   9    5.51    0.48
   7  -2  -9    6.52    0.98
   7  -2  -9    6.82    0.56
  -7   2   8    1.15    0.33
   7   2  -8    0.95    0.24
   7   2  -8    1.20    0.24
   7   2  -8    0.56    0.19
  -7   2   8    0.67    0.13
  -7  -2   8    0.63    0.27
   7  -2  -8    0.53    0.29
  -7  -2   8    0.73    0.23
   7  -2  -8    1.76    0.60
  -7   2   7   15.64    0.51
   7   2  -7   14.67    0.71
   7   2  -7   14.42    0.57
   7   2  -7   14.53    0.56
  -7   2   7   14.37    0.58
  -7   2   7   14.29    0.59
  -7  -2   7   14.95    0.72
  -7  -2   7   14.81    0.59
   7  -2  -7   14.58    1.23
   7  -2  -7   15.10    0.65
  -7   2   6    1.66    0.27
  -7   2   6    2.02    0.27
   7   2  -6    2.08    0.28
   7   2  -6    1.75    0.21
  -7   2   6    2.05    0.29
   7   2  -6    1.79    0.29
   7  -2  -6    2.40    0.67
  -7  -2   6    1.41    0.27
   7  -2  -6    1.73    0.32
   7  -2  -6    2.16    0.20
  -7  -2   6    1.83    0.25
  -7   2   5   19.13    0.63
  -7   2   5   20.53    0.68
  -7   2   5   19.13    0.66
   7   2  -5   19.46    0.62
   7   2  -5   20.30    0.61
  -7   2   5   20.11    1.04
  -7  -2   5   19.59    0.59
   7  -2  -5   19.86    1.16
  -7  -2   5   19.59    0.81
   7  -2  -5   18.46    0.62
   7  -2  -5   19.82    0.60
  -7   2   4    4.28    0.42
  -7   2   4    4.47    0.36
  -7   2   4    3.99    0.35
  -7   2   4    3.84    0.36
   7   2  -4    4.36    0.33
  -7   2   4    4.30    0.53
   7   2  -4    4.44    0.31
  -7  -2   4    4.28    0.43
   7  -2  -4    4.25    0.33
  -7  -2   4    4.45    0.20
   7  -2  -4    5.04    0.73
  -7  -2   4    4.45    0.34
   7  -2  -4    4.12    0.32
  -7   2   3   10.11    0.68
  -7   2   3   10.16    0.46
   7   2  -3   10.61    0.45
  -7   2   3   10.93    0.59
  -7   2   3    9.90    0.46
  -7   2   3    9.65    0.47
   7   2  -3   10.23    0.46
  -7  -2   3   10.27    0.61
  -7  -2   3    9.46    0.44
   7  -2  -3    9.91    0.50
   7  -2  -3    9.94    0.48
   7  -2  -3   10.59    0.87
   7   2  -2    3.57    0.34
  -7   2   2    2.92    0.31
  -7   2   2    3.90    0.48
  -7   2   2    3.33    0.29
   7   2  -2    3.47    0.31
  -7   2   2    3.18    0.35
  -7   2   2    3.17    0.44
  -7  -2   2    3.33    0.28
   7  -2  -2    3.26    0.60
  -7  -2   2    3.28    0.42
   7  -2  -2    3.27    0.36
   7  -2  -2    3.75    0.35
  -7   2   1   10.00    0.48
  -7   2   1   10.18    0.46
   7   2  -1    9.10    0.43
   7   2  -1   10.13    0.46
  -7   2   1   10.17    0.59
   7   2  -1    9.62    0.25
  -7   2   1   10.54    0.69
  -7  -2   1   10.08    0.48
   7  -2  -1    9.55    0.88
  -7  -2   1    9.58    0.63
   7  -2  -1    9.62    0.58
   7  -2  -1    9.62    0.49
  -7  -2   1   10.05    0.51
  -7   2   0    1.14    0.24
  -7   2   0    1.18    0.27
  -7   2   0    1.10    0.24
   7   2   0    1.09    0.25
   7   2   0    1.27    0.24
  -7  -2   0    0.64    0.23
   7  -2   0    0.55    0.30
   7  -2   0    0.90    0.26
  -7   2  -1    2.74    0.35
   7   2   1    2.48    0.34
   7   2   1    2.60    0.35
  -7   2  -1    2.46    0.26
   7  -2   1    2.52    0.32
  -7  -2  -1    1.95    0.34
  -7  -2  -1    2.43    0.47
   7  -2   1    2.16    0.49
   7   2   2    0.96    0.26
  -7   2  -2    0.81    0.06
  -7   2  -2    0.86    0.07
   7   2   2    0.70    0.30
   7   2   2    0.65    0.26
  -7  -2  -2    0.69    0.26
   7  -2   2    0.76    0.30
  -7  -2  -2    0.41    0.22
   7  -2   2    0.75    0.44
   7   2   3    2.52    0.36
   7   2   3    2.10    0.50
  -7  -2  -3    2.57    0.43
   7  -2   3    2.53    0.61
   7  -2   3    2.88    0.41
   7   2   4    5.26    0.54
   7   2   4    3.77    0.70
  -7  -2  -4    3.75    0.57
  -7  -2  -4    4.65    0.65
   7  -2   4    5.03    0.96
   7  -2   4    4.71    0.51
   7   2   5    1.05    0.32
   7   2   5    0.75    0.53
  -7  -2  -5    0.63    0.41
   7  -2   5    0.56    0.28
  -7  -2  -5    0.80    0.38
   7  -2   5    0.70    0.62
   7   2   6    0.75    0.66
   7   2   6    1.40    0.36
  -7  -2  -6    1.36    0.49
   7  -2   6    0.84    0.73
   7  -2   6    1.36    0.40
  -7  -2  -6    0.26    0.47
   7   2   7    0.29    0.37
  -7  -2  -7   -0.14    0.36
   7  -2   7    0.03    0.80
  -7  -2  -7    1.05    0.45
   7  -2   7    1.44    0.43
   7   2   8    0.43    0.33
   7  -2   8    0.82    0.43
  -7  -2  -8    0.87    0.46
   7   2   9    0.71    0.47
  -7  -2  -9    1.31    0.53
   7  -2   9   -0.30    0.40
   7   2  10    0.85    0.50
   7  -2  10   -0.26    0.41
  -7   3  16   -0.32    0.33
   7  -3 -16    0.91    0.45
  -7   3  15    0.08    0.44
   7   3 -15    0.87    0.39
  -7  -3  15    0.21    0.45
   7  -3 -15    0.68    0.42
   7   3 -14    0.66    0.39
  -7   3  14    0.48    0.44
   7  -3 -14    0.52    0.39
  -7  -3  14    0.06    0.35
  -7  -3  14    0.15    0.40
   7  -3 -14   -1.53    0.81
  -7   3  13    1.90    0.42
   7   3 -13    1.68    0.37
  -7  -3  13    1.11    0.49
   7  -3 -13    1.89    0.45
  -7  -3  13    1.42    0.41
   7  -3 -13    0.40    1.11
  -7   3  12    1.22    0.42
   7   3 -12    0.88    0.35
  -7  -3  12    0.53    0.41
   7  -3 -12    0.88    0.78
  -7  -3  12    0.92    0.35
   7  -3 -12    1.29    0.34
  -7   3  11    9.94    0.69
   7   3 -11    9.78    0.63
   7  -3 -11    8.84    0.60
  -7  -3  11    8.74    1.11
   7  -3 -11    7.94    1.31
  -7  -3  11    8.86    0.59
   7   3 -10    9.24    0.53
   7   3 -10    9.76    0.60
  -7   3  10    8.29    0.55
   7  -3 -10    9.42    0.64
   7  -3 -10    9.31    1.14
  -7  -3  10    8.46    0.98
  -7  -3  10    9.07    0.55
  -7   3   9    0.20    0.29
   7   3  -9    0.36    0.23
   7   3  -9    0.05    0.25
   7  -3  -9    0.17    0.22
  -7  -3   9    0.18    0.22
  -7  -3   9    0.27    0.27
  -7  -3   9    0.43    0.25
   7  -3  -9    0.44    0.57
   7   3  -8    4.30    0.42
   7   3  -8    3.38    0.35
  -7   3   8    3.98    0.44
   7   3  -8    3.68    0.40
  -7   3   8    3.17    0.42
   7  -3  -8    3.91    0.84
  -7  -3   8    3.58    0.38
   7  -3  -8    3.45    0.39
  -7  -3   8    2.60    0.39
  -7  -3   8    3.39    0.62
   7   3  -7    2.55    0.34
  -7   3   7    2.86    0.36
  -7   3   7    2.67    0.38
   7   3  -7    2.13    0.29
  -7  -3   7    2.57    0.48
   7  -3  -7    2.23    0.35
  -7  -3   7    2.56    0.32
  -7  -3   7    2.94    0.38
   7  -3  -7    2.54    0.63
   7   3  -6    5.14    0.38
  -7   3   6    5.33    0.44
  -7   3   6    5.93    0.42
   7   3  -6    5.16    0.35
   7  -3  -6    5.48    0.43
   7  -3  -6    5.87    0.92
  -7  -3   6    5.05    0.40
  -7  -3   6    5.31    0.36
  -7  -3   6    5.38    0.48
   7  -3  -6    5.22    0.27
   7   3  -5    0.80    0.20
  -7   3   5    0.57    0.20
   7   3  -5    0.72    0.23
  -7   3   5    0.49    0.23
   7  -3  -5    0.61    0.53
   7  -3  -5    0.53    0.14
  -7  -3   5    0.33    0.21
   7  -3  -5    0.86    0.26
  -7  -3   5    0.64    0.20
  -7   3   4    1.15    0.33
  -7   3   4    1.14    0.30
  -7   3   4    0.77    0.21
   7   3  -4    1.35    0.24
   7   3  -4    1.22    0.22
  -7   3   4    1.19    0.25
   7  -3  -4    1.24    0.56
  -7  -3   4    0.71    0.21
   7  -3  -4    0.69    0.16
  -7  -3   4    1.02    0.22
   7  -3  -4    0.79    0.24
   7   3  -3    2.38    0.28
  -7   3   3    2.06    0.31
   7   3  -3    2.24    0.28
  -7   3   3    2.22    0.40
  -7   3   3    2.76    0.33
  -7   3   3    1.76    0.34
  -7  -3   3    1.75    0.30
  -7  -3   3    2.39    0.28
   7  -3  -3    2.59    0.32
   7  -3  -3    2.51    0.55
   7  -3  -3    2.35    0.31
  -7   3   2    1.43    0.34
   7   3  -2    1.34    0.25
  -7   3   2    1.04    0.27
   7   3  -2    1.13    0.22
  -7   3   2    1.14    0.25
  -7   3   2    0.96    0.26
   7  -3  -2    0.81    0.31
  -7  -3   2    0.58    0.10
   7  -3  -2    1.74    0.47
   7  -3  -2    0.88    0.23
  -7  -3   2    0.81    0.26
  -7  -3   2    0.89    0.23
   7  -3  -2    1.16    0.23
   7   3  -1    2.93    0.30
  -7   3   1    3.11    0.32
  -7   3   1    3.23    0.37
  -7   3   1    3.22    0.36
   7   3  -1    3.72    0.35
   7   3  -1    3.15    0.25
  -7  -3   1    2.65    0.39
   7  -3  -1    3.41    0.37
  -7  -3   1    2.84    0.39
   7  -3  -1    3.32    0.64
  -7   3   0    0.84    0.24
  -7   3   0    0.70    0.15
   7   3   0    0.58    0.24
   7   3   0    0.73    0.22
   7  -3   0    0.31    0.33
  -7  -3   0    0.88    0.25
   7  -3   0    0.50    0.25
   7   3   1    3.63    0.38
  -7   3  -1    3.51    0.39
   7   3   1    3.56    0.40
  -7  -3  -1    3.36    0.45
   7  -3   1    2.96    0.61
   7  -3   1    3.42    0.34
   7   3   2    1.56    0.34
  -7   3  -2    1.43    0.31
   7   3   2    1.79    0.32
  -7  -3  -2    0.96    0.30
  -7  -3  -2    0.60    0.30
   7  -3   2    0.87    0.54
   7  -3   2    1.19    0.32
   7   3   3    0.84    0.27
   7   3   3    1.10    0.29
   7  -3   3    0.77    0.31
   7  -3   3    0.63    0.52
  -7  -3  -3    0.47    0.28
   7   3   4    2.24    0.42
   7  -3   4    2.23    0.85
  -7  -3  -4    2.00    0.54
  -7  -3  -4    1.71    0.45
   7  -3   4    2.44    0.41
   7   3   5    3.48    0.49
   7  -3   5    2.33    0.43
  -7  -3  -5    2.73    0.61
   7  -3   5    2.01    0.80
  -7  -3  -5    1.90    0.51
   7   3   6    1.26    0.40
   7  -3   6   -0.03    0.92
  -7  -3  -6    1.80    0.55
  -7  -3  -6    0.57    0.47
   7  -3   6    1.34    0.38
   7   3   7    2.16    0.49
   7  -3   7    0.55    1.13
  -7  -3  -7    2.77    0.66
  -7  -3  -7    1.00    0.54
   7  -3   7    2.79    0.49
   7   3   8    0.35    0.41
   7  -3   8    0.55    0.39
  -7  -3  -8    0.91    0.51
   7   3   9   -0.06    0.32
  -7  -3  -9    0.67    0.52
   7  -3   9    0.10    0.39
  -7   4  15    0.11    0.45
   7   4 -15    0.71    0.40
  -7  -4  15   -0.76    0.42
   7   4 -14    1.08    0.42
  -7   4  14    0.32    0.43
  -7  -4  14   -0.09    0.49
   7   4 -13    1.36    0.39
  -7   4  13    1.35    0.46
  -7  -4  13   -0.16    0.46
   7  -4 -13    1.89    0.44
   7  -4 -13   -1.49    0.97
  -7   4  12    0.49    0.37
   7   4 -12    0.94    0.32
   7  -4 -12    0.32    0.72
  -7  -4  12   -0.10    0.41
   7  -4 -12    1.40    0.41
  -7   4  11    0.64    0.36
   7   4 -11    0.92    0.32
   7  -4 -11    0.42    0.32
  -7  -4  11    0.29    0.27
   7  -4 -11   -0.34    0.80
  -7  -4  11    0.05    0.36
   7   4 -10    0.37    0.26
  -7   4  10    0.00    0.30
   7  -4 -10    0.36    0.57
  -7  -4  10   -0.21    0.32
   7  -4 -10    0.21    0.22
  -7  -4  10    0.55    0.26
   7   4  -9    2.18    0.34
  -7   4   9    1.92    0.39
   7  -4  -9    2.03    0.37
   7  -4  -9    2.16    0.83
  -7  -4   9    1.76    0.31
  -7  -4   9    1.91    0.40
  -7   4   8    2.41    0.36
   7   4  -8    2.29    0.32
  -7   4   8    2.21    0.38
   7   4  -8    2.12    0.32
   7  -4  -8    2.16    0.78
  -7  -4   8    2.22    0.31
  -7  -4   8    1.63    0.33
   7  -4  -8    1.96    0.32
  -7   4   7    6.54    0.46
   7   4  -7    6.43    0.38
   7   4  -7    6.31    0.45
  -7   4   7    7.38    0.52
   7  -4  -7    6.66    0.49
  -7  -4   7    6.36    0.70
  -7  -4   7    6.06    0.61
  -7  -4   7    6.21    0.41
   7  -4  -7    6.54    1.02
  -7   4   6   13.21    0.61
   7   4  -6   13.01    0.54
  -7   4   6   13.10    0.59
   7   4  -6   13.16    0.51
  -7  -4   6   13.67    0.82
   7  -4  -6   12.87    0.41
  -7  -4   6   13.28    0.52
   7  -4  -6   12.62    0.58
  -7  -4   6   12.72    0.73
   7  -4  -6   13.57    1.17
   7   4  -5   19.72    0.58
  -7   4   5   20.95    0.70
  -7   4   5   20.13    0.70
   7   4  -5   20.65    0.61
  -7   4   5   19.45    0.86
   7  -4  -5   19.74    0.68
   7  -4  -5   20.99    1.26
   7  -4  -5   20.33    0.63
  -7  -4   5   20.03    0.75
  -7  -4   5   20.02    0.60
  -7  -4   5   20.93    0.97
   7   4  -4    0.22    0.16
  -7   4   4    0.10    0.24
   7   4  -4    0.18    0.18
  -7   4   4    0.21    0.23
  -7   4   4    0.41    0.20
  -7  -4   4    0.14    0.21
   7  -4  -4    0.28    0.21
  -7  -4   4    0.23    0.18
   7  -4  -4    0.17    0.15
  -7  -4   4   -0.01    0.09
   7  -4  -4    0.57    0.50
   7   4  -3    9.50    0.44
  -7   4   3    8.46    0.63
  -7   4   3    8.80    0.52
  -7   4   3    9.81    0.67
   7   4  -3    9.32    0.42
  -7   4   3   10.12    0.51
   7  -4  -3    9.33    0.47
   7  -4  -3    9.13    0.57
  -7  -4   3    8.45    0.48
   7  -4  -3    8.95    0.88
  -7  -4   3    9.21    0.41
  -7  -4   3    8.87    0.45
  -7  -4   3    9.31    0.68
   7   4  -2   -0.07    0.20
  -7   4   2    0.17    0.17
  -7   4   2   -0.11    0.20
   7   4  -2    0.17    0.19
  -7   4   2    0.37    0.20
  -7   4   2    0.01    0.34
   7  -4  -2   -0.05    0.19
   7  -4  -2    0.31    0.42
  -7  -4   2   -0.02    0.15
  -7  -4   2   -0.08    0.15
   7  -4  -2    0.13    0.20
   7   4  -1    7.05    0.41
   7   4  -1    6.05    0.37
   7   4  -1    6.49    0.41
  -7   4   1    6.52    0.46
  -7   4   1    6.22    0.42
   7  -4  -1    6.54    0.69
   7  -4  -1    6.70    0.44
   7  -4  -1    6.66    0.93
  -7  -4   1    7.08    0.63
  -7  -4   1    5.86    0.60
   7   4   0    1.52    0.27
  -7   4   0    1.86    0.31
   7   4   0    1.85    0.32
   7   4   0    1.73    0.29
  -7  -4   0    1.29    0.34
   7  -4   0    1.25    0.52
   7  -4   0    1.97    0.31
   7   4   1    0.86    0.27
  -7   4  -1    1.12    0.29
   7   4   1    1.02    0.28
   7  -4   1    0.59    0.26
   7  -4   1    0.87    0.56
  -7  -4  -1    0.95    0.34
  -7  -4  -1    0.41    0.28
   7   4   2    2.27    0.36
  -7   4  -2    1.98    0.34
   7   4   2    1.94    0.33
  -7  -4  -2    1.82    0.42
   7  -4   2    1.80    0.33
   7  -4   2    1.68    0.73
   7   4   3    1.63    0.35
   7  -4   3    1.32    0.32
   7  -4   3    1.75    0.66
  -7  -4  -3    1.19    0.39
   7   4   4    1.48    0.36
  -7  -4  -4    0.90    0.40
  -7  -4  -4    1.98    0.57
   7  -4   4    1.08    0.85
   7  -4   4    1.33    0.34
   7   4   5    0.20    0.29
   7  -4   5    0.76    0.32
  -7  -4  -5    0.05    0.39
  -7  -4  -5    0.87    0.45
   7  -4   5    0.00    0.64
   7   4   6    0.38    0.35
  -7  -4  -6    1.33    0.52
  -7  -4  -6   -0.27    0.40
   7  -4   6    0.48    0.33
   7   4   7    0.41    0.38
  -7  -4  -7   -0.60    0.44
  -7  -4  -7    0.85    0.49
   7   4   8    0.61    0.43
  -7  -4  -8    1.48    0.60
  -7  -4  -9    0.80    0.52
  -7   5  14    0.29    0.44
   7   5 -14    0.56    0.32
  -7   5  13    0.33    0.40
   7   5 -13    0.71    0.35
  -7   5  12    0.05    0.33
   7   5 -12    0.57    0.32
   7  -5 -12   -1.33    0.90
  -7  -5  12   -0.64    0.43
   7   5 -11    0.87    0.28
  -7   5  11    0.05    0.33
   7  -5 -11   -0.40    0.57
  -7  -5  11   -0.59    0.39
   7   5 -10    0.42    0.27
  -7   5  10    0.33    0.31
   7  -5 -10   -0.01    0.26
   7  -5 -10   -1.10    0.66
  -7  -5  10   -0.06    0.18
  -7   5   9    1.94    0.40
   7   5  -9    1.96    0.33
   7  -5  -9    2.30    0.38
   7  -5  -9    2.30    0.77
  -7  -5   9    1.78    0.38
  -7   5   8    3.67    0.44
   7   5  -8    3.93    0.38
   7  -5  -8    3.30    0.41
  -7  -5   8    3.03    0.50
   7  -5  -8    2.89    0.85
   7   5  -7    0.30    0.21
  -7   5   7    0.53    0.27
  -7  -5   7    0.00    0.24
  -7  -5   7    0.27    0.27
   7  -5  -7    0.09    0.22
   7  -5  -7   -0.06    0.53
  -7   5   6    0.11    0.34
  -7   5   6    0.06    0.23
  -7   5   6    0.57    0.23
   7   5  -6    0.18    0.20
  -7  -5   6    0.33    0.17
  -7  -5   6    0.43    0.29
   7  -5  -6    0.31    0.52
  -7  -5   6   -0.06    0.20
   7  -5  -6    0.25    0.22
   7   5  -5    7.67    0.37
   7   5  -5    8.42    0.41
  -7   5   5    8.62    0.69
  -7   5   5    8.24    0.50
  -7   5   5    8.73    0.50
  -7  -5   5    8.39    0.68
   7  -5  -5    7.64    0.45
   7  -5  -5    7.93    0.49
  -7  -5   5    8.08    0.38
   7  -5  -5    8.75    0.97
  -7  -5   5    7.68    0.66
  -7   5   4    3.94    0.61
  -7   5   4    4.23    0.36
  -7   5   4    4.25    0.40
   7   5  -4    3.81    0.32
   7   5  -4    3.70    0.29
   7  -5  -4    3.65    0.35
   7  -5  -4    3.71    0.69
  -7  -5   4    3.95    0.52
  -7  -5   4    3.66    0.49
   7  -5  -4    3.23    0.39
  -7  -5   4    3.51    0.29
  -7   5   3    1.15    0.25
   7   5  -3    1.40    0.24
  -7   5   3    1.14    0.27
   7   5  -3    1.44    0.22
  -7   5   3    1.68    0.49
  -7  -5   3    2.24    0.40
   7  -5  -3    1.05    0.46
   7  -5  -3    1.51    0.27
   7  -5  -3    0.72    0.27
  -7  -5   3    1.15    0.35
   7   5  -2    6.44    0.36
   7   5  -2    5.58    0.47
  -7   5   2    6.07    0.58
  -7   5   2    6.66    0.42
  -7   5   2    6.58    0.45
   7   5  -2    6.66    0.38
  -7  -5   2    6.72    0.61
  -7  -5   2    6.11    0.63
   7  -5  -2    7.60    1.01
   7  -5  -2    5.65    0.78
   7  -5  -2    5.62    0.40
   7   5  -1    0.18    0.27
  -7   5   1    0.17    0.19
   7   5  -1    0.35    0.19
   7   5  -1    0.17    0.19
   7  -5  -1    0.86    0.48
   7  -5  -1    0.16    0.19
   7  -5  -1   -0.42    0.38
  -7  -5   1    0.10    0.26
   7   5   0   -0.23    0.22
   7   5   0   -0.14    0.17
   7  -5   0    0.56    0.47
   7  -5   0    0.13    0.20
  -7  -5   0   -0.09    0.23
   7   5   1    2.61    0.39
   7   5   1    2.14    0.31
   7  -5   1    1.98    0.34
   7  -5   1    2.58    0.77
  -7  -5  -1    1.59    0.39
   7   5   2    2.56    0.38
   7   5   2    2.20    0.35
  -7  -5  -2    1.47    0.39
   7  -5   2    2.41    0.35
   7  -5   2    2.16    0.74
   7   5   3    0.53    0.29
  -7  -5  -3    0.09    0.29
  -7  -5  -3    0.67    0.43
   7  -5   3    0.13    0.74
   7   5   4    0.24    0.30
  -7  -5  -4   -0.20    0.28
   7  -5   4   -0.12    0.73
  -7  -5  -4    0.70    0.43
   7   5   5    1.62    0.38
   7  -5   5    0.90    0.99
  -7  -5  -5    1.48    0.56
  -7  -5  -5    0.84    0.46
   7   5   6    1.95    0.44
  -7  -5  -6    2.79    0.72
   7  -5   6    0.88    1.09
  -7  -5  -6    0.94    0.48
   7   5   7    0.26    0.36
  -7  -5  -7   -0.85    0.42
  -7  -5  -7    1.05    0.49
   7  -5   7   -1.04    0.98
  -7  -5  -8    0.24    0.47
   7   6 -13    0.84    0.33
  -7   6  13   -0.45    0.35
   7   6 -12    0.24    0.26
  -7   6  12   -0.01    0.36
   7  -6 -12   -1.59    0.90
  -7   6  11    0.17    0.33
   7   6 -11    0.91    0.29
   7  -6 -11   -0.86    0.58
  -7  -6  11    0.84    0.33
   7   6 -10    0.22    0.24
  -7   6  10    0.34    0.31
   7  -6 -10   -0.96    0.71
  -7  -6  10    0.26    0.25
   7   6  -9    2.24    0.31
  -7   6   9    2.13    0.39
   7  -6  -9    1.54    0.81
  -7  -6   9    2.08    0.47
  -7   6   8    0.23    0.28
   7   6  -8    0.37    0.21
  -7  -6   8    0.31    0.26
   7  -6  -8   -0.49    0.59
  -7   6   7    2.33    0.37
   7   6  -7    2.06    0.26
  -7   6   7    2.35    0.55
  -7  -6   7    1.65    0.39
   7  -6  -7    1.12    0.71
  -7   6   6    1.48    0.33
   7   6  -6    1.52    0.23
  -7   6   6    1.84    0.52
  -7  -6   6    1.45    0.40
   7  -6  -6    0.59    0.60
   7   6  -5    1.59    0.22
  -7   6   5    2.14    0.48
  -7   6   5    1.79    0.32
   7  -6  -5    1.64    0.63
  -7  -6   5    1.99    0.43
  -7   6   4    0.51    0.24
  -7   6   4    0.27    0.43
   7   6  -4    0.48    0.16
   7  -6  -4    0.12    0.48
  -7  -6   4    0.30    0.28
  -7   6   3    0.47    0.37
  -7   6   3    0.27    0.23
   7   6  -3    0.12    0.15
   7  -6  -3   -0.51    0.38
  -7  -6   3    0.17    0.27
  -7   6   2   -0.15    0.45
   7   6  -2    0.69    0.18
  -7  -6   2    0.36    0.30
   7  -6  -2    1.67    0.52
   7  -6  -2   -0.22    0.41
   7   6  -1    1.82    0.25
   7   6  -1    1.46    0.44
   7  -6  -1    2.20    0.60
  -7  -6   1    1.22    0.34
   7   6   0    0.31    0.34
   7   6   0    0.65    0.22
  -7  -6   0    0.21    0.28
   7   6   1    0.32    0.22
   7   6   1    0.45    0.33
   7  -6   1    0.90    0.51
  -7  -6  -1    0.24    0.30
   7   6   2    0.90    0.35
   7   6   2    0.19    0.23
   7  -6   2    1.12    0.74
  -7  -6  -2    0.02    0.28
   7   6   3    0.28    0.28
   7   6   3    0.71    0.32
   7  -6   3    0.76    0.63
  -7  -6  -3    0.62    0.44
  -7  -6  -3    0.17    0.30
   7   6   4    0.00    0.28
   7  -6   4    0.60    0.82
  -7  -6  -4   -0.01    0.40
  -7  -6  -4   -0.20    0.34
   7   6   5    0.28    0.32
  -7  -6  -5    0.13    0.43
  -7  -6  -5    1.24    0.55
   7  -6   5    0.40    0.90
   7   6   6    0.15    0.31
   7  -6   6   -0.79    0.98
  -7  -6  -6   -0.71    0.44
  -7  -6  -6    0.79    0.57
   7   6   7   -0.28    0.40
  -7   7  11   -0.40    0.34
  -7   7  10    0.24    0.34
  -7  -7  10    0.18    0.26
   7  -7 -10   -1.13    0.73
  -7   7   9    0.30    0.32
  -7   7   9    0.86    0.48
  -7  -7   9    0.91    0.39
   7  -7  -9    0.32    0.80
  -7   7   8    0.61    0.45
  -7   7   8    0.58    0.29
   7  -7  -8    0.59    0.59
  -7  -7   8    0.56    0.36
  -7   7   7    0.26    0.25
  -7   7   7    0.38    0.35
  -7  -7   7    0.27    0.26
   7  -7  -7    0.18    0.61
  -7   7   6    1.26    0.30
  -7   7   6    1.13    0.42
  -7  -7   6    1.34    0.42
   7  -7  -6    0.86    0.64
  -7   7   5    1.03    0.28
  -7   7   5    0.93    0.43
   7  -7  -5    0.57    0.57
  -7  -7   5    1.12    0.36
  -7   7   4    2.97    0.34
  -7   7   4    3.02    0.67
  -7  -7   4    2.17    0.49
   7  -7  -4    2.99    0.77
  -7   7   3    0.78    0.56
  -7  -7   3    0.88    0.38
   7  -7  -3    0.45    0.52
  -7   7   2    2.27    0.67
   7   7   0   -0.04    0.41
   7   7   0    0.36    0.18
  -7  -7   0   -0.07    0.26
   7   7   2    0.82    0.39
   7   7   3    0.06    0.25
   7   7   3    0.94    0.39
  -7  -7  -3    1.10    0.55
   7   7   4   -0.35    0.26
   7   7   4    0.27    0.35
  -7  -7  -4    0.65    0.50
  -7  -7  -4   -0.31    0.33
   7  -7   4    0.99    0.68
   7   7   5    1.15    0.37
   7   7   5    0.09    0.31
  -7   8   8    0.13    0.27
  -7   8   8    0.70    0.50
   7  -8  -8   -0.66    0.65
  -7   8   7    0.11    0.24
  -7   8   7    1.15    0.56
  -7  -8   7    0.17    0.27
   7  -8  -7   -0.13    0.68
  -7   8   6    1.30    0.58
  -7   8   6    0.57    0.24
  -7  -8   6    0.61    0.38
   7  -8  -6   -0.08    0.66
  -7   8   5    0.40    0.42
  -7  -8   5    0.65    0.37
   7  -8  -5    0.36    0.61
  -7   8   4    0.30    0.52
  -7  -8   4    0.19    0.34
   7   8   1    0.50    0.51
  -7  -8  -1    0.18    0.30
   7   8   2    0.41    0.46
  -7  -8  -2   -0.10    0.31
  -8   0  17   -0.40    0.48
   8   0 -17    0.94    0.53
   8   0 -16    0.90    0.49
  -8   0  16   -0.14    0.46
  -8   0  15    0.16    0.42
   8   0 -15    0.44    0.42
  -8   0  14    0.18    0.19
  -8   0  14   -0.08    0.28
   8   0 -14    0.64    0.34
   8   0 -13    6.47    0.68
  -8   0  13    6.25    0.51
   8   0 -13    3.71    1.30
  -8   0  13    6.34    0.67
  -8   0  12    2.12    0.31
   8   0 -12    2.76    0.49
   8   0 -12    1.41    1.07
  -8   0  12    2.54    0.48
  -8   0  11    1.05    0.38
  -8   0  11    1.11    0.23
   8   0 -11    0.85    0.37
   8   0 -11    1.27    0.95
   8   0 -10    1.10    0.87
  -8   0  10   -0.11    0.22
  -8   0  10    0.10    0.14
   8   0 -10   -0.13    0.22
   8   0  -9   -0.11    0.26
   8   0  -9    0.20    0.21
   8   0  -9    1.08    0.63
  -8   0   9    0.23    0.14
  -8   0   9    0.51    0.25
   8   0  -8    5.30    0.43
   8   0  -8    4.48    0.66
  -8   0   8    4.97    0.39
  -8   0   8    5.74    0.49
  -8   0   7    1.62    0.29
  -8   0   7    1.03    0.22
   8   0  -7    1.34    0.27
   8   0  -7    0.63    0.22
  -8   0   6    4.56    0.37
  -8   0   6    4.84    0.41
   8   0  -6    4.01    0.36
   8   0  -6    4.57    0.35
   8   0  -5    7.98    0.45
  -8   0   5    7.64    0.50
   8   0  -5    7.48    0.48
   8   0  -5    7.65    0.45
  -8   0   5    7.38    0.47
   8   0  -4    2.77    0.32
   8   0  -4    2.84    0.35
  -8   0   4    2.83    0.38
   8   0  -4    2.86    0.34
  -8   0   4    2.90    0.35
   8   0  -4    3.24    0.35
  -8   0   4    2.57    0.57
  -8   0   4    3.04    0.16
  -8   0   3    0.75    0.26
  -8   0   3    0.80    0.22
   8   0  -3    0.49    0.16
   8   0  -3    0.66    0.23
   8   0  -3    0.74    0.18
  -8   0   3    0.00    0.50
   8   0  -3    0.84    0.26
   8   0  -2    0.71    0.21
   8   0  -2    1.35    0.28
   8   0  -2    1.00    0.28
  -8   0   2    0.76    0.27
  -8   0   2    0.79    0.26
   8   0  -1    3.35    0.39
  -8   0   1    2.99    0.37
   8   0  -1    3.10    0.61
  -8   0   1    2.76    0.42
   8   0   0    0.99    0.30
  -8   0   0    1.34    0.37
   8   0   0    1.76    0.30
  -8   0  -1    0.65    0.28
   8   0   1    0.33    0.29
   8   0   1    0.34    0.32
  -8   0  -1    0.51    0.17
   8   0   2    0.29    0.40
  -8   0  -2    0.18    0.34
   8   0   2    0.33    0.24
   8   0   3    4.14    0.51
   8   0   3    3.23    0.70
  -8   0  -3    2.50    0.54
   8   0   4    1.06    0.38
   8   0   4    1.36    0.64
  -8   0  -4    1.23    0.33
  -8   0  -4    0.65    0.46
  -8   0  -5    0.85    0.30
   8   0   5    0.19    0.70
   8   0   5    0.82    0.33
   8   0   6    2.59    0.45
  -8   0  -6    2.62    0.46
   8   0   6    1.58    0.94
   8   0   7    0.08    0.38
   8   0   8   -0.23    0.39
   8   0   9    0.30    0.37
   8   0  10    0.22    0.37
  -8   1  17   -0.50    0.46
  -8  -1  17   -0.54    0.45
   8  -1 -17    1.08    0.50
  -8   1  16   -0.29    0.47
   8   1 -16    0.57    0.45
   8  -1 -16    0.01    0.43
  -8  -1  16   -0.37    0.41
   8   1 -15    0.14    0.38
  -8   1  15   -0.21    0.31
  -8  -1  15    0.16    0.22
   8  -1 -15    0.54    0.35
  -8  -1  15    0.16    0.31
   8   1 -14    1.04    0.44
  -8   1  14    0.68    0.44
  -8  -1  14    1.07    0.45
  -8  -1  14    0.78    0.27
   8  -1 -14    1.37    0.47
   8   1 -13    1.09    0.35
  -8   1  13    1.37    0.39
  -8   1  13    1.01    0.21
   8  -1 -13   -1.15    1.01
   8  -1 -13    0.99    0.35
  -8  -1  13    1.30    0.30
  -8  -1  13    1.60    0.39
  -8   1  12    1.00    0.20
  -8   1  12    1.62    0.44
   8   1 -12    1.13    0.40
   8  -1 -12    0.68    0.81
  -8  -1  12    1.13    0.28
  -8  -1  12    1.66    0.36
   8  -1 -12    1.25    0.36
  -8   1  11    5.39    0.51
   8   1 -11    5.25    0.50
  -8   1  11    4.93    0.37
  -8  -1  11    5.25    0.48
  -8  -1  11    5.51    0.49
   8  -1 -11    5.06    0.50
   8  -1 -11    4.29    0.96
   8   1 -10    3.33    0.48
  -8   1  10    3.35    0.48
  -8   1  10    3.42    0.33
   8  -1 -10    4.28    1.07
   8  -1 -10    3.79    0.51
  -8  -1  10    3.73    0.42
  -8  -1  10    3.64    0.48
   8   1  -9    1.25    0.35
  -8   1   9    1.02    0.29
   8   1  -9    0.55    0.28
  -8   1   9    1.05    0.20
   8  -1  -9    1.29    0.31
  -8  -1   9    1.57    0.36
   8  -1  -9    2.06    0.74
  -8  -1   9    1.08    0.25
   8   1  -8    0.57    0.24
   8   1  -8    1.14    0.33
  -8   1   8    1.39    0.34
  -8   1   8    1.25    0.21
  -8  -1   8    0.80    0.22
   8  -1  -8    1.22    0.34
  -8  -1   8    1.18    0.27
   8  -1  -8    3.13    0.88
   8   1  -7    3.54    0.38
   8   1  -7    3.39    0.41
  -8   1   7    3.26    0.38
   8   1  -7    3.00    0.46
  -8   1   7    3.97    0.35
  -8  -1   7    3.01    0.38
  -8  -1   7    4.10    0.41
   8  -1  -7    4.72    0.88
   8  -1  -7    3.48    0.39
   8   1  -6   13.33    0.60
   8   1  -6   13.99    0.57
  -8   1   6   14.03    0.60
  -8   1   6   13.93    0.58
   8   1  -6   13.54    0.60
   8  -1  -6   14.09    0.55
  -8  -1   6   13.66    0.56
   8  -1  -6   12.71    0.57
  -8  -1   6   13.82    0.68
   8  -1  -6   15.12    1.19
   8   1  -5   26.52    0.69
  -8   1   5   27.54    0.82
   8   1  -5   25.77    0.67
  -8   1   5   27.22    0.88
   8   1  -5   26.51    0.78
   8   1  -5   27.15    0.76
  -8   1   5   26.35    0.77
  -8   1   5   25.38    1.22
   8  -1  -5   27.82    0.82
   8  -1  -5   26.46    0.80
  -8  -1   5   27.86    0.96
  -8  -1   5   26.50    0.78
  -8   1   4    2.19    0.32
  -8   1   4    2.47    0.25
  -8   1   4    2.11    0.33
   8   1  -4    2.50    0.34
  -8   1   4    2.48    0.31
  -8   1   4    2.50    0.56
   8   1  -4    2.14    0.18
   8   1  -4    2.81    0.34
  -8  -1   4    1.91    0.30
   8  -1  -4    3.16    0.38
   8  -1  -4    2.75    0.28
  -8  -1   4    2.20    0.33
  -8   1   3   28.79    1.24
  -8   1   3   30.62    1.03
   8   1  -3   29.10    0.79
  -8   1   3   29.32    0.80
  -8   1   3   29.58    0.85
  -8   1   3   29.15    0.64
   8   1  -3   31.41    0.83
   8   1  -3   27.80    0.76
   8  -1  -3   29.22    0.82
  -8  -1   3   29.63    1.03
   8  -1  -3   30.25    1.28
  -8  -1   3   29.11    0.82
   8  -1  -3   30.41    0.94
  -8   1   2    7.57    0.81
   8   1  -2    8.33    0.54
  -8   1   2    8.28    0.48
  -8   1   2    8.96    0.65
  -8   1   2    7.86    0.50
   8   1  -2    8.57    0.47
   8   1  -2    8.55    0.50
  -8  -1   2    8.79    0.59
  -8  -1   2    8.26    0.49
   8  -1  -2    9.12    0.79
   8  -1  -2    8.64    0.51
  -8   1   1    4.80    0.39
  -8   1   1    5.23    0.60
   8   1  -1    5.18    0.58
   8   1  -1    4.96    0.36
  -8   1   1    4.79    0.72
   8   1  -1    4.30    0.43
  -8  -1   1    4.96    0.44
   8  -1  -1    5.43    0.74
  -8  -1   1    5.95    0.58
   8  -1  -1    4.54    0.38
   8   1   0    0.61    0.25
  -8   1   0    0.69    0.34
  -8   1   0    0.67    0.44
   8   1   0    0.64    0.23
  -8  -1   0    0.59    0.17
   8  -1   0    0.67    0.31
  -8  -1   0    0.75    0.30
   8  -1   0    1.21    0.27
   8   1   1    0.66    0.31
  -8   1  -1    1.03    0.39
   8   1   1    0.90    0.32
  -8   1  -1    0.78    0.44
   8  -1   1    0.84    0.30
   8  -1   1    1.07    0.43
  -8  -1  -1    1.01    0.30
  -8  -1  -1    0.75    0.21
   8   1   2    1.81    0.47
  -8   1  -2    2.15    0.49
   8   1   2    2.28    0.40
  -8  -1  -2    1.66    0.44
   8  -1   2    2.16    0.57
   8  -1   2    2.63    0.41
  -8   1  -3    1.53    0.26
   8   1   3    1.53    0.39
   8   1   3    1.06    0.50
   8  -1   3    1.63    0.66
   8  -1   3    1.74    0.40
  -8  -1  -3    1.74    0.41
   8   1   4    2.22    0.39
   8   1   4    1.60    0.62
  -8   1  -4    2.12    0.31
  -8  -1  -4    1.08    0.47
   8  -1   4    2.09    0.38
  -8  -1  -4    2.46    0.47
   8  -1   4    1.87    0.81
   8   1   5    1.58    0.44
   8   1   5    1.28    0.71
  -8  -1  -5    1.17    0.54
   8  -1   5    0.36    0.86
   8  -1   5    1.37    0.43
  -8  -1  -5    1.93    0.46
   8   1   6    0.69    0.40
   8   1   6    0.50    0.78
   8  -1   6    0.80    0.33
   8  -1   6   -1.25    0.93
  -8  -1  -6    1.02    0.40
   8   1   7   -0.33    0.35
   8   1   7   -0.88    0.77
   8  -1   7    0.10    0.30
  -8  -1  -7   -0.14    0.27
   8   1   8    0.37    0.44
   8  -1   8   -0.05    0.30
   8   1   9   -0.19    0.44
   8  -1   9   -0.09    0.31
  -8   2  16    0.06    0.36
   8   2 -16    0.50    0.41
  -8  -2  16   -0.27    0.42
   8  -2 -16    0.72    0.47
   8   2 -15    0.87    0.43
  -8   2  15   -0.46    0.40
   8  -2 -15    1.11    0.46
  -8  -2  15   -0.47    0.36
  -8   2  14    0.70    0.37
   8   2 -14    0.83    0.40
  -8  -2  14    0.89    0.30
   8  -2 -14    1.30    0.38
  -8  -2  14    0.69    0.41
  -8   2  13    0.24    0.40
   8   2 -13    1.08    0.40
  -8  -2  13    0.98    0.30
   8  -2 -13   -1.62    1.05
   8  -2 -13    1.12    0.43
  -8  -2  13    0.78    0.38
  -8   2  12    0.04    0.35
   8   2 -12    0.31    0.34
   8  -2 -12    0.13    0.35
  -8  -2  12    0.22    0.33
  -8  -2  12   -0.01    0.19
   8  -2 -12   -0.75    0.69
   8   2 -11    4.34    0.53
  -8   2  11    3.98    0.26
  -8   2  11    4.53    0.55
  -8  -2  11    4.30    0.51
  -8  -2  11    4.04    0.46
   8  -2 -11    4.08    0.54
   8  -2 -11    3.20    0.93
  -8   2  10    3.99    0.48
  -8   2  10    3.32    0.27
   8   2 -10    3.61    0.47
   8   2 -10    4.30    0.63
   8  -2 -10    3.77    0.46
  -8  -2  10    3.80    0.47
  -8  -2  10    4.09    0.49
   8  -2 -10    3.63    0.91
   8   2  -9    1.87    0.37
  -8   2   9    2.23    0.26
   8   2  -9    1.26    0.26
   8   2  -9    1.50    0.32
  -8   2   9    1.65    0.39
   8  -2  -9    3.46    0.96
   8  -2  -9    2.15    0.36
  -8  -2   9    2.27    0.39
  -8  -2   9    1.64    0.32
  -8   2   8   13.19    0.51
  -8   2   8   13.19    0.62
   8   2  -8   12.65    0.58
   8   2  -8   13.11    0.64
   8   2  -8   13.03    0.71
  -8  -2   8   13.70    0.71
   8  -2  -8   16.19    1.42
  -8  -2   8   12.87    0.61
   8  -2  -8   12.86    0.62
   8   2  -7    8.35    0.52
   8   2  -7    8.08    0.43
  -8   2   7    8.26    0.55
  -8   2   7    8.32    0.46
   8   2  -7    8.25    0.47
   8  -2  -7    7.83    0.36
   8  -2  -7    8.12    0.54
  -8  -2   7    6.96    0.43
  -8  -2   7    8.52    0.56
   8  -2  -7   10.29    1.22
   8   2  -6    5.96    0.42
  -8   2   6    6.30    0.45
  -8   2   6    6.82    0.47
   8   2  -6    5.88    0.40
  -8   2   6    7.04    0.50
   8  -2  -6    6.47    0.36
  -8  -2   6    6.67    0.45
   8  -2  -6    6.86    1.03
  -8  -2   6    6.88    0.55
   8  -2  -6    6.22    0.48
   8   2  -5    0.02    0.21
   8   2  -5   -0.08    0.18
  -8   2   5    0.04    0.18
  -8   2   5    0.20    0.20
  -8   2   5    0.04    0.16
   8  -2  -5    0.04    0.17
   8  -2  -5    1.11    0.61
  -8  -2   5    0.00    0.14
  -8  -2   5    0.12    0.11
   8  -2  -5   -0.03    0.10
  -8  -2   5    0.12    0.21
  -8   2   4    1.28    0.30
   8   2  -4    1.43    0.25
  -8   2   4    0.92    0.27
  -8   2   4    1.41    0.43
  -8   2   4    1.16    0.27
  -8   2   4    1.27    0.25
   8   2  -4    1.39    0.24
  -8  -2   4    1.20    0.28
   8  -2  -4    1.10    0.21
  -8  -2   4    1.12    0.28
   8  -2  -4    2.72    0.63
   8  -2  -4    1.33    0.25
  -8   2   3   29.04    1.02
  -8   2   3   29.03    1.18
  -8   2   3   29.04    0.85
   8   2  -3   28.44    0.78
  -8   2   3   29.12    0.82
   8   2  -3   28.12    0.76
  -8   2   3   28.42    0.77
   8  -2  -3   27.03    0.78
   8  -2  -3   28.05    0.92
   8  -2  -3   29.17    1.41
  -8  -2   3   30.12    1.09
  -8  -2   3   27.70    0.79
  -8   2   2   11.30    0.70
  -8   2   2   11.00    0.54
   8   2  -2   10.85    0.51
   8   2  -2   10.72    0.53
  -8   2   2   10.08    0.65
  -8   2   2   10.03    0.56
  -8  -2   2   10.03    0.52
  -8  -2   2   10.73    0.66
   8  -2  -2   10.39    0.93
   8  -2  -2   10.17    0.54
  -8   2   1    3.58    0.42
   8   2  -1    3.99    0.37
  -8   2   1    2.57    0.43
  -8   2   1    3.32    0.33
  -8   2   1    3.54    0.45
   8   2  -1    3.42    0.34
  -8  -2   1    3.42    0.34
   8  -2  -1    3.64    0.41
  -8  -2   1    3.50    0.44
   8  -2  -1    2.22    0.45
   8   2   0    4.69    0.44
  -8   2   0    4.83    0.46
   8   2   0    4.82    0.41
   8  -2   0    4.76    0.45
   8  -2   0    4.79    0.93
  -8  -2   0    4.75    0.52
  -8  -2   0    4.81    0.50
   8   2   1    1.94    0.33
  -8   2  -1    1.67    0.26
   8   2   1    2.11    0.39
  -8  -2  -1    1.37    0.38
   8  -2   1    1.49    0.35
  -8  -2  -1    1.05    0.25
   8  -2   1    1.52    0.52
   8   2   2    2.06    0.46
   8   2   2    3.13    0.40
  -8   2  -2    3.22    0.18
  -8   2  -2    2.82    0.20
   8  -2   2    2.74    0.42
  -8  -2  -2    3.71    0.62
  -8  -2  -2    2.73    0.51
   8  -2   2    3.12    0.73
   8   2   3    4.27    0.51
   8   2   3    3.38    0.60
  -8  -2  -3    5.09    0.65
   8  -2   3    5.11    0.96
   8  -2   3    4.59    0.51
   8   2   4    0.39    0.49
   8   2   4    0.57    0.35
   8  -2   4    0.79    0.36
  -8  -2  -4    0.26    0.41
  -8  -2  -4    0.50    0.34
   8  -2   4    0.07    0.70
   8   2   5    0.30    0.54
   8   2   5    0.49    0.38
  -8  -2  -5   -0.43    0.41
  -8  -2  -5    0.75    0.38
   8  -2   5    0.69    0.30
   8  -2   5   -0.28    0.81
   8   2   6    1.12    0.43
   8   2   6    1.10    0.71
  -8  -2  -6    0.31    0.41
   8  -2   6   -0.06    0.75
  -8  -2  -6    1.30    0.47
   8  -2   6    1.58    0.38
   8   2   7   -0.08    0.38
  -8  -2  -7    0.69    0.41
   8  -2   7    0.47    0.39
   8   2   8    1.06    0.50
  -8  -2  -8    1.14    0.48
   8  -2   8    0.91    0.46
   8   2   9    0.47    0.49
   8  -2   9   -0.02    0.43
  -8   3  16   -0.12    0.35
   8  -3 -16    1.01    0.44
  -8   3  15   -0.58    0.41
   8   3 -15    0.20    0.37
   8  -3 -15    0.44    0.39
  -8   3  14   -0.26    0.39
   8   3 -14    0.44    0.36
   8  -3 -14    0.87    0.35
   8   3 -13    2.57    0.47
  -8   3  13    1.83    0.49
  -8  -3  13    1.80    0.38
   8  -3 -13    1.94    0.48
  -8  -3  13    1.65    0.41
   8  -3 -13    1.13    0.97
   8   3 -12    0.80    0.35
  -8   3  12   -0.27    0.34
   8  -3 -12   -1.54    0.90
  -8  -3  12   -0.06    0.28
  -8  -3  12    0.41    0.26
   8  -3 -12    0.11    0.33
  -8   3  11    4.46    0.56
   8   3 -11    5.50    0.53
   8  -3 -11    3.39    1.12
   8  -3 -11    5.28    0.59
  -8  -3  11    5.30    0.53
  -8  -3  11    6.17    0.64
   8   3 -10    5.55    0.47
   8   3 -10    6.35    0.53
  -8   3  10    5.99    0.51
   8  -3 -10    5.00    1.12
   8  -3 -10    6.10    0.57
  -8  -3  10    6.04    0.62
  -8  -3  10    5.76    0.50
  -8   3   9    2.76    0.44
   8   3  -9    3.20    0.42
   8   3  -9    2.75    0.36
   8  -3  -9    3.23    0.43
  -8  -3   9    2.18    0.36
   8  -3  -9    2.16    0.91
  -8  -3   9    3.00    0.40
  -8   3   8   10.31    0.57
   8   3  -8    9.77    0.51
   8   3  -8    9.78    0.56
   8  -3  -8   10.56    1.32
  -8  -3   8    9.90    0.53
  -8  -3   8   10.39    0.72
   8  -3  -8    9.88    0.61
  -8   3   7    4.37    0.42
   8   3  -7    3.78    0.36
   8   3  -7    4.22    0.41
  -8   3   7    4.13    0.46
  -8  -3   7    3.48    0.37
  -8  -3   7    2.95    0.42
   8  -3  -7    3.55    0.75
   8  -3  -7    3.48    0.23
   8  -3  -7    3.67    0.37
  -8   3   6    1.05    0.25
  -8   3   6    0.95    0.29
   8   3  -6    1.45    0.29
   8   3  -6    1.24    0.26
  -8  -3   6    0.92    0.25
  -8  -3   6    0.87    0.28
   8  -3  -6    1.00    0.25
   8  -3  -6    1.18    0.63
   8  -3  -6    0.80    0.15
   8   3  -5    1.51    0.26
   8   3  -5    1.35    0.28
  -8   3   5    1.53    0.28
  -8   3   5    1.69    0.37
  -8   3   5    2.29    0.34
  -8  -3   5    1.41    0.27
   8  -3  -5    1.11    0.19
  -8  -3   5    1.35    0.31
   8  -3  -5    1.44    0.30
   8  -3  -5    2.42    0.69
   8   3  -4    0.78    0.25
  -8   3   4    0.83    0.26
  -8   3   4    0.70    0.27
  -8   3   4    0.43    0.28
  -8   3   4    0.55    0.31
   8   3  -4    0.73    0.22
  -8  -3   4    0.34    0.19
  -8  -3   4    0.56    0.24
   8  -3  -4    0.40    0.17
   8  -3  -4    0.51    0.20
   8  -3  -4    1.31    0.57
  -8   3   3    6.05    0.48
   8   3  -3    6.83    0.44
   8   3  -3    6.26    0.40
  -8   3   3    5.88    0.39
  -8   3   3    6.19    0.55
  -8   3   3    5.92    0.46
   8  -3  -3    6.00    0.40
  -8  -3   3    6.61    0.59
   8  -3  -3    7.96    0.91
  -8  -3   3    6.39    0.41
   8  -3  -3    5.66    0.45
  -8   3   2    2.78    0.38
   8   3  -2    3.02    0.34
   8   3  -2    2.91    0.35
  -8   3   2    3.05    0.37
  -8   3   2    2.46    0.38
  -8   3   2    2.46    0.41
  -8  -3   2    2.57    0.32
   8  -3  -2    2.17    0.50
   8  -3  -2    2.43    0.36
  -8  -3   2    2.07    0.38
   8   3  -1    1.17    0.27
  -8   3   1    1.34    0.26
  -8   3   1    1.28    0.32
  -8   3   1    1.43    0.26
   8   3  -1    1.39    0.30
   8   3  -1    1.34    0.19
  -8  -3   1    1.04    0.28
   8  -3  -1    0.81    0.41
   8  -3  -1    1.63    0.32
   8   3   0    0.26    0.15
  -8   3   0    0.01    0.10
  -8   3   0    0.13    0.18
   8   3   0   -0.39    0.21
   8   3   0    0.12    0.21
   8  -3   0   -0.22    0.23
  -8  -3   0    0.02    0.15
  -8  -3   0   -0.22    0.16
   8  -3   0   -0.02    0.37
   8   3   1    0.00    0.25
   8   3   1   -0.12    0.20
  -8  -3  -1   -0.07    0.18
   8  -3   1   -0.51    0.23
   8  -3   1    0.03    0.48
  -8  -3  -1   -0.01    0.20
   8   3   2    0.50    0.25
  -8  -3  -2    0.46    0.35
   8  -3   2    0.76    0.33
   8  -3   2    0.56    0.60
  -8  -3  -2    0.52    0.26
   8   3   3    0.92    0.35
   8  -3   3    0.05    0.68
  -8  -3  -3    0.19    0.36
   8  -3   3    1.00    0.34
   8   3   4    0.57    0.28
  -8  -3  -4    0.21    0.32
  -8  -3  -4    0.79    0.41
   8  -3   4    0.83    0.29
   8  -3   4   -0.13    0.75
   8   3   5    0.96    0.39
  -8  -3  -5   -0.09    0.42
   8  -3   5    1.05    0.39
   8  -3   5   -1.03    0.80
  -8  -3  -5    0.93    0.43
   8   3   6    0.41    0.39
   8  -3   6    1.35    0.41
   8  -3   6   -1.53    0.96
  -8  -3  -6    1.05    0.45
  -8  -3  -6   -0.21    0.34
   8   3   7    0.00    0.37
  -8  -3  -7    0.62    0.46
  -8  -3  -7   -1.03    0.50
   8  -3   7    0.00    0.26
   8   3   8    0.34    0.35
  -8  -3  -8    0.72    0.43
   8  -3   8    0.34    0.32
  -8   4  15   -0.13    0.44
   8   4 -15    0.91    0.40
  -8   4  14    0.52    0.36
   8   4 -14    1.01    0.39
   8  -4 -14    1.11    0.43
  -8   4  13    3.93    0.60
   8   4 -13    2.87    0.48
  -8  -4  13    2.84    0.50
   8  -4 -13    3.32    0.54
   8  -4 -13    1.16    1.01
   8   4 -12    0.66    0.32
  -8   4  12    0.05    0.36
  -8  -4  12   -0.11    0.31
   8  -4 -12   -1.03    0.92
  -8  -4  12    0.47    0.32
   8  -4 -12    0.76    0.36
  -8   4  11    1.03    0.34
   8   4 -11    1.10    0.31
   8  -4 -11    0.03    0.93
  -8  -4  11    0.57    0.35
  -8  -4  11    0.89    0.34
   8  -4 -11    1.45    0.39
   8   4 -10    0.06    0.29
  -8   4  10    0.19    0.32
   8  -4 -10    0.18    0.22
  -8  -4  10   -0.06    0.26
  -8  -4  10    0.29    0.27
  -8  -4  10   -0.20    0.21
   8  -4 -10    0.14    0.63
  -8   4   9   -0.16    0.28
   8   4  -9   -0.26    0.21
  -8  -4   9    0.27    0.27
  -8  -4   9   -0.04    0.22
  -8  -4   9   -0.11    0.23
   8  -4  -9   -0.25    0.52
   8  -4  -9   -0.23    0.25
  -8   4   8    1.62    0.37
   8   4  -8    1.74    0.32
   8   4  -8    1.82    0.30
  -8  -4   8    1.90    0.32
   8  -4  -8    2.25    0.72
   8  -4  -8    1.79    0.36
  -8  -4   8    1.44    0.33
   8   4  -7    0.90    0.26
   8   4  -7    1.14    0.27
  -8   4   7    1.53    0.31
  -8   4   7    1.01    0.32
  -8  -4   7    1.19    0.26
   8  -4  -7    1.15    0.14
   8  -4  -7    1.25    0.31
  -8  -4   7    1.03    0.32
   8  -4  -7    0.82    0.68
  -8   4   6    1.63    0.34
   8   4  -6    1.42    0.27
  -8   4   6    1.34    0.40
  -8   4   6    1.91    0.32
   8   4  -6    1.25    0.27
   8  -4  -6    0.97    0.17
  -8  -4   6    1.09    0.25
   8  -4  -6    1.31    0.31
   8  -4  -6    1.53    0.66
  -8  -4   6    1.34    0.35
  -8   4   5    2.53    0.36
   8   4  -5    2.46    0.32
  -8   4   5    2.56    0.46
   8   4  -5    2.60    0.31
  -8   4   5    2.50    0.38
   8  -4  -5    2.84    0.77
   8  -4  -5    2.70    0.37
  -8  -4   5    1.72    0.38
   8  -4  -5    2.40    0.30
  -8  -4   5    2.63    0.31
  -8   4   4    3.05    0.51
   8   4  -4    3.06    0.34
   8   4  -4    3.23    0.34
  -8   4   4    3.56    0.40
  -8   4   4    3.08    0.40
   8  -4  -4    3.46    0.38
   8  -4  -4    3.42    0.39
  -8  -4   4    3.05    0.32
  -8  -4   4    2.86    0.45
   8  -4  -4    3.63    0.73
   8   4  -3    1.34    0.29
  -8   4   3    1.68    0.44
  -8   4   3    1.73    0.36
  -8   4   3    1.68    0.31
   8   4  -3    1.45    0.26
  -8   4   3    1.45    0.31
  -8  -4   3    1.32    0.27
   8  -4  -3    1.38    0.31
   8  -4  -3    1.55    0.60
  -8  -4   3    1.10    0.29
  -8   4   2    2.97    0.40
  -8   4   2    2.94    0.50
   8   4  -2    2.83    0.34
   8   4  -2    2.82    0.35
  -8   4   2    2.81    0.36
  -8   4   2    3.13    0.39
   8  -4  -2    2.53    0.58
   8  -4  -2    2.85    0.37
   8  -4  -2    3.08    0.61
  -8  -4   2    2.03    0.39
  -8  -4   2    2.05    0.33
   8   4  -1    1.64    0.30
  -8   4   1    1.31    0.33
   8   4  -1    1.65    0.28
   8   4  -1    1.70    0.29
  -8   4   1    2.12    0.28
  -8   4   1    1.78    0.33
  -8  -4   1    1.37    0.36
   8  -4  -1    1.40    0.31
   8  -4  -1    1.21    0.45
   8   4   0    5.50    0.38
   8   4   0    4.65    0.39
   8   4   0    4.71    0.48
  -8   4   0    5.01    0.44
  -8  -4   0    4.88    0.57
  -8  -4   0    3.35    0.61
   8  -4   0    4.34    0.44
   8  -4   0    5.91    0.99
   8   4   1    1.53    0.35
  -8   4  -1    1.10    0.30
   8   4   1    1.09    0.31
   8   4   1    1.65    0.27
   8  -4   1    1.21    0.59
   8  -4   1    1.23    0.31
  -8  -4  -1    0.94    0.38
   8   4   2   -0.15    0.26
   8  -4   2    0.02    0.25
   8  -4   2   -0.38    0.61
  -8  -4  -2   -0.37    0.28
   8   4   3    1.56    0.37
   8  -4   3    0.63    0.80
   8  -4   3    1.16    0.35
  -8  -4  -3    0.61    0.38
   8   4   4    0.61    0.33
  -8  -4  -4    0.01    0.29
   8  -4   4    0.02    0.87
   8  -4   4    0.58    0.33
  -8  -4  -4    1.44    0.52
   8   4   5    1.53    0.41
  -8  -4  -5    1.99    0.58
   8  -4   5    1.68    0.41
   8  -4   5    0.88    0.79
  -8  -4  -5    0.62    0.48
   8   4   6    1.47    0.44
  -8  -4  -6    0.18    0.52
   8  -4   6   -1.08    0.97
  -8  -4  -6    1.46    0.56
   8   4   7    0.56    0.35
  -8  -4  -7    1.34    0.55
  -8  -4  -7   -1.08    0.49
  -8  -4  -8    0.77    0.47
   8   5 -14    0.29    0.30
  -8   5  14    0.21    0.43
  -8  -5  14    0.71    0.37
   8   5 -13    0.38    0.31
  -8   5  13    0.16    0.40
  -8  -5  13    0.24    0.32
   8   5 -12    0.55    0.33
  -8   5  12   -0.13    0.36
  -8  -5  12    0.16    0.23
   8   5 -11    2.04    0.39
  -8   5  11    2.24    0.46
  -8  -5  11    2.19    0.47
   8  -5 -11    0.54    1.00
  -8   5  10    0.42    0.33
   8   5 -10    0.48    0.28
  -8  -5  10    0.60    0.33
   8  -5 -10   -0.03    0.85
   8   5  -9    0.49    0.26
  -8   5   9    0.62    0.33
   8  -5  -9   -0.19    0.71
  -8  -5   9    0.63    0.32
   8  -5  -9    0.40    0.26
   8   5  -8    0.12    0.23
  -8   5   8    0.05    0.28
   8  -5  -8   -0.20    0.64
  -8  -5   8    0.24    0.22
   8  -5  -8   -0.13    0.23
  -8   5   7    1.83    0.37
   8   5  -7    1.75    0.30
  -8   5   7    1.59    0.45
  -8  -5   7    1.21    0.38
   8  -5  -7    0.98    0.71
   8  -5  -7    1.46    0.32
  -8   5   6    2.30    0.50
  -8   5   6    1.92    0.36
   8   5  -6    2.20    0.31
  -8  -5   6    1.42    0.35
   8  -5  -6    1.79    0.33
   8  -5  -6    1.59    0.70
   8   5  -5    6.45    0.43
  -8   5   5    6.38    0.63
  -8   5   5    6.62    0.54
   8  -5  -5    6.58    0.95
   8  -5  -5    6.07    0.45
  -8  -5   5    7.12    0.66
  -8   5   4    0.26    0.25
  -8   5   4   -0.04    0.35
   8   5  -4    0.10    0.20
   8  -5  -4    0.29    0.22
   8  -5  -4   -0.31    0.48
  -8  -5   4    0.06    0.20
  -8   5   3   10.46    0.58
  -8   5   3    9.41    0.75
   8   5  -3   10.34    0.48
   8  -5  -3   10.05    0.55
  -8  -5   3    8.98    0.73
   8  -5  -3    8.07    0.95
  -8  -5   3   10.13    0.56
  -8   5   2   -0.14    0.36
   8   5  -2   -0.14    0.19
  -8   5   2    0.04    0.24
  -8  -5   2    0.36    0.30
   8  -5  -2    0.17    0.21
   8  -5  -2   -1.08    0.46
   8   5  -1    1.29    0.29
   8   5  -1    0.59    0.30
   8  -5  -1    0.89    0.27
  -8  -5   1    1.10    0.33
   8  -5  -1    1.71    0.58
   8   5   0    0.14    0.24
   8   5   0    0.32    0.26
   8  -5   0    0.12    0.23
   8  -5   0    0.43    0.51
  -8  -5   0    0.41    0.31
   8   5   1    0.28    0.25
   8   5   1    0.78    0.27
  -8  -5  -1    0.42    0.33
   8  -5   1    0.31    0.51
   8   5   2    0.90    0.28
   8   5   2    0.33    0.31
   8  -5   2    0.89    0.78
  -8  -5  -2    0.09    0.25
   8   5   3    0.98    0.35
  -8  -5  -3    0.61    0.40
   8  -5   3    0.97    0.69
  -8  -5  -3    1.27    0.53
   8   5   4    0.15    0.33
   8  -5   4    0.55    0.91
  -8  -5  -4    0.39    0.43
  -8  -5  -4    1.03    0.49
   8   5   5    0.18    0.32
   8  -5   5   -0.79    0.88
  -8  -5  -5    1.31    0.53
  -8  -5  -5   -0.38    0.40
   8   5   6    0.40    0.39
   8  -5   6   -1.30    0.94
  -8  -5  -6    0.90    0.49
  -8  -5  -6   -0.64    0.43
  -8  -5  -7    0.56    0.47
   8   6 -13    0.86    0.35
  -8   6  12   -0.31    0.34
   8   6 -12    0.25    0.28
  -8  -6  12    0.42    0.34
  -8   6  11   -0.20    0.33
   8   6 -11    0.04    0.24
  -8  -6  11    0.21    0.33
   8   6 -10    2.22    0.33
  -8   6  10    1.68    0.43
  -8  -6  10    2.11    0.46
   8  -6 -10    0.25    0.96
   8   6  -9    0.21    0.23
  -8   6   9   -0.18    0.31
  -8  -6   9   -0.07    0.20
   8  -6  -9   -1.17    0.65
  -8   6   8    1.14    0.33
  -8   6   8    0.98    0.45
   8   6  -8    0.83    0.25
  -8  -6   8    0.50    0.34
   8  -6  -8    0.00    0.67
  -8   6   7    0.30    0.25
  -8   6   7    0.49    0.41
   8   6  -7    0.21    0.20
  -8  -6   7    0.41    0.33
   8  -6  -7    0.05    0.71
  -8   6   6    1.21    0.47
   8   6  -6    0.21    0.20
  -8   6   6    0.55    0.27
  -8  -6   6    0.53    0.28
   8  -6  -6   -0.16    0.61
  -8   6   5    1.18    0.33
   8   6  -5    0.86    0.22
  -8   6   5    1.45    0.51
  -8  -6   5    1.02    0.34
   8  -6  -5   -0.12    0.62
   8   6  -4    0.65    0.21
  -8   6   4    0.66    0.25
  -8   6   4    0.80    0.50
   8  -6  -4   -0.77    0.55
  -8  -6   4    0.30    0.31
   8   6  -3    0.07    0.19
  -8   6   3    0.20    0.23
  -8   6   3   -0.80    0.39
  -8  -6   3   -0.08    0.28
  -8   6   2    0.35    0.51
   8   6  -2    0.34    0.21
  -8  -6   2    0.09    0.24
   8   6  -1    2.27    0.46
   8   6  -1    2.40    0.31
  -8  -6   1    2.08    0.47
   8   6   0    2.32    0.32
   8   6   0    2.58    0.45
  -8  -6   0    1.96    0.47
   8   6   1    1.02    0.35
   8   6   1    0.46    0.27
  -8  -6  -1    0.37    0.35
   8  -6   1    2.68    0.78
   8   6   2    0.21    0.27
   8   6   2    0.46    0.31
   8  -6   2    1.86    0.76
  -8  -6  -2    0.11    0.24
   8   6   3    0.13    0.30
   8   6   3    0.49    0.29
   8  -6   3    0.87    0.87
  -8  -6  -3    0.65    0.51
   8   6   4    0.22    0.30
   8   6   4    1.35    0.33
   8  -6   4    0.57    0.91
  -8  -6  -4    1.04    0.52
  -8  -6  -4   -0.50    0.35
   8   6   5   -0.13    0.33
  -8  -6  -5    0.98    0.59
   8  -6   5    1.21    1.11
  -8  -6  -5   -0.78    0.37
   8   6   6    0.60    0.37
  -8  -6  -6   -0.84    0.54
  -8   7  11   -0.18    0.30
  -8   7  10    0.50    0.47
  -8   7  10    0.07    0.35
  -8  -7  10    0.50    0.30
  -8   7   9    0.46    0.31
  -8   7   9    0.70    0.39
   8  -7  -9   -1.38    0.80
  -8  -7   9    0.08    0.25
  -8   7   8    0.13    0.30
  -8   7   8    0.11    0.45
  -8  -7   8    0.07    0.24
  -8   7   7    1.00    0.32
  -8   7   7    1.63    0.57
   8  -7  -7   -0.74    0.70
  -8  -7   7    0.38    0.35
  -8   7   6    0.59    0.51
  -8   7   6    0.02    0.25
  -8  -7   6    0.18    0.32
  -8   7   5    0.66    0.27
  -8   7   5    0.34    0.50
  -8  -7   5    0.51    0.36
  -8   7   4    1.10    0.29
  -8   7   4    0.45    0.53
  -8  -7   4    0.46    0.30
   8   7   3   -0.01    0.25
  -8  -7  -3   -0.45    0.32
  -8  -7  -3    0.88    0.57
   8   7   4   -0.34    0.27
  -8  -7  -4   -0.59    0.35
  -8   8   8    0.18    0.29
  -8   8   8    0.63    0.44
  -8   8   7    0.86    0.54
  -8   8   7    0.19    0.26
  -8   8   6    0.64    0.59
  -8   8   6    0.50    0.25
  -8  -8   6    0.15    0.35
  -8   8   5    0.23    0.22
  -8   8   5    0.23    0.58
  -8  -8   5    0.02    0.34
  -8   8   4   -0.37    0.56
  -8  -8   4    0.34    0.37
  -8  -8   2   -0.19    0.32
  -8  -8   1   -0.23    0.30
  -8  -8   0    0.15    0.36
  -9   0  17   -1.20    0.44
  -9   0  16    0.77    0.53
   9   0 -16    1.39    0.51
   9   0 -15    0.10    0.30
  -9   0  15   -0.14    0.30
  -9   0  14    0.64    0.23
   9   0 -14    1.15    0.45
  -9   0  14   -0.12    0.39
   9   0 -14   -1.69    0.78
  -9   0  13    1.35    0.45
  -9   0  13    1.27    0.27
   9   0 -13   -0.01    0.83
   9   0 -13    1.65    0.47
  -9   0  12    0.23    0.20
   9   0 -12    0.21    0.36
  -9   0  12   -0.28    0.33
   9   0 -12   -0.11    0.73
  -9   0  11    0.44    0.18
   9   0 -11    0.80    0.36
  -9   0  11    0.45    0.35
   9   0 -10    3.31    0.50
  -9   0  10    3.65    0.41
  -9   0  10    3.44    0.48
   9   0  -9    0.39    0.26
  -9   0   9    0.29    0.17
  -9   0   9    0.08    0.30
   9   0  -9    0.10    0.26
   9   0  -8    1.30    0.35
   9   0  -8    0.46    0.23
  -9   0   8    0.18    0.29
  -9   0   8    0.82    0.22
  -9   0   7    0.59    0.29
  -9   0   7    0.25    0.17
   9   0  -7    0.01    0.20
  -9   0   6    0.09    0.17
   9   0  -6    0.39    0.27
  -9   0   6    0.30    0.26
  -9   0   5    4.43    0.21
   9   0  -5    4.19    0.45
  -9   0   5    4.22    0.46
  -9   0   5    4.76    0.45
   9   0  -4    3.93    0.37
  -9   0   4    4.02    0.37
  -9   0   4    3.44    0.47
   9   0  -4    3.65    0.44
   9   0  -3    4.55    0.45
  -9   0   3    5.44    0.56
   9   0  -3    4.55    0.56
  -9   0   3    4.90    0.40
  -9   0   3    4.45    0.85
  -9   0   2    0.17    0.20
   9   0  -2    0.25    0.27
  -9   0   2   -0.01    0.24
  -9   0   2   -0.34    0.51
   9   0  -2    0.14    0.20
  -9   0   1    0.10    0.28
   9   0  -1    0.51    0.24
  -9   0   1    0.49    0.23
   9   0  -1    0.27    0.26
   9   0   0    1.74    0.44
  -9   0   0    2.33    0.46
   9   0   0    2.54    0.37
   9   0   1    1.70    0.39
   9   0   1    1.45    0.47
  -9   0  -1    1.72    0.41
   9   0   2    0.08    0.43
   9   0   2    0.50    0.27
  -9   0  -2    0.15    0.30
  -9   0  -3    7.24    0.81
   9   0   3    6.46    0.97
   9   0   3    8.04    0.57
   9   0   4   -0.67    0.66
  -9   0  -4    0.10    0.49
   9   0   4    0.62    0.39
  -9   0  -4    0.75    0.29
  -9   0  -5    0.61    0.29
   9   0   5    0.03    0.36
   9   0   5   -0.21    0.79
   9   0   6   -0.38    0.89
   9   0   6    1.34    0.40
   9   0   7    0.00    0.30
   9   0   8    1.45    0.45
   9   0   9   -0.10    0.34
  -9   1  17   -0.73    0.47
   9  -1 -17    0.69    0.50
  -9  -1  17   -0.45    0.47
   9   1 -16    0.28    0.41
   9  -1 -16    0.43    0.44
  -9  -1  16   -0.03    0.33
  -9   1  15    0.47    0.36
   9   1 -15    0.93    0.37
  -9  -1  15    0.16    0.42
  -9  -1  15    0.86    0.27
   9  -1 -15    0.35    0.32
  -9   1  14   -0.30    0.38
   9   1 -14    0.40    0.39
  -9  -1  14   -0.02    0.27
   9  -1 -14   -0.06    0.38
  -9  -1  14    0.26    0.24
  -9   1  13    2.72    0.54
  -9   1  13    3.10    0.39
   9   1 -13    2.52    0.51
  -9  -1  13    3.68    0.47
  -9  -1  13    2.48    0.49
   9  -1 -13    3.26    0.56
   9  -1 -13    0.05    1.20
   9   1 -12    4.31    0.57
  -9   1  12    5.15    0.42
  -9   1  12    4.66    0.60
  -9  -1  12    4.61    0.58
   9  -1 -12    2.75    1.20
   9  -1 -12    4.67    0.60
  -9  -1  12    5.26    0.52
  -9   1  11    6.71    0.64
  -9   1  11    6.83    0.46
   9   1 -11    6.64    0.54
   9  -1 -11    5.46    1.10
  -9  -1  11    6.38    0.53
   9  -1 -11    6.45    0.55
  -9  -1  11    7.45    0.57
  -9   1  10    2.58    0.34
   9   1 -10    2.45    0.44
  -9   1  10    2.58    0.46
  -9  -1  10    1.84    0.41
  -9  -1  10    1.80    0.32
   9  -1 -10    2.32    0.45
   9  -1 -10    3.18    1.07
   9   1  -9    0.41    0.34
   9   1  -9    0.16    0.24
  -9   1   9    0.44    0.34
  -9   1   9    0.69    0.19
   9  -1  -9    1.66    0.73
  -9  -1   9    0.43    0.21
   9  -1  -9    0.11    0.32
  -9  -1   9    0.66    0.27
  -9   1   8    1.72    0.38
  -9   1   8    1.99    0.28
   9   1  -8    2.15    0.35
   9  -1  -8    2.93    0.74
  -9  -1   8    2.41    0.40
  -9  -1   8    1.86    0.31
   9  -1  -8    2.15    0.41
   9   1  -7    5.25    0.49
  -9   1   7    6.30    0.46
  -9   1   7    5.50    0.44
   9   1  -7    6.15    0.51
  -9  -1   7    5.82    0.43
   9  -1  -7    5.36    0.44
   9  -1  -7    5.86    0.38
  -9  -1   7    6.40    0.53
   9   1  -6    1.06    0.26
  -9   1   6    0.94    0.23
   9   1  -6    0.64    0.14
  -9   1   6    1.56    0.30
   9  -1  -6    0.95    0.19
  -9  -1   6    1.01    0.26
  -9  -1   6    1.25    0.27
   9  -1  -6    1.59    0.31
  -9   1   5    2.12    0.32
   9   1  -5    1.99    0.20
  -9   1   5    2.39    0.27
  -9   1   5    1.93    0.36
   9   1  -5    2.66    0.38
   9   1  -5    2.14    0.19
   9   1  -5    2.35    0.31
   9  -1  -5    2.26    0.30
  -9  -1   5    2.54    0.37
  -9  -1   5    2.02    0.34
   9  -1  -5    1.93    0.36
  -9   1   4    5.02    0.80
   9   1  -4    6.38    0.45
  -9   1   4    6.07    0.44
   9   1  -4    5.82    0.31
  -9   1   4    6.08    0.55
   9   1  -4    5.56    0.41
  -9   1   4    6.01    0.33
   9  -1  -4    6.10    0.63
  -9  -1   4    6.59    0.58
   9  -1  -4    6.24    0.44
  -9  -1   4    5.92    0.42
  -9   1   3   15.61    0.84
   9   1  -3   15.55    0.63
   9   1  -3   16.06    0.67
  -9   1   3   14.94    0.68
   9   1  -3   15.66    0.71
  -9   1   3   13.89    1.02
   9  -1  -3   15.70    0.97
   9  -1  -3   15.21    0.67
  -9  -1   3   15.31    0.84
  -9  -1   3   15.09    0.66
  -9   1   2    3.06    0.68
   9   1  -2    4.21    0.51
   9   1  -2    4.30    0.39
  -9   1   2    4.25    0.40
  -9   1   2    5.05    0.62
  -9  -1   2    4.49    0.46
   9  -1  -2    4.46    0.40
  -9  -1   2    4.67    0.50
   9  -1  -2    4.12    0.74
   9   1  -1    1.49    0.29
  -9   1   1    1.62    0.57
  -9   1   1    2.10    0.40
  -9   1   1    2.44    0.40
   9   1  -1    2.50    0.39
  -9  -1   1    2.43    0.43
   9  -1  -1    2.89    0.42
  -9  -1   1    2.67    0.35
   9  -1  -1    1.81    0.42
  -9   1   0    0.20    0.26
   9   1   0    0.12    0.22
   9   1   0    0.04    0.24
  -9  -1   0    0.04    0.22
   9  -1   0    0.04    0.21
   9  -1   0   -0.06    0.31
   9   1   1   -0.13    0.21
  -9   1  -1    0.12    0.29
   9   1   1   -0.11    0.29
  -9  -1  -1   -0.04    0.23
   9  -1   1   -0.08    0.39
   9  -1   1   -0.03    0.22
  -9   1  -2    0.01    0.41
   9   1   2   -0.30    0.30
   9   1   2   -0.23    0.22
   9  -1   2    0.29    0.25
  -9  -1  -2    0.18    0.38
   9  -1   2    0.07    0.49
  -9   1  -3    0.39    0.19
   9   1   3   -0.02    0.42
   9   1   3   -0.03    0.34
   9  -1   3    0.13    0.33
  -9  -1  -3    0.13    0.41
   9  -1   3   -0.80    0.61
   9   1   4    1.51    0.37
   9   1   4    0.78    0.63
  -9  -1  -4    0.48    0.49
   9  -1   4    1.86    0.46
  -9  -1  -4    1.43    0.42
   9  -1   4   -0.12    0.82
   9   1   5    0.17    0.72
   9   1   5    0.74    0.42
   9  -1   5    1.25    0.43
  -9  -1  -5    0.23    0.41
   9  -1   5   -1.57    0.88
  -9  -1  -5    1.45    0.42
   9   1   6    0.62    0.42
   9   1   6   -0.64    0.77
   9  -1   6    0.60    0.42
  -9  -1  -6    0.85    0.36
   9   1   7   -0.35    0.90
   9   1   7    1.07    0.48
   9  -1   7    1.01    0.38
   9   1   8   -1.62    0.94
   9   1   8   -0.14    0.43
   9  -1   8    0.23    0.34
   9  -1   9   -0.01    0.47
  -9   2  16   -0.48    0.41
   9   2 -16    0.66    0.44
   9  -2 -16    0.76    0.47
  -9  -2  16    0.86    0.33
  -9  -2  16    0.34    0.48
  -9   2  15   -0.79    0.40
   9   2 -15    0.62    0.42
   9  -2 -15    0.48    0.43
  -9  -2  15    0.17    0.23
  -9  -2  15   -0.38    0.25
   9   2 -14    0.93    0.43
  -9   2  14    0.35    0.34
  -9  -2  14    0.63    0.27
  -9  -2  14    0.07    0.37
   9  -2 -14    0.46    0.42
   9   2 -13    0.40    0.36
  -9   2  13   -0.05    0.28
   9  -2 -13    0.13    0.27
   9  -2 -13   -1.41    0.77
  -9  -2  13   -0.05    0.34
  -9  -2  13    0.10    0.22
   9   2 -12    1.52    0.41
  -9   2  12    1.36    0.37
  -9  -2  12    1.22    0.40
  -9  -2  12    1.44    0.34
   9  -2 -12    1.50    0.38
   9  -2 -12    0.51    0.85
  -9   2  11    2.41    0.47
   9   2 -11    1.81    0.41
  -9   2  11    1.61    0.21
   9  -2 -11    1.58    0.85
   9  -2 -11    1.99    0.45
  -9  -2  11    1.82    0.35
  -9  -2  11    1.86    0.36
   9   2 -10    3.33    0.48
   9   2 -10    2.87    0.51
  -9   2  10    1.77    0.23
  -9   2  10    2.65    0.42
   9  -2 -10    2.50    0.84
  -9  -2  10    1.92    0.33
   9  -2 -10    2.42    0.41
  -9  -2  10    3.05    0.44
  -9   2   9    8.51    0.63
  -9   2   9    8.46    0.47
   9   2  -9    8.41    0.61
   9   2  -9    8.07    0.60
  -9  -2   9    7.75    0.51
  -9  -2   9    7.63    0.63
   9  -2  -9    9.06    1.44
   9  -2  -9    7.11    0.53
   9   2  -8   10.13    0.56
  -9   2   8   10.75    0.54
   9   2  -8   10.51    0.56
   9   2  -8   10.27    0.52
  -9   2   8   10.58    0.60
   9  -2  -8   12.58    1.45
  -9  -2   8   11.22    0.61
  -9  -2   8   11.17    0.72
   9  -2  -8   10.55    0.59
  -9   2   7    1.71    0.37
   9   2  -7    1.61    0.31
   9   2  -7    1.57    0.29
  -9   2   7    1.43    0.26
   9  -2  -7    3.36    0.89
   9  -2  -7    1.20    0.19
  -9  -2   7    1.44    0.32
  -9  -2   7    1.20    0.31
   9  -2  -7    1.19    0.30
  -9   2   6    0.86    0.32
  -9   2   6    0.88    0.26
   9   2  -6    0.71    0.29
   9   2  -6    1.09    0.29
  -9  -2   6    1.13    0.17
   9  -2  -6    0.81    0.18
  -9  -2   6    0.76    0.29
   9  -2  -6    2.20    0.62
  -9  -2   6    0.84    0.27
   9  -2  -6    1.29    0.34
   9   2  -5    2.03    0.34
  -9   2   5    2.33    0.37
  -9   2   5    1.71    0.33
  -9   2   5    2.12    0.34
   9   2  -5    2.11    0.33
  -9  -2   5    1.85    0.32
  -9  -2   5    2.29    0.31
   9  -2  -5    2.17    0.29
   9  -2  -5    2.42    0.35
  -9   2   4   18.55    0.71
  -9   2   4   19.95    1.11
   9   2  -4   19.62    0.72
   9   2  -4   18.61    0.65
  -9   2   4   19.97    0.92
  -9   2   4   20.63    0.68
  -9  -2   4   20.19    0.72
  -9  -2   4   20.77    0.96
   9  -2  -4   18.16    0.75
   9  -2  -4   19.38    0.74
   9   2  -3    2.19    0.32
   9   2  -3    2.52    0.35
  -9   2   3    2.02    0.48
  -9   2   3    1.95    0.39
  -9   2   3    1.99    0.37
  -9  -2   3    2.48    0.36
  -9  -2   3    2.16    0.35
   9  -2  -3    2.04    0.32
   9  -2  -3    1.64    0.38
   9   2  -2    2.39    0.38
   9   2  -2    1.87    0.30
  -9   2   2    1.67    0.36
  -9   2   2    1.90    0.44
  -9   2   2    2.07    0.38
  -9  -2   2    1.70    0.30
   9  -2  -2    2.16    0.38
  -9  -2   2    1.80    0.38
   9  -2  -2    1.60    0.42
  -9   2   1    0.19    0.30
  -9   2   1    0.33    0.31
   9   2  -1    0.21    0.21
  -9   2   1    0.28    0.35
   9   2  -1    0.71    0.26
  -9  -2   1    0.25    0.22
   9  -2  -1    0.33    0.37
   9  -2  -1    0.39    0.23
   9   2   0    3.21    0.44
  -9   2   0    2.43    0.41
   9  -2   0    2.39    0.37
   9  -2   0    2.91    0.66
  -9  -2   0    2.34    0.46
   9   2   1    1.63    0.39
  -9   2  -1    1.83    0.32
   9  -2   1    1.99    0.65
   9  -2   1    1.73    0.39
  -9  -2  -1    1.70    0.40
   9   2   2   -0.32    0.29
   9   2   2    0.20    0.31
  -9   2  -2    0.35    0.10
   9  -2   2    0.25    0.25
  -9  -2  -2   -0.07    0.36
   9  -2   2    0.07    0.55
   9   2   3    0.28    0.35
   9   2   3   -0.27    0.34
   9  -2   3   -0.36    0.65
   9  -2   3   -0.26    0.21
  -9  -2  -3   -0.01    0.29
   9   2   4    1.51    0.44
   9   2   4    1.10    0.53
  -9  -2  -4    1.12    0.52
  -9  -2  -4    1.65    0.48
   9  -2   4    1.64    0.45
   9  -2   4   -0.21    0.85
   9   2   5    0.14    0.55
   9   2   5    0.23    0.38
   9  -2   5    0.04    0.36
  -9  -2  -5   -0.88    0.43
  -9  -2  -5    0.82    0.39
   9   2   6    1.15    0.47
  -9  -2  -6    1.18    0.45
  -9  -2  -6   -0.32    0.58
   9  -2   6    0.91    0.35
   9   2   7   -0.20    0.40
   9  -2   7    0.10    0.30
  -9  -2  -7    0.35    0.37
   9   2   8    0.37    0.48
   9  -2   8    0.20    0.33
  -9  -3  16    0.62    0.32
   9  -3 -16    1.47    0.50
  -9   3  15    1.45    0.55
   9   3 -15    1.39    0.45
   9  -3 -15    1.63    0.50
  -9  -3  15    1.48    0.37
  -9   3  14    0.47    0.34
   9   3 -14    0.88    0.41
  -9  -3  14    0.56    0.30
   9  -3 -14    0.68    0.43
  -9   3  13    3.19    0.58
   9   3 -13    3.34    0.52
  -9  -3  13    3.18    0.51
   9  -3 -13    3.16    0.49
   9  -3 -13    0.42    1.31
  -9  -3  13    2.91    0.46
  -9   3  12    0.43    0.29
   9   3 -12    0.48    0.34
  -9  -3  12    0.54    0.29
  -9  -3  12    0.62    0.28
   9  -3 -12   -2.05    1.00
   9  -3 -12    1.22    0.34
  -9   3  11    1.31    0.42
   9   3 -11    1.66    0.39
  -9  -3  11    1.44    0.36
  -9  -3  11    1.30    0.37
   9  -3 -11    1.55    0.42
   9  -3 -11   -0.07    1.01
  -9   3  10    0.08    0.31
   9   3 -10   -0.16    0.19
  -9  -3  10    0.04    0.23
  -9  -3  10   -0.12    0.27
   9  -3 -10   -1.42    0.80
   9  -3 -10    0.08    0.23
   9   3  -9    1.23    0.30
   9   3  -9    1.53    0.35
  -9   3   9    1.84    0.41
   9  -3  -9    2.00    0.37
  -9  -3   9    0.99    0.30
  -9  -3   9    1.24    0.30
   9  -3  -9    0.63    0.87
  -9   3   8    0.58    0.25
   9   3  -8    0.75    0.30
   9   3  -8    0.76    0.27
  -9  -3   8    0.84    0.30
  -9  -3   8    0.60    0.28
   9  -3  -8    0.99    0.83
   9  -3  -8    0.68    0.32
   9   3  -7    0.38    0.23
   9   3  -7    0.21    0.25
  -9   3   7    0.41    0.30
   9  -3  -7    0.26    0.12
  -9  -3   7    0.21    0.24
   9  -3  -7    0.25    0.21
   9  -3  -7    0.82    0.59
  -9  -3   7    0.28    0.26
  -9   3   6    0.78    0.31
   9   3  -6    1.16    0.29
  -9   3   6    0.88    0.31
   9   3  -6    1.17    0.24
  -9  -3   6    1.05    0.29
  -9  -3   6    0.65    0.29
   9  -3  -6    1.28    0.33
   9  -3  -6    1.00    0.18
   9  -3  -6    2.09    0.78
  -9   3   5    3.85    0.46
  -9   3   5    3.90    0.40
  -9   3   5    4.42    0.51
   9   3  -5    4.07    0.38
   9   3  -5    3.92    0.41
   9  -3  -5    3.86    0.38
   9  -3  -5    4.48    0.90
  -9  -3   5    4.35    0.41
   9  -3  -5    4.23    0.38
  -9  -3   5    4.04    0.55
   9   3  -4    0.30    0.25
  -9   3   4    0.17    0.21
  -9   3   4    0.30    0.31
  -9   3   4    0.59    0.27
   9   3  -4    0.51    0.23
  -9   3   4    0.38    0.30
   9  -3  -4    0.11    0.26
   9  -3  -4    1.14    0.61
   9  -3  -4    0.23    0.17
  -9  -3   4    0.24    0.20
  -9  -3   4    0.45    0.23
   9   3  -3    2.85    0.38
  -9   3   3    3.28    0.48
  -9   3   3    2.89    0.39
   9   3  -3    2.95    0.36
  -9   3   3    2.64    0.41
  -9   3   3    3.00    0.46
   9  -3  -3    2.27    0.53
  -9  -3   3    1.73    0.38
   9  -3  -3    2.77    0.40
  -9  -3   3    2.58    0.35
  -9   3   2    0.35    0.23
   9   3  -2    0.47    0.28
   9   3  -2    0.69    0.21
  -9   3   2    0.31    0.22
   9  -3  -2    0.35    0.28
   9  -3  -2    0.26    0.34
  -9  -3   2    0.32    0.23
   9   3  -1    1.23    0.29
  -9   3   1    1.08    0.34
  -9   3   1    0.84    0.24
   9   3  -1    1.10    0.32
   9  -3  -1    0.87    0.48
   9  -3  -1    1.22    0.34
  -9  -3   1    0.70    0.33
   9   3   0    0.08    0.18
   9   3   0    0.38    0.13
  -9   3   0    0.38    0.14
   9   3   0    0.30    0.29
   9  -3   0   -0.28    0.44
   9  -3   0    0.31    0.22
  -9  -3   0    0.15    0.23
  -9  -3   0    0.22    0.14
   9   3   1    0.57    0.33
   9  -3   1    0.41    0.61
   9  -3   1    0.50    0.25
  -9  -3  -1    0.67    0.38
   9   3   2    0.33    0.26
   9  -3   2   -0.06    0.66
  -9  -3  -2    0.01    0.25
   9  -3   2    0.55    0.26
   9   3   3    1.45    0.40
  -9  -3  -3    1.32    0.50
   9  -3   3    1.19    0.88
   9  -3   3    1.62    0.42
   9   3   4    1.23    0.42
  -9  -3  -4    0.57    0.39
  -9  -3  -4    1.16    0.47
   9  -3   4   -0.20    0.66
   9  -3   4    1.34    0.35
   9   3   5    0.95    0.34
  -9  -3  -5    2.01    0.57
  -9  -3  -5   -0.48    0.48
   9  -3   5    1.46    0.44
   9  -3   5   -1.33    0.99
   9   3   6    2.90    0.50
   9  -3   6    0.09    1.30
   9  -3   6    3.25    0.55
  -9  -3  -6    1.67    0.69
  -9  -3  -6    3.22    0.71
   9   3   7    0.95    0.46
   9  -3   7    0.97    0.46
  -9  -3  -7    1.78    0.58
   9   4 -15    0.49    0.38
  -9  -4  15   -0.08    0.28
  -9   4  14    0.14    0.42
   9   4 -14    0.36    0.34
   9  -4 -14    0.26    0.38
  -9  -4  14    0.99    0.37
   9   4 -13    1.62    0.41
  -9   4  13    1.39    0.46
  -9  -4  13    1.19    0.39
   9  -4 -13    1.35    0.44
  -9   4  12    0.92    0.43
   9   4 -12    1.46    0.39
   9  -4 -12    1.45    0.43
  -9  -4  12    0.51    0.33
  -9   4  11    0.02    0.35
   9   4 -11    0.36    0.30
   9  -4 -11    0.24    0.25
  -9  -4  11    0.33    0.28
   9   4 -10   -0.18    0.24
  -9   4  10   -0.04    0.30
   9  -4 -10   -0.23    0.29
  -9  -4  10    0.19    0.26
  -9  -4  10    0.08    0.24
   9  -4 -10   -1.68    0.81
  -9   4   9    0.37    0.32
   9   4  -9    0.08    0.26
   9  -4  -9    0.31    0.31
   9  -4  -9   -0.87    0.78
  -9  -4   9    0.48    0.30
  -9  -4   9    0.44    0.25
  -9   4   8    1.64    0.39
   9   4  -8    1.46    0.32
   9  -4  -8    0.85    0.83
  -9  -4   8    1.05    0.31
   9  -4  -8    1.51    0.32
  -9  -4   8    1.63    0.30
  -9   4   7    1.36    0.40
   9   4  -7    1.24    0.30
  -9   4   7    1.34    0.34
   9  -4  -7    0.11    0.73
  -9  -4   7    0.62    0.31
  -9  -4   7    0.91    0.27
   9  -4  -7    0.73    0.31
  -9   4   6    5.07    0.45
   9   4  -6    4.78    0.39
  -9   4   6    4.64    0.54
  -9   4   6    5.18    0.44
   9   4  -6    4.67    0.46
  -9  -4   6    5.32    0.44
   9  -4  -6    4.63    0.47
   9  -4  -6    3.84    0.90
  -9  -4   6    5.19    0.63
   9   4  -5   10.65    0.51
  -9   4   5   10.99    0.59
  -9   4   5   10.93    0.63
  -9   4   5   10.92    0.70
   9   4  -5   10.64    0.54
  -9  -4   5   10.61    0.52
  -9  -4   5   10.59    0.76
   9  -4  -5    9.17    1.11
   9  -4  -5   10.02    0.55
   9  -4  -5   10.30    0.58
  -9   4   4    1.26    0.34
   9   4  -4    1.14    0.26
  -9   4   4    1.47    0.44
   9   4  -4    1.16    0.28
  -9   4   4    1.40    0.31
  -9  -4   4    1.00    0.36
  -9  -4   4    1.51    0.28
   9  -4  -4    1.09    0.27
   9  -4  -4    0.85    0.67
  -9   4   3    2.16    0.35
   9   4  -3    2.22    0.33
  -9   4   3    2.59    0.41
  -9   4   3    2.13    0.38
   9   4  -3    2.26    0.35
  -9   4   3    2.22    0.47
  -9  -4   3    2.13    0.43
   9  -4  -3    1.59    0.65
   9  -4  -3    2.21    0.38
  -9   4   2    1.35    0.31
  -9   4   2    1.36    0.34
   9   4  -2    0.90    0.25
  -9   4   2    1.35    0.29
   9   4  -2    1.35    0.32
   9  -4  -2    1.40    0.33
   9  -4  -2    2.04    0.53
  -9  -4   2    0.85    0.30
   9   4  -1    0.69    0.31
   9   4  -1    0.59    0.21
  -9   4   1    0.53    0.29
   9  -4  -1    0.40    0.28
   9  -4  -1    0.82    0.45
  -9  -4   1    0.39    0.33
   9   4   0    1.48    0.25
   9   4   0    1.55    0.34
  -9  -4   0    1.10    0.34
   9  -4   0    1.42    0.66
   9  -4   0    1.91    0.38
   9   4   1    0.83    0.32
   9   4   1    1.08    0.23
  -9  -4  -1    0.49    0.36
   9  -4   1    1.47    0.36
   9  -4   1    0.84    0.73
   9   4   2    1.40    0.37
  -9  -4  -2    0.89    0.35
   9  -4   2    0.84    0.34
   9  -4   2    0.69    0.79
   9   4   3    1.11    0.38
   9  -4   3    0.11    0.84
   9  -4   3    0.93    0.36
  -9  -4  -3    0.63    0.45
   9   4   4   -0.15    0.31
  -9  -4  -4    0.50    0.35
  -9  -4  -4   -0.38    0.38
   9  -4   4    0.29    0.33
   9  -4   4   -0.81    0.62
   9   4   5    0.02    0.34
  -9  -4  -5    0.82    0.45
  -9  -4  -5   -0.78    0.44
   9   4   6    0.31    0.40
  -9  -4  -6   -0.93    0.47
  -9  -4  -6    0.97    0.49
  -9  -4  -7    0.89    0.47
   9   5 -14    0.53    0.35
  -9  -5  14    0.17    0.31
   9   5 -13    0.38    0.32
  -9   5  13   -0.02    0.39
  -9  -5  13    0.58    0.35
  -9   5  12    0.53    0.32
   9   5 -12    0.93    0.35
  -9  -5  12    0.41    0.35
   9   5 -11    0.86    0.34
  -9   5  11    0.36    0.37
   9  -5 -11   -1.95    0.94
  -9  -5  11    1.22    0.39
  -9   5  10    0.08    0.32
   9   5 -10   -0.05    0.26
  -9  -5  10    0.33    0.26
   9  -5 -10   -1.91    0.82
  -9   5   9    1.34    0.39
   9   5  -9    1.10    0.32
   9  -5  -9    1.01    0.33
  -9  -5   9    1.00    0.37
   9  -5  -9   -0.44    0.83
  -9   5   8   -0.38    0.27
   9   5  -8    0.37    0.26
  -9   5   8    1.08    0.42
   9  -5  -8    0.28    0.27
   9  -5  -8   -1.03    0.68
  -9  -5   8   -0.09    0.27
  -9   5   7    1.07    0.34
   9   5  -7    1.08    0.29
  -9   5   7    1.22    0.43
   9  -5  -7    1.05    0.31
   9  -5  -7   -0.04    0.74
  -9  -5   7    0.95    0.32
  -9   5   6    0.60    0.30
  -9   5   6    0.74    0.41
   9   5  -6    0.84    0.28
   9  -5  -6    0.97    0.30
  -9  -5   6    0.38    0.33
   9  -5  -6   -0.65    0.71
   9   5  -5    1.78    0.32
  -9   5   5    1.77    0.37
  -9   5   5    1.53    0.41
  -9  -5   5    1.39    0.41
   9  -5  -5    0.87    0.75
   9  -5  -5    1.92    0.35
   9   5  -4    0.07    0.21
  -9   5   4    0.31    0.28
  -9   5   4    0.11    0.38
   9  -5  -4    0.01    0.23
  -9  -5   4    0.09    0.30
  -9   5   3    0.35    0.28
  -9   5   3    0.33    0.42
   9   5  -3    1.03    0.28
  -9  -5   3    0.96    0.38
   9  -5  -3    0.72    0.28
   9   5  -2    2.18    0.33
  -9   5   2    2.17    0.39
   9  -5  -2    2.35    0.38
  -9  -5   2    2.36    0.46
   9   5  -1    2.65    0.39
   9   5  -1    2.92    0.38
  -9  -5   1    2.46    0.49
   9  -5  -1    3.79    0.82
   9  -5  -1    3.02    0.40
   9   5   0    0.43    0.25
   9   5   0    0.78    0.29
   9  -5   0    0.74    0.54
  -9  -5   0    0.16    0.33
   9   5   1    0.23    0.23
   9   5   1   -0.14    0.28
  -9  -5  -1   -0.07    0.32
   9  -5   1    1.11    0.75
   9   5   2    0.56    0.31
  -9  -5  -2    0.02    0.36
   9  -5   2    1.02    0.68
   9   5   3    0.70    0.33
  -9  -5  -3    0.74    0.46
   9  -5   3    0.31    0.85
  -9  -5  -3   -0.04    0.39
   9   5   4    0.01    0.33
   9  -5   4    0.31    0.97
  -9  -5  -4   -0.24    0.42
  -9  -5  -4    0.57    0.44
   9   5   5   -0.16    0.35
  -9  -5  -5   -0.87    0.45
   9  -5   5   -0.38    1.06
  -9  -5  -5    0.74    0.43
  -9  -5  -6    1.41    0.57
   9   6 -13    0.86    0.36
  -9   6  12    0.41    0.41
   9   6 -12    1.08    0.33
  -9  -6  12    1.49    0.46
   9   6 -11    0.04    0.26
  -9   6  11   -0.28    0.32
  -9  -6  11    0.36    0.37
  -9   6  10   -0.20    0.30
   9   6 -10    0.41    0.27
  -9  -6  10    0.74    0.40
  -9   6   9   -0.23    0.28
  -9   6   9    0.14    0.28
   9   6  -9    0.40    0.24
  -9  -6   9    0.07    0.32
  -9   6   8    0.80    0.36
  -9   6   8    1.42    0.49
   9   6  -8    0.59    0.26
   9  -6  -8   -1.61    0.75
  -9  -6   8    0.62    0.36
   9   6  -7    0.07    0.23
  -9   6   7    0.95    0.45
  -9   6   7    0.30    0.28
  -9  -6   7   -0.02    0.21
  -9   6   6    1.09    0.33
  -9   6   6    1.42    0.51
   9   6  -6    0.90    0.26
  -9  -6   6    0.65    0.38
  -9   6   5   -0.02    0.43
  -9   6   5    0.08    0.27
   9   6  -5    0.03    0.21
  -9  -6   5   -0.05    0.29
   9   6  -4    0.21    0.21
  -9   6   4    0.24    0.37
  -9   6   4    0.34    0.28
  -9  -6   4   -0.10    0.21
  -9   6   3    0.24    0.24
   9   6  -2    0.01    0.22
  -9  -6   2   -0.02    0.31
   9   6   1    0.84    0.32
  -9  -6  -1    0.51    0.40
   9  -6   1    2.29    0.66
   9   6   2    0.62    0.32
  -9  -6  -2    0.05    0.37
   9   6   3   -0.17    0.32
   9  -6   3    1.20    0.90
  -9  -6  -3   -0.37    0.38
  -9  -6  -3    0.68    0.51
   9   6   4    0.12    0.31
  -9  -6  -4    0.46    0.51
  -9  -6  -4   -0.16    0.43
  -9   7  10    0.42    0.33
  -9   7  10    1.24    0.45
  -9   7   9    2.03    0.61
  -9   7   9    0.99    0.38
  -9  -7   9    1.18    0.40
  -9   7   8    0.41    0.33
  -9   7   8    0.19    0.43
  -9  -7   8    0.43    0.32
  -9   7   7    0.37    0.32
  -9   7   7    0.83    0.44
  -9  -7   7    0.05    0.34
  -9   7   6    1.41    0.49
  -9   7   6    0.98    0.34
  -9  -7   6    0.69    0.35
  -9   7   5    0.28    0.41
  -9   7   5    0.34    0.27
  -9  -7   5    0.65    0.39
   9   7   2    0.61    0.31
  -9  -7  -2    0.20    0.41
  -9   8   6    0.63    0.28
  -9   8   6    0.39    0.58
  -9   8   5    0.23    0.63
  -9   8   4    0.38    0.68
  -9  -8   4    0.56    0.41
  -9  -8   3    0.06    0.39
  -9  -8   2    0.15    0.38
 -10   0  17   -0.08    0.51
  10   0 -16    0.08    0.43
 -10   0  16   -0.83    0.41
  10   0 -15    1.13    0.48
 -10   0  15    1.00    0.49
 -10   0  14    0.20    0.32
 -10   0  14    0.89    0.26
  10   0 -14    1.01    0.37
 -10   0  13    8.54    0.61
 -10   0  13    7.54    0.64
  10   0 -13    7.98    0.65
 -10   0  12    3.25    0.42
  10   0 -12    3.17    0.49
 -10   0  12    3.35    0.49
  10   0 -11    2.06    0.46
 -10   0  11    1.21    0.42
 -10   0  11    1.45    0.30
 -10   0  10    0.00    0.16
  10   0 -10    0.06    0.25
 -10   0  10    0.02    0.32
 -10   0   9    1.01    0.26
 -10   0   9    1.72    0.40
  10   0  -9    1.40    0.34
  10   0  -9    0.41    0.27
  10   0  -8    3.32    0.59
  10   0  -8    3.50    0.48
 -10   0   8    3.55    0.47
 -10   0   8    3.72    0.44
 -10   0   7    0.29    0.22
 -10   0   7    0.27    0.30
  10   0  -7    0.15    0.23
 -10   0   6    0.31    0.23
  10   0  -6    0.31    0.23
 -10   0   6    0.74    0.26
 -10   0   5    0.16    0.18
  10   0  -5    0.10    0.13
 -10   0   5    0.14    0.20
  10   0  -5    0.39    0.23
 -10   0   4    4.55    0.57
 -10   0   4    5.17    0.50
  10   0  -4    4.62    0.59
  10   0  -4    4.65    0.50
 -10   0   3   10.95    0.64
  10   0  -3   11.29    0.84
  10   0  -3   11.31    0.65
 -10   0   3   11.69    0.82
 -10   0   2    1.68    0.33
 -10   0   2    1.22    0.39
  10   0  -2    0.96    0.30
  10   0  -2    1.21    0.31
 -10   0   1    0.60    0.26
 -10   0   1    0.30    0.36
  10   0  -1    0.41    0.26
  10   0  -1    0.00    0.30
 -10   0   0    0.25    0.38
  10   0   0   -0.27    0.35
  10   0   0    0.18    0.24
  10   0   1    1.00    0.31
 -10   0  -1    1.00    0.47
  10   0   1    0.29    0.50
  10   0   2    0.88    0.40
 -10   0  -2   -0.14    0.43
  10   0   2   -0.13    0.50
  10   0   3    0.05    0.60
 -10   0  -3    1.01    0.31
 -10   0  -3    0.06    0.50
  10   0   3    1.25    0.42
 -10   0  -4    2.14    0.57
  10   0   4    1.53    0.95
  10   0   4    3.78    0.58
  10   0   5    0.42    0.34
  10   0   5   -1.40    0.81
  10   0   6    0.20    0.34
  10   0   7   -0.31    0.30
  10   0   8    0.14    0.37
 -10   1  17   -0.52    0.48
 -10  -1  17   -0.05    0.51
  10  -1 -17    0.72    0.52
  10   1 -16    0.31    0.32
 -10   1  16   -0.09    0.46
  10  -1 -16   -0.36    0.26
 -10  -1  16   -0.21    0.32
  10   1 -15   -0.02    0.40
 -10   1  15   -0.55    0.40
 -10  -1  15   -0.26    0.41
  10  -1 -15   -0.17    0.40
 -10  -1  15   -0.09    0.20
  10   1 -14    0.97    0.41
 -10   1  14    0.28    0.33
 -10  -1  14    0.27    0.41
  10  -1 -14    0.81    0.36
 -10  -1  14    0.31    0.26
  10   1 -13    0.02    0.27
 -10   1  13    0.45    0.33
  10  -1 -13    0.17    0.30
 -10  -1  13    0.45    0.25
 -10  -1  13    0.28    0.39
  10   1 -12    0.32    0.37
 -10   1  12    0.30    0.19
 -10   1  12    0.46    0.31
 -10  -1  12    0.54    0.25
 -10  -1  12    0.04    0.36
  10  -1 -12    0.33    0.30
  10  -1 -12   -0.54    1.08
  10   1 -11    0.63    0.37
 -10   1  11    0.49    0.38
 -10   1  11    0.31    0.18
  10  -1 -11    0.16    0.73
  10  -1 -11    0.70    0.39
 -10  -1  11    0.61    0.30
 -10  -1  11    0.32    0.22
 -10   1  10    0.17    0.18
  10   1 -10    0.19    0.34
 -10   1  10   -0.39    0.29
 -10  -1  10    0.16    0.33
  10  -1 -10    0.33    0.93
  10  -1 -10    0.42    0.35
 -10  -1  10    0.39    0.23
  10   1  -9   -0.08    0.20
  10   1  -9    0.27    0.32
 -10   1   9    0.27    0.19
 -10   1   9    0.00    0.24
 -10  -1   9    0.32    0.22
  10  -1  -9    0.15    0.32
 -10  -1   9    0.01    0.24
 -10   1   8    2.88    0.39
 -10   1   8    2.49    0.45
  10   1  -8    2.70    0.39
 -10  -1   8    2.88    0.44
  10  -1  -8    2.01    0.43
 -10  -1   8    2.05    0.36
  10   1  -7    6.68    0.47
 -10   1   7    7.45    0.56
  10   1  -7    7.18    0.57
 -10   1   7    7.60    0.53
  10  -1  -7    8.39    0.54
 -10  -1   7    8.05    0.64
 -10  -1   7    7.59    0.51
  10   1  -6   14.44    0.46
  10   1  -6   15.41    0.72
 -10   1   6   15.53    0.52
  10   1  -6   14.66    0.45
 -10   1   6   15.01    0.78
 -10   1   6   14.99    0.68
  10  -1  -6   14.33    0.66
 -10  -1   6   14.04    0.64
 -10  -1   6   15.23    0.84
 -10   1   5    1.08    0.23
 -10   1   5    1.20    0.32
  10   1  -5    0.42    0.08
  10   1  -5    0.89    0.27
  10   1  -5    0.54    0.08
 -10   1   5    0.91    0.28
 -10  -1   5    1.05    0.31
 -10  -1   5    0.75    0.26
  10  -1  -5    0.80    0.24
  10  -1  -5    0.79    0.26
  10   1  -4   10.36    0.56
 -10   1   4   11.96    0.79
 -10   1   4    9.80    0.57
  10   1  -4   10.90    0.47
  10  -1  -4   11.85    0.86
  10  -1  -4   10.92    0.58
 -10  -1   4   11.13    0.72
 -10  -1   4   11.31    0.63
  10   1  -3    0.57    0.18
 -10   1   3    0.98    0.34
  10   1  -3    1.01    0.34
 -10   1   3    0.90    0.36
  10  -1  -3    0.67    0.31
 -10  -1   3    1.19    0.34
 -10  -1   3    0.89    0.34
  10  -1  -3    0.88    0.33
 -10   1   2    7.15    0.92
 -10   1   2    8.21    0.71
  10   1  -2    9.16    0.61
  10   1  -2    8.84    0.71
 -10   1   2    9.53    0.64
 -10  -1   2    8.07    0.53
  10  -1  -2    9.10    0.62
  10  -1  -2    9.24    1.02
 -10  -1   2    8.88    0.78
  10   1  -1    0.44    0.25
 -10   1   1    0.38    0.30
 -10   1   1    0.11    0.31
  10   1  -1    0.08    0.23
  10  -1  -1    0.31    0.25
 -10  -1   1    0.11    0.24
  10  -1  -1    0.11    0.32
 -10   1   0    0.45    0.42
  10   1   0    0.29    0.26
  10   1   0    0.00    0.27
 -10  -1   0    0.16    0.26
  10  -1   0    0.46    0.42
  10  -1   0    0.15    0.24
 -10   1  -1    0.25    0.44
  10   1   1   -0.09    0.33
  10   1   1    0.06    0.32
  10  -1   1   -0.06    0.49
 -10  -1  -1   -0.12    0.38
  10  -1   1    0.03    0.32
  10   1   2   -0.31    0.39
 -10   1  -2   -0.24    0.32
  10   1   2    0.48    0.38
  10  -1   2   -0.21    0.34
  10  -1   2   -0.76    0.58
 -10  -1  -2   -0.02    0.41
  10   1   3    0.08    0.27
  10   1   3   -0.67    0.50
 -10  -1  -3   -0.33    0.46
  10  -1   3    0.22    0.28
  10   1   4   -0.04    0.70
  10   1   4    0.70    0.42
  10  -1   4   -1.05    0.89
  10  -1   4    0.98    0.43
 -10  -1  -4   -0.08    0.54
  10   1   5    1.37    0.50
  10   1   5   -0.08    0.83
 -10  -1  -5    1.61    0.46
 -10  -1  -5   -0.44    0.58
  10  -1   5    0.81    0.45
  10   1   6    0.26    0.43
  10  -1   6   -0.18    0.28
  10   1   7    0.47    0.48
  10  -1   7    0.41    0.37
  10   2 -16    0.22    0.41
 -10   2  16    0.33    0.50
  10  -2 -16    0.26    0.46
 -10  -2  16   -0.35    0.43
 -10  -2  16    0.18    0.23
 -10   2  15    0.72    0.49
  10   2 -15    0.54    0.34
  10  -2 -15    0.95    0.38
 -10  -2  15    0.69    0.30
 -10  -2  15    0.26    0.44
  10   2 -14    0.14    0.36
 -10   2  14   -0.51    0.38
 -10  -2  14   -0.13    0.27
  10  -2 -14    0.22    0.39
 -10  -2  14    0.02    0.22
 -10   2  13    1.61    0.48
  10   2 -13    1.68    0.45
 -10  -2  13    1.47    0.44
  10  -2 -13    1.54    0.48
 -10  -2  13    1.24    0.34
  10   2 -12    0.30    0.27
 -10   2  12    0.05    0.40
 -10  -2  12    0.60    0.28
 -10  -2  12    0.54    0.37
  10  -2 -12   -2.21    1.05
  10  -2 -12    1.13    0.42
 -10   2  11   -0.25    0.25
  10   2 -11    0.54    0.35
 -10   2  11    0.25    0.16
 -10  -2  11    0.49    0.26
 -10  -2  11    0.03    0.24
  10  -2 -11    0.61    0.30
  10  -2 -11   -0.72    0.72
 -10   2  10   -0.12    0.34
  10   2 -10    0.13    0.32
 -10   2  10    0.09    0.17
  10  -2 -10   -0.43    0.92
  10  -2 -10    0.49    0.28
 -10  -2  10    0.22    0.25
 -10  -2  10   -0.18    0.29
  10   2  -9    4.60    0.53
  10   2  -9    6.02    0.40
 -10   2   9    4.82    0.45
 -10   2   9    4.28    0.55
 -10  -2   9    4.45    0.43
  10  -2  -9    5.41    0.57
  10  -2  -9    3.91    0.93
 -10  -2   9    5.40    0.59
  10   2  -8    2.38    0.37
 -10   2   8    1.91    0.31
 -10   2   8    2.49    0.40
  10  -2  -8    2.12    0.37
 -10  -2   8    1.93    0.39
 -10  -2   8    2.46    0.42
  10  -2  -8    2.32    0.77
  10  -2  -8    2.57    0.27
 -10   2   7    9.30    0.65
 -10   2   7    9.12    0.63
  10   2  -7    8.74    0.53
  10  -2  -7    8.98    0.63
 -10  -2   7    8.48    0.58
 -10  -2   7    9.24    0.72
  10  -2  -7   10.71    1.35
  10  -2  -7    9.20    0.50
 -10   2   6    9.25    0.65
 -10   2   6    8.91    0.62
  10   2  -6    8.11    0.51
 -10   2   6    9.08    0.51
  10  -2  -6    8.58    0.61
  10  -2  -6    7.74    0.48
 -10  -2   6    7.80    0.55
 -10  -2   6    9.14    0.72
 -10   2   5    3.35    0.39
 -10   2   5    3.06    0.44
  10   2  -5    3.34    0.39
 -10   2   5    2.87    0.44
  10  -2  -5    3.09    0.45
 -10  -2   5    3.26    0.43
 -10  -2   5    2.37    0.42
 -10   2   4    6.77    0.57
 -10   2   4    6.68    0.47
 -10   2   4    7.16    0.69
  10   2  -4    6.50    0.53
  10  -2  -4    6.86    0.56
 -10  -2   4    6.56    0.60
  10  -2  -4    8.24    0.89
 -10  -2   4    5.88    0.51
 -10   2   3    1.67    0.43
 -10   2   3    1.50    0.47
 -10   2   3    1.82    0.40
  10   2  -3    2.55    0.41
 -10  -2   3    1.46    0.33
  10  -2  -3    1.50    0.41
  10  -2  -3    1.73    0.39
 -10  -2   3    1.82    0.33
 -10   2   2    0.43    0.30
  10   2  -2    0.54    0.25
 -10   2   2    0.47    0.33
 -10   2   2    0.25    0.39
 -10  -2   2    0.52    0.29
  10  -2  -2    0.62    0.26
 -10  -2   2    0.78    0.34
  10  -2  -2    0.55    0.38
 -10   2   1    0.16    0.34
  10   2  -1    0.61    0.27
 -10   2   1    0.61    0.43
 -10   2   1    0.76    0.29
 -10  -2   1    0.34    0.27
  10  -2  -1    0.29    0.25
  10  -2  -1    0.27    0.42
 -10   2   0    0.04    0.30
  10   2   0    0.30    0.25
  10  -2   0    0.02    0.22
 -10  -2   0    0.16    0.26
  10  -2   0    0.14    0.46
  10   2   1    0.47    0.28
  10  -2   1    0.26    0.25
  10  -2   1    0.24    0.57
 -10  -2  -1    0.11    0.38
  10   2   2    0.11    0.35
  10  -2   2    0.22    0.34
 -10  -2  -2   -0.05    0.40
  10  -2   2   -0.65    0.62
  10   2   3    0.23    0.35
  10   2   3    0.16    0.27
 -10  -2  -3   -0.43    0.30
  10  -2   3    0.07    0.33
  10  -2   3   -1.23    0.73
  10   2   4    0.97    0.44
  10  -2   4   -1.17    0.91
  10  -2   4    0.87    0.42
 -10  -2  -4    0.65    0.44
 -10  -2  -4    1.15    0.41
  10   2   5    0.22    0.41
  10  -2   5    0.04    0.30
 -10  -2  -5   -1.02    0.49
 -10  -2  -5    0.58    0.36
  10   2   6    0.08    0.44
  10  -2   6    0.64    0.35
  10   2   7    0.24    0.48
  10  -2   7    0.35    0.35
 -10  -3  16    0.88    0.37
  10  -3 -16    1.34    0.49
 -10   3  15   -0.06    0.46
  10   3 -15    0.77    0.42
 -10  -3  15    0.87    0.33
  10  -3 -15    1.59    0.51
 -10   3  14    0.47    0.45
  10   3 -14    1.28    0.37
 -10  -3  14    0.70    0.31
  10  -3 -14    0.82    0.45
 -10   3  13    0.29    0.41
  10   3 -13    0.45    0.29
 -10  -3  13    0.53    0.31
 -10  -3  13    0.02    0.35
  10  -3 -13    0.05    0.37
 -10   3  12    0.86    0.43
  10   3 -12    1.10    0.40
 -10  -3  12    0.76    0.37
 -10  -3  12    1.07    0.36
  10  -3 -12    1.01    0.42
  10   3 -11    0.03    0.23
 -10   3  11    0.22    0.28
  10  -3 -11    0.11    0.26
 -10  -3  11    0.02    0.26
 -10  -3  11    0.01    0.30
  10   3 -10    1.42    0.32
 -10   3  10    1.49    0.44
  10  -3 -10   -0.30    0.97
 -10  -3  10    1.54    0.36
 -10  -3  10    1.42    0.38
  10  -3 -10    1.43    0.41
 -10   3   9    0.93    0.38
  10   3  -9    1.13    0.34
 -10  -3   9    1.00    0.32
  10  -3  -9    0.51    0.34
  10  -3  -9   -0.44    0.84
 -10  -3   9    0.59    0.26
 -10   3   8    0.08    0.30
  10   3  -8   -0.20    0.25
  10   3  -8   -0.14    0.22
  10  -3  -8   -0.05    0.20
  10  -3  -8   -0.16    0.61
 -10  -3   8   -0.16    0.23
 -10  -3   8   -0.12    0.24
  10   3  -7    0.77    0.31
 -10   3   7    1.09    0.36
 -10   3   7    0.63    0.31
  10   3  -7    1.04    0.29
  10  -3  -7   -0.14    0.72
 -10  -3   7    0.43    0.30
  10  -3  -7    0.69    0.34
  10  -3  -7    0.55    0.16
 -10  -3   7    1.02    0.31
  10   3  -6    3.97    0.45
  10   3  -6    3.60    0.42
 -10   3   6    3.87    0.44
 -10   3   6    3.72    0.44
 -10  -3   6    4.26    0.44
  10  -3  -6    4.03    0.48
  10  -3  -6    3.40    0.90
 -10  -3   6    3.10    0.49
  10  -3  -6    3.91    0.36
 -10   3   5    0.40    0.29
 -10   3   5    0.16    0.22
  10   3  -5    0.27    0.26
  10   3  -5    0.24    0.24
  10  -3  -5    0.07    0.65
  10  -3  -5    0.54    0.31
 -10  -3   5    0.53    0.27
 -10  -3   5    0.41    0.28
  10   3  -4    0.24    0.24
  10   3  -4    0.23    0.28
 -10   3   4    0.30    0.34
 -10   3   4    0.38    0.24
 -10  -3   4    0.50    0.21
  10  -3  -4    1.08    0.38
 -10  -3   4    0.19    0.29
  10  -3  -4   -0.04    0.28
 -10   3   3    1.06    0.34
  10   3  -3    1.02    0.33
  10   3  -3    1.20    0.29
 -10   3   3    1.25    0.37
 -10  -3   3    0.66    0.33
  10  -3  -3    1.66    0.46
 -10  -3   3    1.03    0.30
  10  -3  -3    0.79    0.34
 -10   3   2    1.09    0.35
  10   3  -2    0.92    0.29
  10   3  -2    1.18    0.29
 -10   3   2    1.07    0.31
  10  -3  -2    1.02    0.35
  10  -3  -2    1.40    0.50
 -10  -3   2    0.80    0.30
  10   3  -1    0.70    0.27
  10  -3  -1    0.64    0.33
 -10  -3   1    0.27    0.34
  10  -3  -1    0.26    0.50
  10   3   0    0.57    0.27
  10  -3   0    0.71    0.62
 -10  -3   0    0.28    0.35
  10  -3   0    0.37    0.33
  10   3   1    0.13    0.33
 -10  -3  -1    0.05    0.27
  10  -3   1    0.38    0.33
  10  -3   1   -0.12    0.62
  10   3   2    1.29    0.40
 -10  -3  -2    0.44    0.45
  10  -3   2    0.28    0.82
  10  -3   2    1.17    0.40
  10   3   3    0.89    0.41
  10  -3   3    0.31    0.89
 -10  -3  -3    0.66    0.50
  10  -3   3    1.32    0.42
  10   3   4    0.80    0.43
 -10  -3  -4    1.32    0.52
  10  -3   4   -0.94    1.00
 -10  -3  -4    0.28    0.41
  10  -3   4    0.85    0.42
  10   3   5    0.80    0.44
  10  -3   5    0.42    0.42
 -10  -3  -5    1.19    0.49
 -10  -3  -5   -0.15    0.57
  10   3   6   -0.20    0.39
 -10  -3  -6    0.57    0.40
  10  -3   6    0.29    0.43
 -10  -4  15    0.41    0.33
 -10   4  14    0.76    0.48
  10   4 -14    0.50    0.38
  10  -4 -14    0.30    0.40
 -10  -4  14    0.58    0.34
 -10   4  13   -0.12    0.39
  10   4 -13    0.04    0.32
  10  -4 -13   -0.10    0.32
 -10  -4  13    0.23    0.29
 -10   4  12    0.46    0.39
  10   4 -12    0.00    0.31
  10  -4 -12    0.32    0.27
 -10  -4  12    0.44    0.32
 -10   4  11    2.05    0.49
  10   4 -11    2.35    0.44
  10  -4 -11   -0.76    1.15
  10  -4 -11    2.06    0.47
 -10  -4  11    1.93    0.45
 -10   4  10    0.36    0.35
  10   4 -10    0.21    0.29
 -10  -4  10    0.27    0.24
  10  -4 -10    0.58    0.34
 -10   4   9    0.99    0.37
  10   4  -9    0.71    0.31
  10  -4  -9   -0.47    0.91
 -10  -4   9    0.62    0.28
  10  -4  -9    1.34    0.38
 -10   4   8    1.62    0.40
  10   4  -8    1.61    0.35
 -10  -4   8    1.14    0.38
  10  -4  -8    1.34    0.38
 -10  -4   8    1.29    0.33
  10  -4  -8   -0.72    0.85
 -10   4   7    3.35    0.49
 -10   4   7    3.84    0.55
  10   4  -7    3.80    0.44
  10  -4  -7    2.41    0.96
 -10  -4   7    3.25    0.41
 -10  -4   7    2.88    0.47
  10  -4  -7    3.30    0.46
  10   4  -6    2.38    0.37
 -10   4   6    2.39    0.50
 -10   4   6    2.02    0.41
  10  -4  -6    0.59    0.78
 -10  -4   6    2.54    0.36
 -10  -4   6    2.08    0.42
  10  -4  -6    2.61    0.40
 -10   4   5    4.54    0.52
 -10   4   5    3.85    0.55
  10   4  -5    4.97    0.47
 -10  -4   5    4.47    0.58
  10  -4  -5    4.21    0.49
  10  -4  -5    3.08    0.86
 -10  -4   5    4.64    0.42
  10   4  -4    3.14    0.41
 -10   4   4    3.08    0.45
 -10   4   4    2.39    0.49
  10  -4  -4    1.35    0.74
 -10  -4   4    2.46    0.44
 -10  -4   4    2.89    0.37
  10  -4  -4    3.13    0.44
 -10   4   3    6.35    0.57
  10   4  -3    6.54    0.52
  10  -4  -3    5.30    0.45
 -10  -4   3    5.87    0.65
  10   4  -2    0.34    0.29
 -10   4   2    0.69    0.33
  10  -4  -2    1.34    0.53
 -10  -4   2    0.57    0.34
  10  -4  -2    0.37    0.29
  10   4  -1    0.29    0.30
 -10  -4   1    0.63    0.38
  10  -4  -1    0.94    0.53
  10  -4  -1    0.37    0.30
  10   4   0   -0.42    0.26
  10  -4   0   -0.02    0.21
 -10  -4   0    0.11    0.27
  10  -4   0   -0.27    0.60
  10   4   1   -0.16    0.27
 -10  -4  -1    0.12    0.38
  10  -4   1    0.15    0.72
  10  -4   1    0.29    0.31
  10   4   2    0.14    0.32
  10  -4   2   -0.38    0.78
  10  -4   2    0.06    0.31
 -10  -4  -2   -0.19    0.39
  10   4   3   -0.14    0.33
  10  -4   3    0.15    0.25
  10  -4   3   -0.05    0.68
 -10  -4  -3   -0.14    0.31
  10   4   4    0.33    0.38
 -10  -4  -4   -0.81    0.45
  10  -4   4   -1.57    0.98
 -10  -4  -4    0.83    0.45
  10   4   5    0.42    0.42
 -10  -4  -5    0.97    0.45
 -10  -4  -5   -0.94    0.49
 -10  -4  -6   -1.02    0.42
 -10  -4  -6    0.61    0.41
  10   5 -14    0.98    0.43
 -10  -5  14    0.70    0.42
  10   5 -13    1.47    0.40
 -10   5  13    2.03    0.54
 -10  -5  13    0.88    0.34
  10   5 -12    0.31    0.33
 -10   5  12    0.19    0.39
 -10  -5  12    0.55    0.38
  10   5 -11    0.62    0.34
 -10   5  11    0.23    0.37
 -10  -5  11    0.67    0.39
  10   5 -10    1.45    0.37
 -10   5  10    1.29    0.41
 -10  -5  10    1.83    0.48
 -10   5   9    1.32    0.45
 -10   5   9    0.32    0.35
  10   5  -9    0.40    0.27
 -10  -5   9    0.23    0.33
 -10   5   8    0.42    0.33
  10   5  -8    0.48    0.27
 -10   5   8    0.88    0.40
  10  -5  -8   -1.63    0.85
  10  -5  -8    0.32    0.30
 -10  -5   8    0.63    0.31
 -10   5   7    0.13    0.30
  10   5  -7    0.39    0.25
 -10   5   7    0.65    0.39
  10  -5  -7    0.42    0.28
 -10  -5   7    0.54    0.35
 -10   5   6    0.60    0.42
 -10   5   6   -0.30    0.26
  10   5  -6    0.32    0.28
 -10  -5   6    0.03    0.23
  10  -5  -6   -0.07    0.24
 -10   5   5    0.35    0.43
 -10   5   5    0.69    0.31
  10   5  -5    0.17    0.23
  10  -5  -5    0.68    0.30
 -10  -5   5    0.35    0.27
 -10   5   4    3.66    0.64
 -10   5   4    3.45    0.47
  10   5  -4    3.59    0.42
  10  -5  -4    3.62    0.45
 -10  -5   4    2.22    0.45
  10   5  -3    0.99    0.32
 -10   5   3    0.75    0.32
 -10  -5   3    0.48    0.29
  10  -5  -3    1.19    0.34
  10   5  -1    0.25    0.30
 -10  -5   1    0.34    0.37
  10   5   0   -0.28    0.26
 -10  -5   0   -0.08    0.34
  10  -5   0    1.31    0.70
  10   5   1    0.08    0.34
  10  -5   1    0.56    0.56
 -10  -5  -1   -0.10    0.26
  10   5   2    0.31    0.32
  10  -5   2    0.39    0.86
 -10  -5  -2    0.25    0.44
  10   5   3    0.35    0.36
 -10  -5  -3    0.78    0.52
  10  -5   3    1.00    1.02
 -10  -5  -3   -0.05    0.44
  10   5   4    0.38    0.38
 -10  -5  -4    0.00    0.40
  10  -5   4    0.40    1.04
 -10  -5  -4    1.35    0.55
 -10   6  12   -0.22    0.38
  10   6 -12    0.59    0.32
 -10   6  11    0.68    0.40
  10   6 -11    0.44    0.29
 -10  -6  11    0.47    0.38
 -10   6  10    1.49    0.51
 -10   6  10    0.57    0.42
  10   6 -10    1.06    0.32
 -10  -6  10    0.95    0.44
 -10   6   9   -0.10    0.35
  10   6  -9    0.79    0.29
 -10   6   9    0.39    0.43
 -10  -6   9   -0.21    0.29
  10   6  -8    0.40    0.26
 -10   6   8    0.30    0.32
 -10   6   8    0.69    0.46
 -10  -6   8   -0.09    0.23
 -10   6   7    0.97    0.47
 -10   6   7    1.04    0.38
  10   6  -7    0.70    0.27
 -10  -6   7    0.54    0.37
  10   6  -6    0.15    0.24
 -10   6   6    0.34    0.30
 -10   6   6    0.38    0.36
 -10  -6   6    0.22    0.27
 -10   6   5   -0.12    0.44
  10   6  -5    0.28    0.25
 -10   6   5    0.05    0.25
 -10  -6   5   -0.02    0.33
 -10   6   4   -0.80    0.40
 -10   6   4    0.16    0.27
  10   6  -4    0.21    0.25
 -10  -6   4    0.22    0.35
  10   6   2    0.24    0.31
  10  -6   2    3.34    0.98
 -10  -6  -2   -0.16    0.41
  10   6   3    0.07    0.31
 -10  -6  -3   -0.34    0.42
 -10  -6  -3    0.75    0.51
 -10   7  10    0.85    0.42
 -10   7  10    2.12    0.64
 -10   7   9    0.43    0.36
 -10   7   9   -0.02    0.34
 -10   7   8    0.62    0.33
 -10   7   8    0.87    0.55
 -10  -7   8    0.62    0.42
 -10   7   7    0.30    0.34
 -10   7   7    0.79    0.58
 -10  -7   7    0.36    0.39
 -10   7   6    1.00    0.59
 -10   7   6    1.11    0.36
 -10  -7   6    0.36    0.31
 -10   7   5    0.41    0.30
 -10   7   5   -0.38    0.53
 -10  -7   5    0.08    0.35
  10   7   0    0.52    0.29
 -10  -7   0    0.39    0.42
 -10  -7  -1    0.06    0.41
 -11   0  17   -0.57    0.48
  11   0 -16    0.18    0.32
 -11   0  16   -0.15    0.35
  11   0 -15    1.85    0.54
 -11   0  15    2.03    0.58
  11   0 -14    3.94    0.62
 -11   0  14    5.09    0.68
 -11   0  13    0.46    0.43
 -11   0  13    0.32    0.23
  11   0 -13    0.28    0.39
  11   0 -12    1.32    0.46
 -11   0  12    1.02    0.45
 -11   0  12    1.11    0.30
 -11   0  11    0.13    0.21
 -11   0  11   -0.01    0.35
  11   0 -11    0.03    0.27
  11   0 -10    0.12    0.25
 -11   0  10   -0.30    0.21
 -11   0  10    0.10    0.19
  11   0  -9    0.02    0.23
 -11   0   9    0.13    0.20
 -11   0   9    0.10    0.25
 -11   0   8    0.18    0.22
  11   0  -8    0.25    0.33
  11   0  -8    0.02    0.17
 -11   0   8    0.21    0.33
 -11   0   7    2.67    0.41
  11   0  -7    2.79    0.42
 -11   0   7    2.66    0.41
  11   0  -6    3.97    0.46
  11   0  -6    2.96    0.46
 -11   0   6    2.93    0.46
 -11   0   6    2.71    0.41
 -11   0   5    1.19    0.32
  11   0  -5    1.50    0.39
  11   0  -5    1.06    0.24
 -11   0   5    1.31    0.38
 -11   0   4    3.99    0.53
  11   0  -4    3.34    0.60
 -11   0   4    4.32    0.52
  11   0  -4    4.02    0.51
  11   0  -3    0.16    0.32
 -11   0   3    0.02    0.23
  11   0  -3   -0.12    0.22
 -11   0   3    0.15    0.31
  11   0  -2    1.47    0.40
  11   0  -2    0.55    0.32
 -11   0   2    0.77    0.33
 -11   0   2    1.09    0.37
 -11   0   1    2.70    0.56
  11   0  -1    3.51    0.46
  11   0  -1    2.18    0.52
  11   0   0   -0.64    0.38
  11   0   0   -0.03    0.25
 -11   0   0   -0.15    0.39
  11   0   1   -0.61    0.46
 -11   0  -1   -0.36    0.42
  11   0   1    0.19    0.35
  11   0   2   -0.03    0.36
 -11   0  -2   -0.24    0.34
 -11   0  -3    0.05    0.43
  11   0   3   -0.80    0.65
  11   0   3    0.79    0.44
  11   0   4    4.36    0.58
  11   0   5    0.26    0.35
  11   0   6   -0.22    0.43
  11   1 -16    0.59    0.38
 -11   1  16    0.10    0.38
  11  -1 -16    0.33    0.35
 -11  -1  16    0.05    0.47
 -11   1  15   -0.18    0.45
  11   1 -15    0.33    0.43
 -11  -1  15    0.05    0.23
 -11  -1  15   -0.31    0.29
  11  -1 -15    0.32    0.44
 -11   1  14    1.30    0.51
  11   1 -14    1.21    0.48
 -11  -1  14    1.13    0.48
  11  -1 -14    0.67    0.46
 -11  -1  14    0.95    0.32
 -11   1  13    1.91    0.52
  11   1 -13    2.69    0.54
 -11  -1  13    1.74    0.42
  11  -1 -13   -0.73    0.89
  11  -1 -13    1.43    0.48
 -11  -1  13    1.78    0.37
  11   1 -12    1.61    0.40
 -11   1  12    1.03    0.26
 -11   1  12    1.21    0.47
 -11  -1  12    1.05    0.42
  11  -1 -12    1.06    0.45
 -11  -1  12    1.31    0.34
  11   1 -11    0.79    0.42
 -11   1  11    0.45    0.40
 -11   1  11    0.49    0.23
 -11  -1  11    0.35    0.37
 -11  -1  11    0.58    0.27
  11  -1 -11    0.58    0.39
  11   1 -10    3.22    0.52
 -11   1  10    2.31    0.34
 -11   1  10    2.77    0.45
 -11  -1  10    2.18    0.38
 -11  -1  10    3.41    0.51
  11  -1 -10    3.20    0.47
 -11   1   9   -0.04    0.20
 -11   1   9    0.15    0.27
  11   1  -9    0.21    0.33
 -11  -1   9    0.14    0.23
  11  -1  -9    0.25    0.27
 -11  -1   9   -0.18    0.32
  11   1  -8    0.39    0.27
  11   1  -8    0.02    0.14
 -11   1   8    0.40    0.28
 -11   1   8    0.67    0.25
 -11  -1   8    0.39    0.26
  11  -1  -8    0.55    0.36
 -11  -1   8    0.23    0.23
[truncated: 1,331,194 more chars]
