# Supplementary material for: Crystal structures of salen-type ligands 2-[(1E)-({1-(3-chloro­phen­yl)-2-[(E)-(2-hy­droxy­benzyl­idene)amino]­prop­yl}imino)­meth­yl]phenol and 2-[(1E)-({1-(4-chloro­phen­yl)-2-[(E)-(2-hy­droxy­benzyl­idene)amino]­prop­yl}imino)­meth­yl]phenol
Source: Acta Crystallogr E Crystallogr Commun. 2017 Nov 17;73(Pt 12):1878–81. doi: 10.1107/S2056989017016292 (PMC5730244; doi:10.1107/S2056989017016292)
Supplement: Supplementary file 2 [file e-73-01878-Isup2.hkl]

data_I                                                                          
_shelx_title ' shelx     P 21         R = 0.04'                                 
_shelx_refln_list_code          4                                               
_shelx_F_calc_maximum      149.68                                               
_exptl_crystal_F_000       412.00                                               
_reflns_d_resolution_high  0.7363                                               
                                                                                
loop_                                                                           
 _space_group_symop_operation_xyz                                               
 'x, y, z'                                                                      
 '-x, y+1/2, -z'                                                                
                                                                                
_cell_length_a    12.8126                                                       
_cell_length_b     7.0224                                                       
_cell_length_c    12.8169                                                       
_cell_angle_alpha  90.000                                                       
_cell_angle_beta  117.207                                                       
_cell_angle_gamma  90.000                                                       
                                                                                
_shelx_F_squared_multiplier     1.000                                           
                                                                                
loop_                                                                           
 _refln_index_h                                                                 
 _refln_index_k                                                                 
 _refln_index_l                                                                 
 _refln_F_squared_calc                                                          
 _refln_F_squared_meas                                                          
 _refln_F_squared_sigma                                                         
 _refln_observed_status                                                         
   4  -9   0          2.53          7.63         6.98 o                         
   5  -9   0          4.21         -4.94         4.94 o                         
   0  -8   0         51.15         75.85         8.35 o                         
   1  -8   0          1.25         10.00         6.23 o                         
   2  -8   0          6.70          8.85         3.82 o                         
   3  -8   0         12.17         16.66         4.42 o                         
   4  -8   0          3.26         19.34         9.89 o                         
   8  -8   0          3.71          3.22         7.74 o                         
   1  -7   0          5.49          9.97         3.70 o                         
   2  -7   0         15.54         19.82         4.85 o                         
   3  -7   0         45.54         54.84         6.20 o                         
   4  -7   0          2.04          0.08         3.72 o                         
   7  -7   0          3.50         -1.50         5.59 o                         
  10  -7   0          7.76          8.38         9.03 o                         
   0  -6   0        180.49        185.68        17.62 o                         
   1  -6   0         19.28         21.17         4.06 o                         
   2  -6   0        108.01        102.30         8.36 o                         
   3  -6   0         12.43          9.02         1.34 o                         
   4  -6   0         34.71         39.48         5.10 o                         
   5  -6   0         10.68         13.48         6.17 o                         
   6  -6   0         10.95         10.84         7.32 o                         
   7  -6   0          8.77          4.51         6.02 o                         
   8  -6   0         44.97         42.12        10.10 o                         
   1  -5   0        126.54        131.20         7.74 o                         
   2  -5   0        174.21        177.15         2.75 o                         
   3  -5   0        208.12        188.05         3.01 o                         
   4  -5   0          3.42          2.01         1.55 o                         
   5  -5   0        221.25        215.27         6.53 o                         
   6  -5   0        102.90         95.99         4.88 o                         
   7  -5   0          0.25          2.72         3.31 o                         
   8  -5   0          1.55          6.06         3.73 o                         
   9  -5   0          8.37          8.17         6.23 o                         
  10  -5   0          0.95          8.05        14.94 o                         
  11  -5   0          3.72          3.22         8.81 o                         
  12  -5   0          2.45         14.66        32.24 o                         
  13  -5   0          1.91         82.74        20.85 o                         
   1  -4   0        115.00        109.24         2.36 o                         
   2  -4   0        202.71        205.29         2.27 o                         
   3  -4   0        154.52        159.29         2.96 o                         
   4  -4   0         83.39         86.61         2.72 o                         
   5  -4   0         73.35         73.47         4.93 o                         
   6  -4   0         80.91         75.78         4.48 o                         
   7  -4   0         35.98         35.59         5.50 o                         
   8  -4   0         97.64         96.82         9.62 o                         
   9  -4   0         30.19         33.22         5.08 o                         
  10  -4   0          0.63         -0.29         3.43 o                         
  11  -4   0          6.32          6.89         6.84 o                         
  12  -4   0          4.49          3.04         5.45 o                         
  13  -4   0          0.91          0.69         7.31 o                         
  14  -4   0          3.61         -5.59        23.21 o                         
   1  -3   0        693.94        688.63         5.77 o                         
   2  -3   0        467.61        462.64         4.22 o                         
   3  -3   0          1.05         -0.99         0.99 o                         
   4  -3   0         14.63         15.94         1.51 o                         
   5  -3   0         31.23         32.46         2.09 o                         
   6  -3   0         97.04         95.33         5.13 o                         
   7  -3   0         12.36         12.96         3.41 o                         
   8  -3   0          1.12         -2.05         2.05 o                         
   9  -3   0          3.91          3.52         2.20 o                         
  10  -3   0         14.78          8.79         4.81 o                         
  11  -3   0          0.11         -4.74         4.74 o                         
  12  -3   0         17.93         13.75         5.60 o                         
  13  -3   0          4.20         -0.30         6.18 o                         
  14  -3   0          1.74         -7.54         7.54 o                         
   1  -2   0         23.26         24.88         1.74 o                         
   2  -2   0        527.67        508.39         4.42 o                         
   3  -2   0         50.14         51.41         1.87 o                         
   4  -2   0        374.02        400.72         5.20 o                         
   5  -2   0        690.89        706.44         6.96 o                         
   6  -2   0         11.71          9.36         1.78 o                         
   7  -2   0         19.53         15.27         3.21 o                         
   8  -2   0        106.46        102.61         5.79 o                         
   9  -2   0         56.16         53.15         5.68 o                         
  10  -2   0         10.84          2.06         3.39 o                         
  11  -2   0         11.37          9.75         4.81 o                         
  12  -2   0          8.36          5.81         4.56 o                         
  13  -2   0          2.40         -4.16         6.96 o                         
  14  -2   0          2.46         -5.80         6.02 o                         
  15  -2   0          4.18          1.72         7.52 o                         
   1  -1   0       1868.24       1815.66         8.52 o                         
   2  -1   0       7543.98       7340.82        43.94 o                         
   3  -1   0       1038.17       1037.46         6.03 o                         
   4  -1   0         82.98         87.02         2.16 o                         
   5  -1   0        492.38        507.68         5.66 o                         
   6  -1   0        217.11        220.00         4.13 o                         
   7  -1   0        336.09        350.57         8.07 o                         
   8  -1   0         20.65         17.48         2.57 o                         
   9  -1   0          0.01          0.31         2.93 o                         
  10  -1   0         11.69          4.83         3.49 o                         
  11  -1   0          8.83          3.42         4.96 o                         
  12  -1   0         18.70          5.21         6.88 o                         
  13  -1   0         17.18          8.14         9.78 o                         
  14  -1   0         14.24         13.19        11.50 o                         
  15  -1   0         16.31         21.49        11.18 o                         
   2   0   0        263.44        258.46         2.35 o                         
   3   0   0       6489.24       6231.95        59.54 o                         
   4   0   0        106.95        102.94         2.39 o                         
   5   0   0         35.31         35.50         1.77 o                         
   6   0   0          1.19         -0.83         0.98 o                         
   7   0   0          8.86          7.58         1.36 o                         
   8   0   0         34.60         31.12         4.45 o                         
   9   0   0         48.36         49.29         5.18 o                         
  10   0   0          7.32          1.42         3.77 o                         
  11   0   0          2.49         -3.96         3.96 o                         
  12   0   0          8.42         -0.32         6.15 o                         
  13   0   0          9.02          5.17         6.55 o                         
  14   0   0         30.32         28.37         8.38 o                         
  15   0   0         10.53         -1.21        23.10 o                         
   1   1   0       1884.54       1820.74         8.53 o                         
   2   1   0       7570.15       7376.52        34.09 o                         
   3   1   0       1036.53       1044.07         6.33 o                         
   4   1   0         83.00         90.66         2.70 o                         
   5   1   0        494.71        505.70         5.09 o                         
   6   1   0        216.02        212.92         3.81 o                         
   7   1   0        335.47        335.68         5.36 o                         
   8   1   0         20.70         13.90         3.08 o                         
   9   1   0          0.01          2.53         2.96 o                         
  10   1   0         11.70          4.73         3.68 o                         
  11   1   0          8.89          1.13         3.95 o                         
  12   1   0         18.70          2.69         4.58 o                         
  13   1   0         17.12          3.55         7.52 o                         
  14   1   0         14.30          3.55        21.06 o                         
  15   1   0         16.33         19.56        11.82 o                         
   0   2   0       4121.31       3987.35        48.14 o                         
   1   2   0         24.04         22.61         0.93 o                         
   2   2   0        527.59        501.04         3.92 o                         
   3   2   0         48.19         49.20         1.60 o                         
   4   2   0        380.70        398.33         4.42 o                         
   5   2   0        695.19        708.42         6.65 o                         
   6   2   0         11.68         11.22         1.55 o                         
   7   2   0         20.24         24.93         2.38 o                         
   8   2   0        106.68        102.76         5.40 o                         
   9   2   0         56.72         61.18         8.38 o                         
  10   2   0         10.88          3.91         4.13 o                         
  11   2   0         11.25         11.39         6.02 o                         
  12   2   0          8.48          5.16         8.38 o                         
  13   2   0          2.38         -4.08         8.17 o                         
  14   2   0          2.46         -3.22         9.03 o                         
   1   3   0        689.66        676.76         4.21 o                         
   2   3   0        459.48        448.03         4.11 o                         
   3   3   0          1.32         -0.95         0.95 o                         
   4   3   0         14.68         18.21         1.45 o                         
   5   3   0         30.54         32.02         2.15 o                         
   6   3   0         96.05         89.94         3.40 o                         
   7   3   0         12.30         15.33         2.15 o                         
   8   3   0          1.13          0.86         1.83 o                         
   9   3   0          4.01          6.42         1.74 o                         
  10   3   0         14.71         12.25         5.80 o                         
  11   3   0          0.11          6.66         7.31 o                         
  12   3   0         17.94         26.65         9.46 o                         
  13   3   0          4.19         -0.21         6.02 o                         
  14   3   0          1.74         -6.45         8.81 o                         
   0   4   0        552.63        612.26        19.13 o                         
   1   4   0        114.01        109.38         3.19 o                         
   2   4   0        202.76        209.39         2.56 o                         
   3   4   0        153.67        159.17         3.20 o                         
   4   4   0         81.91         86.23         2.84 o                         
   5   4   0         73.15         74.80         3.00 o                         
   6   4   0         80.81         76.03         3.51 o                         
   7   4   0         35.70         37.26         3.18 o                         
   8   4   0         97.67        107.95         4.48 o                         
   9   4   0         30.51         32.35         4.33 o                         
  10   4   0          0.64         -5.59         5.59 o                         
  11   4   0          6.40          5.37         7.09 o                         
  12   4   0          4.55          0.00         7.09 o                         
  13   4   0          0.91          1.07         7.95 o                         
   1   5   0        125.69        124.63         7.90 o                         
   2   5   0        176.84        175.18         4.22 o                         
   3   5   0        206.09        190.52         2.94 o                         
   4   5   0          3.43          4.27         1.55 o                         
   5   5   0        223.18        218.99         5.40 o                         
   6   5   0        102.67        107.46         4.07 o                         
   7   5   0          0.29         -2.89         2.89 o                         
   8   5   0          1.54          4.87         3.79 o                         
   9   5   0          8.22         12.72         4.07 o                         
  10   5   0          0.97         -5.59         5.59 o                         
  11   5   0          3.69          3.87         6.88 o                         
  12   5   0          2.44         -1.50         8.17 o                         
   0   6   0        183.34        187.40        15.90 o                         
   1   6   0         18.74         24.11         6.39 o                         
   2   6   0        108.03        104.75         9.95 o                         
   3   6   0         12.98         10.92         2.17 o                         
   4   6   0         35.05         35.13         2.52 o                         
   5   6   0         10.41         11.00         2.11 o                         
   6   6   0         10.89         12.08         3.48 o                         
   7   6   0          8.54         11.10         3.97 o                         
   8   6   0         44.82         51.87         5.60 o                         
   1   7   0          5.55          9.12         6.12 o                         
   2   7   0         15.70         19.29         7.58 o                         
   3   7   0         44.88         43.52         7.85 o                         
   4   7   0          2.04          4.55         6.61 o                         
   5   7   0         15.43         18.05         9.89 o                         
   7   7   0          3.58          5.11         4.30 o                         
  10   7   0          7.85         11.18         6.23 o                         
   0   8   0         50.70         52.44        14.40 o                         
   1   8   0          1.16         -7.29         7.29 o                         
   2   8   0          6.68          2.84         6.15 o                         
   3   8   0         11.99         10.28         7.43 o                         
   4   8   0          3.43         -1.50         9.46 o                         
   4   9   0          2.53        -11.18        11.18 o                         
   5   9   0          4.15        -12.25        12.25 o                         
  -5  -9   1         10.57          9.10         8.92 o                         
  -8  -8   1          0.17         -4.94         6.45 o                         
  -4  -8   1          4.33          5.95         4.56 o                         
  -3  -8   1         17.85         21.80         4.99 o                         
  -1  -8   1          2.30         10.34         5.85 o                         
   0  -8   1          9.99         18.94         4.33 o                         
   1  -8   1         12.53         15.66         5.83 o                         
   2  -8   1          7.46         23.54         7.12 o                         
   4  -8   1          9.38         38.68        12.89 o                         
   7  -8   1          2.74          3.87         6.45 o                         
  -5  -7   1         27.38         23.43         5.99 o                         
  -4  -7   1         14.94         22.65         5.27 o                         
  -3  -7   1         62.69         54.58        10.64 o                         
  -2  -7   1         34.50         28.40         6.55 o                         
  -1  -7   1         41.26         35.02         5.32 o                         
   0  -7   1         21.28         26.26         4.45 o                         
   1  -7   1         20.21         19.57         4.27 o                         
   2  -7   1          7.23         17.73         4.87 o                         
   3  -7   1         33.56         34.81         5.47 o                         
   4  -7   1         25.28         24.98         5.99 o                         
   5  -7   1          6.02         10.28         4.78 o                         
   6  -7   1          9.87         13.75         6.45 o                         
  10  -7   1          1.86          1.29         8.81 o                         
  -8  -6   1         39.03         44.70        10.10 o                         
  -7  -6   1         33.58         33.94        10.53 o                         
  -6  -6   1         36.40         29.13         5.99 o                         
  -5  -6   1          2.02          3.90         3.32 o                         
  -4  -6   1         36.53         34.76         5.60 o                         
  -3  -6   1        225.71        217.41         4.30 o                         
  -2  -6   1         15.00         14.82         4.20 o                         
  -1  -6   1          2.69         -1.07         6.23 o                         
   0  -6   1         47.87         52.61         5.39 o                         
   1  -6   1         42.42         40.27         4.51 o                         
   2  -6   1         60.83         79.83         6.76 o                         
   3  -6   1         20.76         21.32         3.47 o                         
   4  -6   1        153.60        160.90         8.68 o                         
   5  -6   1         14.75         14.65         3.97 o                         
   6  -6   1         12.24         14.85        10.42 o                         
   7  -6   1          8.16         10.41         7.09 o                         
   8  -6   1          9.35         24.80        24.82 o                         
   9  -6   1         16.76         26.72        19.13 o                         
 -11  -5   1         30.60         18.48         9.89 o                         
 -10  -5   1          9.25          7.31         7.95 o                         
  -9  -5   1         60.74         64.04         6.94 o                         
  -8  -5   1         24.15         24.10         4.26 o                         
  -7  -5   1          4.15          2.97         4.16 o                         
  -6  -5   1         54.22         47.50         4.13 o                         
  -5  -5   1        157.34        149.58         8.76 o                         
  -4  -5   1         49.83         46.60         2.76 o                         
  -3  -5   1        389.05        385.71         6.03 o                         
  -2  -5   1        102.82        103.12         2.32 o                         
  -1  -5   1         11.43          9.89         6.45 o                         
   0  -5   1        255.98        261.97        18.70 o                         
   1  -5   1         19.31         16.81         3.16 o                         
   2  -5   1        158.50        153.20         2.37 o                         
   3  -5   1        133.78        132.81         2.58 o                         
   4  -5   1        101.23        101.85         4.67 o                         
   5  -5   1         99.31         96.80         4.90 o                         
   6  -5   1         24.04         22.27         3.57 o                         
   7  -5   1         45.30         41.56         5.25 o                         
   8  -5   1         11.12          8.10         5.95 o                         
   9  -5   1          2.37          6.08        12.68 o                         
  10  -5   1          0.84          2.35         7.09 o                         
  11  -5   1         10.85         19.23        20.95 o                         
  12  -5   1          3.05         17.09        24.50 o                         
 -13  -4   1          1.27         11.57        24.61 o                         
 -12  -4   1          5.73          2.84         5.63 o                         
 -11  -4   1         20.38         26.02         8.21 o                         
 -10  -4   1          9.48         12.77         4.62 o                         
  -9  -4   1         15.73         10.80         4.15 o                         
  -8  -4   1         33.63         29.02         4.48 o                         
  -7  -4   1        145.32        141.75         5.80 o                         
  -6  -4   1         22.11         18.66         2.35 o                         
  -5  -4   1        389.37        402.91         6.25 o                         
  -4  -4   1         37.88         37.96         2.07 o                         
  -3  -4   1        115.25        110.59         2.37 o                         
  -2  -4   1        117.64        120.15         2.76 o                         
  -1  -4   1        149.85        143.93         2.38 o                         
   0  -4   1        206.80        209.72         2.32 o                         
   1  -4   1         59.20         57.86         1.21 o                         
   2  -4   1        868.66        854.63         5.84 o                         
   3  -4   1         15.47         16.54         1.55 o                         
   4  -4   1         25.75         27.54         2.26 o                         
   5  -4   1        128.33        134.52         4.82 o                         
   6  -4   1         24.10         17.61         3.20 o                         
   7  -4   1         22.35         14.30         3.42 o                         
   8  -4   1         26.17         24.44         4.78 o                         
   9  -4   1         16.80         21.87         5.86 o                         
  10  -4   1          3.26          4.33         4.90 o                         
  11  -4   1          6.74          2.62         6.22 o                         
  12  -4   1          7.85          3.36        15.58 o                         
  13  -4   1          1.32        -12.03        12.03 o                         
 -15  -3   1          2.75          6.88         9.46 o                         
 -14  -3   1          6.42          7.83         7.07 o                         
 -13  -3   1          2.76          0.02         4.64 o                         
 -12  -3   1         11.60         10.82         5.13 o                         
 -11  -3   1          8.12          8.19         4.06 o                         
 -10  -3   1         15.24          8.77         4.60 o                         
  -9  -3   1         19.97         20.48         4.56 o                         
  -8  -3   1         28.71         26.89         5.22 o                         
  -7  -3   1         67.53         65.63         4.49 o                         
  -6  -3   1         98.87         99.56         3.83 o                         
  -5  -3   1        472.90        451.59         5.56 o                         
  -4  -3   1        243.88        252.74         3.79 o                         
  -3  -3   1        167.53        166.21         2.90 o                         
  -2  -3   1        653.51        678.63         5.16 o                         
  -1  -3   1         68.87         71.03         1.92 o                         
   0  -3   1        467.69        473.56         4.74 o                         
   1  -3   1        237.95        235.99         2.51 o                         
   2  -3   1        725.19        740.84         5.96 o                         
   3  -3   1       1277.03       1324.94         9.44 o                         
   4  -3   1        122.78        125.07         2.82 o                         
   5  -3   1         20.54         12.47         2.40 o                         
   6  -3   1         43.83         39.98         3.75 o                         
   7  -3   1         68.99         71.65         5.33 o                         
   8  -3   1          0.86         -2.42         2.42 o                         
   9  -3   1         16.39         11.52         4.25 o                         
  10  -3   1          4.82          2.94         4.26 o                         
  11  -3   1         22.98         17.03         6.19 o                         
  12  -3   1          4.39         -1.98         4.92 o                         
  13  -3   1          7.89         -3.62        11.56 o                         
  14  -3   1          0.33         -1.72         9.46 o                         
 -15  -2   1          3.92        -10.89        14.61 o                         
 -14  -2   1          1.40         -2.54         5.90 o                         
 -13  -2   1          3.17          0.27         5.69 o                         
 -12  -2   1          5.04          7.86         4.76 o                         
 -11  -2   1         29.38         32.72         5.92 o                         
 -10  -2   1         13.47          6.53         3.61 o                         
  -9  -2   1          9.23          6.90         3.14 o                         
  -8  -2   1         80.16         71.64         5.19 o                         
  -7  -2   1        203.33        210.74         4.91 o                         
  -6  -2   1        433.00        412.23         4.93 o                         
  -5  -2   1        378.30        380.49         4.16 o                         
  -4  -2   1         77.86         70.86         2.63 o                         
  -3  -2   1        850.60        832.67         5.59 o                         
  -2  -2   1       1225.78       1248.80         6.52 o                         
  -1  -2   1         35.80         37.54         1.30 o                         
   0  -2   1        912.39        874.32         6.91 o                         
   1  -2   1       1142.33       1101.15         7.39 o                         
   2  -2   1        235.27        231.69         2.99 o                         
   3  -2   1        649.88        640.33         5.46 o                         
   4  -2   1        271.03        289.92         4.28 o                         
   5  -2   1        222.99        229.44         4.27 o                         
   6  -2   1         55.70         59.26         6.34 o                         
   7  -2   1         57.86         49.32         4.13 o                         
   8  -2   1         35.32         27.96         3.64 o                         
   9  -2   1         49.07         37.91         5.51 o                         
  10  -2   1          8.50          4.49         4.21 o                         
  11  -2   1          4.15         -5.04         5.04 o                         
  12  -2   1          5.38         -1.20        10.25 o                         
  13  -2   1          1.66         -7.41         7.41 o                         
  14  -2   1          0.99        -11.81        14.18 o                         
 -15  -1   1          0.63         -7.70        21.17 o                         
 -14  -1   1          7.49          2.53        14.72 o                         
 -13  -1   1          8.22         -4.92         4.92 o                         
 -12  -1   1          3.78          0.44         4.51 o                         
 -11  -1   1          4.98          3.21         4.02 o                         
 -10  -1   1          6.01          3.89         3.27 o                         
  -9  -1   1         53.24         54.46         4.31 o                         
  -8  -1   1        106.05        108.87         5.83 o                         
  -7  -1   1         19.25         14.67         1.58 o                         
  -6  -1   1        362.85        349.41         4.48 o                         
  -5  -1   1        484.68        458.67         4.28 o                         
  -4  -1   1       4392.98       4369.28        20.01 o                         
  -3  -1   1         91.73         92.22         1.74 o                         
  -2  -1   1       4922.12       4875.47        20.73 o                         
  -1  -1   1       1654.09       1691.62         7.46 o                         
   0  -1   1        943.14        934.87         4.92 o                         
   1  -1   1        827.70        810.60         6.43 o                         
   2  -1   1        855.95        816.23         5.93 o                         
   3  -1   1       2076.20       2056.23        12.04 o                         
   4  -1   1         54.52         55.46         2.13 o                         
   5  -1   1        422.53        423.45         6.11 o                         
   6  -1   1         27.44         26.48         2.09 o                         
   7  -1   1        134.34        138.64         6.01 o                         
   8  -1   1         18.56         18.99         3.03 o                         
   9  -1   1          0.36         -0.97         3.16 o                         
  10  -1   1          8.65         -0.95         4.71 o                         
  11  -1   1          6.66         -4.01         7.72 o                         
  12  -1   1          8.07          5.40        10.10 o                         
  13  -1   1          2.48          2.40         7.63 o                         
  14  -1   1          2.18          1.92        11.07 o                         
 -15   0   1         17.59          9.70        15.47 o                         
 -14   0   1         15.57         12.31         8.38 o                         
 -13   0   1          0.12         -3.47         5.32 o                         
 -12   0   1         13.69          8.77         5.28 o                         
 -11   0   1         63.25         64.00         8.14 o                         
 -10   0   1          2.24          7.35         3.09 o                         
  -9   0   1         11.61          7.62         2.69 o                         
  -8   0   1         75.40         65.92         4.56 o                         
  -7   0   1         38.30         36.02         2.09 o                         
  -6   0   1       1337.96       1312.61         8.36 o                         
  -5   0   1          0.09         -0.33         0.72 o                         
  -4   0   1       6828.23       6785.12        51.57 o                         
  -3   0   1       2143.74       2085.61         9.36 o                         
  -2   0   1          3.38          1.52         0.60 o                         
   1   0   1        964.28        945.89         6.22 o                         
   2   0   1       1130.21       1104.98         7.88 o                         
   3   0   1       4807.00       4689.31        22.72 o                         
   4   0   1        134.47        123.48         2.93 o                         
   5   0   1        462.89        461.32         5.80 o                         
   6   0   1         17.08         19.47         1.72 o                         
   7   0   1          6.21          4.10         2.07 o                         
   8   0   1          9.71         10.09         2.59 o                         
   9   0   1         45.77         35.43         5.20 o                         
  10   0   1         20.56         17.47         4.94 o                         
  11   0   1          9.47         -4.76         4.99 o                         
  12   0   1          0.42         -6.45        10.10 o                         
  13   0   1         26.73         18.39         9.78 o                         
  14   0   1          0.06         -0.67        10.85 o                         
 -15   1   1          0.63         -2.36         9.24 o                         
 -14   1   1          7.49         -1.08         9.24 o                         
 -13   1   1          8.28          2.50         9.67 o                         
 -12   1   1          3.84         -5.59         5.59 o                         
 -11   1   1          4.85          0.50         3.66 o                         
 -10   1   1          5.98          5.38         2.86 o                         
  -9   1   1         53.74         44.63         3.98 o                         
  -8   1   1        105.12        104.21         4.11 o                         
  -7   1   1         18.94         18.68         1.93 o                         
  -6   1   1        362.84        355.72         4.52 o                         
  -5   1   1        488.34        461.26         4.61 o                         
  -4   1   1       4375.84       4362.50        19.14 o                         
  -3   1   1         90.28         84.97         1.46 o                         
  -2   1   1       4922.72       4859.46        23.15 o                         
  -1   1   1       1640.22       1670.61         9.49 o                         
   0   1   1        954.41        941.22         7.82 o                         
   1   1   1        830.55        801.82         6.41 o                         
   2   1   1        855.84        813.99         7.09 o                         
   3   1   1       2083.57       2043.63        11.74 o                         
   4   1   1         57.22         56.60         2.41 o                         
   5   1   1        421.50        430.30         5.54 o                         
   6   1   1         27.56         28.65         2.05 o                         
   7   1   1        135.59        153.61         4.55 o                         
   8   1   1         18.23         17.97         3.80 o                         
   9   1   1          0.39         -1.08         3.15 o                         
  10   1   1          8.66          1.23         4.38 o                         
  11   1   1          6.76         -1.36         4.73 o                         
  12   1   1          8.07         -1.95         5.52 o                         
  13   1   1          2.46         -6.55         6.55 o                         
  14   1   1          2.19         -8.60         8.60 o                         
 -15   2   1          3.92         -3.22         9.46 o                         
 -14   2   1          1.39          3.22         8.81 o                         
 -13   2   1          3.14          0.43         7.95 o                         
 -12   2   1          5.05          1.93         5.80 o                         
 -11   2   1         29.52         39.41        15.47 o                         
 -10   2   1         13.88         11.71         3.41 o                         
  -9   2   1          8.97          7.43         2.62 o                         
  -8   2   1         80.30         74.58         3.35 o                         
  -7   2   1        205.79        211.03         3.56 o                         
  -6   2   1        429.70        413.40         4.55 o                         
  -5   2   1        381.72        381.74         3.94 o                         
  -4   2   1         77.69         70.98         1.80 o                         
  -3   2   1        846.73        829.24         5.25 o                         
  -2   2   1       1236.81       1246.64         7.27 o                         
  -1   2   1         37.67         38.54         0.95 o                         
   0   2   1        912.88        878.08         6.51 o                         
   1   2   1       1151.43       1073.66        21.03 o                         
   2   2   1        231.55        222.06         3.82 o                         
   3   2   1        645.09        635.63         6.58 o                         
   4   2   1        270.59        287.25         4.78 o                         
   5   2   1        224.88        228.63         3.82 o                         
   6   2   1         54.37         58.50         2.93 o                         
   7   2   1         58.73         54.91         3.41 o                         
   8   2   1         35.26         40.05         3.89 o                         
   9   2   1         49.07         37.72         5.32 o                         
  10   2   1          8.29         10.10         6.02 o                         
  11   2   1          4.21         -1.29         7.74 o                         
  12   2   1          5.37          0.21         5.80 o                         
  13   2   1          1.67          7.31         7.31 o                         
  14   2   1          1.00         19.13        11.18 o                         
 -14   3   1          6.43         16.98         9.89 o                         
 -13   3   1          2.76          4.30         8.38 o                         
 -12   3   1         11.44         10.53         7.95 o                         
 -11   3   1          8.01          5.80         6.88 o                         
 -10   3   1         15.26         15.04         5.80 o                         
  -9   3   1         19.78         22.73         3.11 o                         
  -8   3   1         27.81         28.66         2.24 o                         
  -7   3   1         66.97         69.10         2.77 o                         
  -6   3   1         99.14        104.16         2.82 o                         
  -5   3   1        471.30        446.33         4.57 o                         
  -4   3   1        238.61        244.34         3.29 o                         
  -3   3   1        166.31        165.65         2.91 o                         
  -2   3   1        652.87        672.61         4.83 o                         
  -1   3   1         69.36         67.77         2.53 o                         
   0   3   1        468.68        472.13         3.18 o                         
   1   3   1        233.79        236.87         3.54 o                         
   2   3   1        724.87        741.15         7.81 o                         
   3   3   1       1284.01       1345.32        10.43 o                         
   4   3   1        120.87        122.66         3.43 o                         
   5   3   1         21.00         16.45         2.48 o                         
   6   3   1         44.00         47.15         3.55 o                         
   7   3   1         69.88         76.69         4.84 o                         
   8   3   1          0.89         -1.43         3.36 o                         
   9   3   1         16.21         12.25         7.09 o                         
  10   3   1          4.81          2.79         7.09 o                         
  11   3   1         23.16         29.44         9.03 o                         
  12   3   1          4.35          1.72         8.38 o                         
  13   3   1          7.88         20.85        10.32 o                         
 -14   4   1          1.95         -1.07         8.81 o                         
 -13   4   1          1.24          2.58         8.17 o                         
 -12   4   1          5.70         10.53         7.52 o                         
 -11   4   1         20.38         19.34         7.31 o                         
 -10   4   1          9.28          6.23         6.45 o                         
  -9   4   1         15.84         12.90         3.20 o                         
  -8   4   1         33.73         37.62         2.63 o                         
  -7   4   1        145.38        138.96         3.95 o                         
  -6   4   1         21.88         22.50         2.11 o                         
  -5   4   1        389.23        404.73         4.99 o                         
  -4   4   1         37.79         37.19         2.20 o                         
  -3   4   1        116.79        111.83         3.22 o                         
  -2   4   1        118.52        122.00         2.92 o                         
  -1   4   1        149.70        147.05         2.55 o                         
   0   4   1        206.67        211.20         3.47 o                         
   1   4   1         60.39         60.09         1.91 o                         
   2   4   1        866.94        850.69         7.86 o                         
   3   4   1         16.16         17.88         1.79 o                         
   4   4   1         25.63         26.94         2.52 o                         
   5   4   1        128.68        124.19         4.37 o                         
   6   4   1         23.25         24.29         3.18 o                         
   7   4   1         21.93         21.61         3.47 o                         
   8   4   1         26.13         30.12         3.26 o                         
   9   4   1         16.61         21.52         4.01 o                         
  10   4   1          3.18         -3.44         5.80 o                         
  11   4   1          6.73          0.00         6.88 o                         
  12   4   1          7.83          1.07         7.95 o                         
  13   4   1          1.33         -1.93         8.81 o                         
 -11   5   1         30.43         38.25         8.38 o                         
 -10   5   1          9.26          5.37         6.45 o                         
  -9   5   1         60.73         60.07         5.85 o                         
  -8   5   1         23.78         21.79         7.52 o                         
  -7   5   1          3.95          4.74         2.18 o                         
  -6   5   1         54.43         55.98         3.12 o                         
  -5   5   1        156.66        163.55         4.04 o                         
  -4   5   1         48.14         48.68         1.98 o                         
  -3   5   1        390.39        389.68         5.76 o                         
  -2   5   1        102.57         99.77         5.56 o                         
  -1   5   1         11.75          8.73         5.01 o                         
   0   5   1        256.24        233.62        10.40 o                         
   1   5   1         18.47         18.85         5.62 o                         
   2   5   1        158.45        156.42         2.58 o                         
   3   5   1        135.06        136.16         3.62 o                         
   4   5   1        102.35        102.23         4.25 o                         
   5   5   1         99.57        101.33         3.78 o                         
   6   5   1         24.00         20.00         2.71 o                         
   7   5   1         45.66         50.39         5.22 o                         
   8   5   1         11.02         11.18         5.37 o                         
   9   5   1          2.32          1.36         3.98 o                         
  10   5   1          0.85          1.72         7.31 o                         
  11   5   1         10.77         10.53         8.38 o                         
  12   5   1          3.04          4.08         7.95 o                         
  -8   6   1         39.16         50.74         5.52 o                         
  -7   6   1         33.89         37.52         4.67 o                         
  -6   6   1         36.58         32.04         3.47 o                         
  -5   6   1          1.95          4.52         1.54 o                         
  -4   6   1         36.43         32.26         3.45 o                         
  -3   6   1        226.92        216.47         7.11 o                         
  -2   6   1         15.79         12.78         6.45 o                         
  -1   6   1          2.76          2.49         5.16 o                         
   0   6   1         47.93         46.65         7.90 o                         
   1   6   1         41.66         51.79         7.69 o                         
   2   6   1         59.86         78.61         9.18 o                         
   3   6   1         21.08         20.07         1.34 o                         
   4   6   1        153.40        138.33         3.93 o                         
   5   6   1         14.56         16.42         3.61 o                         
   6   6   1         12.64         12.13         4.08 o                         
   7   6   1          8.32          7.99         3.93 o                         
   8   6   1          9.34         15.13         6.02 o                         
   9   6   1         16.89         18.05         6.88 o                         
  -6   7   1         18.52         10.03         7.74 o                         
  -5   7   1         27.89         27.85         9.35 o                         
  -4   7   1         14.73          7.64         6.90 o                         
  -3   7   1         62.35         62.62         9.80 o                         
  -2   7   1         34.57         23.99         7.73 o                         
  -1   7   1         40.93         37.85         8.27 o                         
   0   7   1         20.73         19.49         7.37 o                         
   1   7   1         20.15         13.00         8.60 o                         
   2   7   1          7.21         -1.07         7.95 o                         
   3   7   1         33.64         34.38        10.96 o                         
   4   7   1         25.58         25.14         9.89 o                         
   5   7   1          6.05          6.93         2.90 o                         
   6   7   1          9.88          7.23         3.37 o                         
  -5   8   1          0.14        -11.39        11.39 o                         
  -4   8   1          4.33         -6.85         7.17 o                         
  -3   8   1         17.78         -1.11         7.71 o                         
  -1   8   1          2.37         -7.74         9.89 o                         
   0   8   1         10.00          2.23         6.61 o                         
   1   8   1         12.58          5.37        10.32 o                         
   2   8   1          7.22          8.60         9.89 o                         
   4   8   1          9.40          7.09         9.67 o                         
   7   8   1          2.69         10.75        10.96 o                         
   4   9   1          8.23         -3.22        11.60 o                         
  -5  -9   2          6.94          9.36         9.24 o                         
   3  -9   2          4.89         27.51        12.46 o                         
  -9  -8   2          1.65          3.22         8.17 o                         
  -8  -8   2          0.70         -4.08         6.88 o                         
  -5  -8   2          6.94          9.27         5.29 o                         
  -2  -8   2          5.61         12.68        10.10 o                         
  -1  -8   2         17.59         23.70         3.63 o                         
   0  -8   2         47.25         62.72         6.58 o                         
   1  -8   2          3.66         17.19         7.74 o                         
   3  -8   2         23.24         35.89        13.11 o                         
   5  -8   2          2.42         29.66        13.32 o                         
   7  -8   2          1.22         -2.15         6.66 o                         
 -11  -7   2          2.73         -4.73         5.37 o                         
  -6  -7   2          3.03         10.83         5.62 o                         
  -4  -7   2         40.82         40.59         6.92 o                         
  -3  -7   2         33.82         32.97         6.31 o                         
  -1  -7   2         10.10          9.89         8.60 o                         
   0  -7   2         20.26         24.51         4.17 o                         
   1  -7   2          1.75          7.94         5.71 o                         
   2  -7   2          6.64         13.62         4.49 o                         
   3  -7   2          7.52         11.49         4.09 o                         
   4  -7   2          3.61         13.73         8.00 o                         
   5  -7   2          0.73         12.03         9.89 o                         
   6  -7   2         11.77         14.70         6.98 o                         
   9  -7   2          8.09          4.30         8.81 o                         
  -9  -6   2          0.23         -0.43         6.66 o                         
  -8  -6   2          6.01          1.93         5.16 o                         
  -7  -6   2         12.53         11.26        10.40 o                         
  -6  -6   2          1.90          2.87         3.70 o                         
  -5  -6   2         28.54         29.28         5.96 o                         
  -4  -6   2        186.38        189.82        15.37 o                         
  -3  -6   2        197.74        193.57        10.45 o                         
  -2  -6   2        179.51        198.44        14.29 o                         
  -1  -6   2        157.48        179.76        13.55 o                         
   0  -6   2        327.26        336.75        13.17 o                         
   1  -6   2         65.03         66.95         5.67 o                         
   2  -6   2         33.51         30.61         1.85 o                         
   3  -6   2         20.79         23.05         3.75 o                         
   4  -6   2         45.80         44.99         4.74 o                         
   5  -6   2         24.31         22.99         5.02 o                         
   6  -6   2         24.11         22.12        12.79 o                         
   7  -6   2         11.04          6.92        11.82 o                         
   8  -6   2          0.13         11.39        18.80 o                         
   9  -6   2         12.32          1.07         7.95 o                         
  10  -6   2          6.16         20.79        37.61 o                         
  -9  -5   2         47.74         50.59         6.30 o                         
  -8  -5   2          0.08         -0.71         8.32 o                         
  -7  -5   2        136.62        131.47         6.57 o                         
  -6  -5   2         63.88         62.27         5.13 o                         
  -5  -5   2         32.06         30.62         2.36 o                         
  -4  -5   2         62.96         63.51         2.18 o                         
  -3  -5   2        107.24         97.74         4.32 o                         
  -2  -5   2        464.27        440.89         6.71 o                         
  -1  -5   2        155.07        151.09         2.87 o                         
   0  -5   2          6.75          5.77         1.08 o                         
   1  -5   2        144.77        144.57         1.92 o                         
   2  -5   2        293.14        286.10         3.41 o                         
   3  -5   2         46.32         48.33         3.28 o                         
   4  -5   2          3.67          0.48         2.01 o                         
   5  -5   2          4.81          0.29         2.21 o                         
   6  -5   2         19.19         14.03         3.67 o                         
   7  -5   2         47.93         45.29         5.28 o                         
   8  -5   2          8.06          6.11         8.60 o                         
   9  -5   2         10.74          7.87        10.75 o                         
  10  -5   2          3.51          6.39         8.42 o                         
  11  -5   2          1.32         -4.72        15.58 o                         
  12  -5   2          7.13        -10.10        10.12 o                         
 -13  -4   2          4.87          4.73         7.95 o                         
 -12  -4   2          9.15         16.87         9.60 o                         
 -11  -4   2          9.92         17.87        10.14 o                         
 -10  -4   2          9.79         14.23         5.38 o                         
  -9  -4   2         21.69         29.48         6.17 o                         
  -8  -4   2         57.83         52.97         4.12 o                         
  -7  -4   2          1.61          0.38         1.77 o                         
  -6  -4   2         26.32         24.26         2.85 o                         
  -5  -4   2         76.10         76.59         3.12 o                         
  -4  -4   2        163.06        160.56         3.28 o                         
  -3  -4   2        322.43        334.07         4.06 o                         
  -2  -4   2         90.78         97.36         3.06 o                         
  -1  -4   2         86.53         86.56         2.46 o                         
   0  -4   2        199.54        196.54         1.96 o                         
   1  -4   2        201.69        211.38         2.71 o                         
   2  -4   2         45.11         46.44         2.16 o                         
   3  -4   2        242.42        238.54         3.99 o                         
   4  -4   2        254.16        266.10         5.68 o                         
   5  -4   2        200.82        197.81         7.23 o                         
   6  -4   2         33.46         26.97         4.36 o                         
   7  -4   2         39.18         38.48         5.25 o                         
   8  -4   2          0.59         -3.83         3.83 o                         
   9  -4   2         26.00         17.91         5.01 o                         
  10  -4   2          2.12         -2.37         4.98 o                         
  11  -4   2          1.98          5.08         5.34 o                         
  12  -4   2          1.91          1.68        10.36 o                         
 -15  -3   2          5.44         -2.36         6.88 o                         
 -14  -3   2          0.67          5.04        11.17 o                         
 -13  -3   2          0.42          1.76         7.49 o                         
 -12  -3   2          4.09          9.39         7.63 o                         
 -11  -3   2          1.98          3.87         3.40 o                         
 -10  -3   2         22.24         21.99         4.45 o                         
  -9  -3   2          8.08          6.74         3.38 o                         
  -8  -3   2         55.18         50.97         4.03 o                         
  -7  -3   2         23.34         18.03         2.04 o                         
  -6  -3   2         47.20         47.00         2.28 o                         
  -5  -3   2        157.92        161.73         3.14 o                         
  -4  -3   2        123.53        133.89         2.50 o                         
  -3  -3   2        395.28        379.89         3.79 o                         
  -2  -3   2       1697.06       1684.65        11.37 o                         
  -1  -3   2        620.71        636.13         5.03 o                         
   0  -3   2        603.25        626.27         4.99 o                         
   1  -3   2        505.48        516.12         5.33 o                         
   2  -3   2        113.16        120.89         2.66 o                         
   3  -3   2        331.10        322.25         4.15 o                         
   4  -3   2         34.20         32.88         3.18 o                         
   5  -3   2         53.60         49.30         4.17 o                         
   6  -3   2         50.23         46.08         4.90 o                         
   7  -3   2         29.71         19.82         3.61 o                         
   8  -3   2         18.32         12.35         3.64 o                         
   9  -3   2          9.71          4.74         4.16 o                         
  10  -3   2         19.39         15.35         6.04 o                         
  11  -3   2          3.25          5.20         6.85 o                         
  12  -3   2          3.21          6.88         9.03 o                         
  13  -3   2          5.41        -10.85        10.85 o                         
 -15  -2   2          0.85         -7.02         7.02 o                         
 -14  -2   2          2.16         -5.43         5.43 o                         
 -13  -2   2          6.98          8.44         4.87 o                         
 -12  -2   2         15.99         14.04         4.98 o                         
 -11  -2   2         51.87         42.51         6.06 o                         
 -10  -2   2         11.20         13.23         3.31 o                         
  -9  -2   2         42.83         39.34         3.88 o                         
  -8  -2   2        217.70        220.78         6.61 o                         
  -7  -2   2         62.87         73.23         3.53 o                         
  -6  -2   2        463.44        503.82         5.61 o                         
  -5  -2   2        107.18        109.83         2.16 o                         
  -4  -2   2         59.05         63.57         1.67 o                         
  -3  -2   2        685.37        651.42         4.37 o                         
  -2  -2   2       1738.81       1702.83         9.18 o                         
  -1  -2   2         43.79         42.75         1.62 o                         
   0  -2   2        294.32        285.46         3.12 o                         
   1  -2   2        164.69        161.73         3.12 o                         
   2  -2   2        296.39        293.23         3.73 o                         
   3  -2   2         51.36         51.63         2.24 o                         
   4  -2   2          4.00          1.33         1.33 o                         
   5  -2   2        103.02        107.97         5.14 o                         
   6  -2   2        119.39        127.67         6.33 o                         
   7  -2   2         19.54         13.44         2.99 o                         
   8  -2   2         62.20         64.82         5.75 o                         
   9  -2   2          6.93          2.33         4.13 o                         
  10  -2   2          1.33         -1.60         5.14 o                         
  11  -2   2         33.15         30.63         6.68 o                         
  12  -2   2          9.93          2.20         5.11 o                         
  13  -2   2          7.76          1.72         6.75 o                         
  14  -2   2         18.12         24.07        11.18 o                         
 -16  -1   2          0.23          1.50        10.10 o                         
 -15  -1   2          5.71         -2.77         7.63 o                         
 -14  -1   2         19.02          7.06         9.89 o                         
 -13  -1   2          5.16          4.49         4.64 o                         
 -12  -1   2         22.67         16.55         5.29 o                         
 -11  -1   2         49.53         47.76         4.72 o                         
 -10  -1   2        180.41        186.63         7.26 o                         
  -9  -1   2         92.52         96.42         5.24 o                         
  -8  -1   2        182.28        185.22         6.08 o                         
  -7  -1   2        789.21        807.08         7.75 o                         
  -6  -1   2        399.87        411.76         5.04 o                         
  -5  -1   2        721.65        701.90         6.27 o                         
  -4  -1   2       1679.32       1653.00         8.45 o                         
  -3  -1   2       2471.24       2446.34        11.36 o                         
  -2  -1   2         59.64         63.18         1.31 o                         
  -1  -1   2       3834.95       3823.70        17.67 o                         
   0  -1   2       1850.89       1794.43        17.23 o                         
   1  -1   2       2098.09       2052.92        11.69 o                         
   2  -1   2        657.62        662.10         6.43 o                         
   3  -1   2        465.98        460.74         5.77 o                         
   4  -1   2         93.15         94.42         2.89 o                         
   5  -1   2          1.47         -0.13         1.19 o                         
   6  -1   2        211.61        202.85         7.08 o                         
   7  -1   2          6.24          7.03         2.68 o                         
   8  -1   2         45.09         48.55         5.70 o                         
   9  -1   2          0.85          4.40         4.13 o                         
  10  -1   2          6.93         -5.13         5.13 o                         
  11  -1   2         24.71         31.66         6.88 o                         
  12  -1   2         15.30          7.03        14.61 o                         
  13  -1   2          9.00         -1.28        20.20 o                         
  14  -1   2          2.82          5.16         7.52 o                         
 -16   0   2          0.41         -4.94         9.89 o                         
 -15   0   2         16.67          9.29        21.60 o                         
 -14   0   2          3.84         -1.51         8.17 o                         
 -13   0   2         10.35         11.20         5.93 o                         
 -12   0   2        209.02        222.09         8.96 o                         
 -11   0   2         20.30         20.73         3.85 o                         
 -10   0   2         27.30         28.15         3.52 o                         
  -9   0   2          2.80          1.92         2.33 o                         
  -8   0   2         19.09         20.32         2.45 o                         
  -7   0   2         95.04        100.15         2.94 o                         
  -6   0   2        264.36        256.59         3.99 o                         
  -5   0   2         18.04         16.99         1.43 o                         
  -4   0   2       2046.33       2108.19        11.17 o                         
  -3   0   2      22403.39      21231.00       159.90 o                         
  -2   0   2        356.04        329.51         3.45 o                         
  -1   0   2        126.67        113.68         2.54 o                         
   0   0   2        788.77        754.34         7.35 o                         
   1   0   2       3665.50       3564.56        18.27 o                         
   2   0   2       2692.66       2745.22        15.37 o                         
   3   0   2        345.64        358.20         5.03 o                         
   4   0   2        234.98        242.53         4.21 o                         
   5   0   2         61.12         61.84         2.66 o                         
   6   0   2         93.00         97.75         4.49 o                         
   7   0   2          1.60          3.01         2.25 o                         
   8   0   2          7.04          5.88         3.78 o                         
   9   0   2          9.90          5.83         3.91 o                         
  10   0   2          9.27          5.08         7.02 o                         
  11   0   2          0.63         -2.97         5.31 o                         
  12   0   2          0.14         -4.53         4.53 o                         
  13   0   2         24.42          8.69        30.09 o                         
  14   0   2         31.32         37.61        12.25 o                         
 -15   1   2          5.73          4.94         7.31 o                         
 -14   1   2         19.10          6.82        11.50 o                         
 -13   1   2          5.22          8.64        11.60 o                         
 -12   1   2         22.66         13.30         3.72 o                         
 -11   1   2         49.66         34.45         3.74 o                         
 -10   1   2        180.16        189.83         7.17 o                         
  -9   1   2         91.45         92.14         4.64 o                         
  -8   1   2        182.10        179.53         4.37 o                         
  -7   1   2        785.73        798.76         7.23 o                         
  -6   1   2        397.62        407.45         4.22 o                         
  -5   1   2        723.68        694.84         9.87 o                         
  -4   1   2       1677.98       1658.52         9.46 o                         
  -3   1   2       2484.93       2462.70        11.72 o                         
  -2   1   2         56.67         59.74         2.05 o                         
  -1   1   2       3845.89       3831.71        27.28 o                         
   0   1   2       1850.41       1814.72        11.20 o                         
   1   1   2       2096.36       2039.78        14.01 o                         
   2   1   2        659.49        658.27         5.86 o                         
   3   1   2        470.83        455.72         5.72 o                         
   4   1   2         92.85         92.83         2.92 o                         
   5   1   2          1.61          0.57         1.09 o                         
   6   1   2        212.20        203.38         5.04 o                         
   7   1   2          6.23          6.59         4.32 o                         
   8   1   2         45.11         45.57         5.56 o                         
   9   1   2          0.78         -3.50         3.50 o                         
  10   1   2          6.79         -0.73         5.05 o                         
  11   1   2         24.81         19.61        12.79 o                         
  12   1   2         15.30          1.78         8.60 o                         
  13   1   2          8.95          7.52         7.31 o                         
  14   1   2          2.83         -3.01         7.52 o                         
 -15   2   2          0.86          3.01         7.31 o                         
 -14   2   2          2.16          7.09         6.88 o                         
 -13   2   2          6.91         11.60         8.81 o                         
 -12   2   2         15.89         13.46         5.15 o                         
 -11   2   2         52.03         42.75         5.04 o                         
 -10   2   2         11.16          9.41         3.28 o                         
  -9   2   2         42.06         42.84         3.49 o                         
  -8   2   2        219.94        229.51         5.01 o                         
  -7   2   2         64.18         71.91         2.80 o                         
  -6   2   2        462.82        503.67         5.21 o                         
  -5   2   2        109.36        108.21         2.59 o                         
  -4   2   2         59.88         65.79         2.06 o                         
  -3   2   2        684.23        643.27         5.39 o                         
  -2   2   2       1737.17       1690.95        11.00 o                         
  -1   2   2         44.35         44.86         1.75 o                         
   0   2   2        287.73        274.19         7.20 o                         
   1   2   2        165.72        160.91         3.08 o                         
   2   2   2        296.79        289.36         4.77 o                         
   3   2   2         50.55         54.08         2.60 o                         
   4   2   2          3.73          0.62         1.09 o                         
   5   2   2        101.50        109.07         3.61 o                         
   6   2   2        119.24        123.80         5.21 o                         
   7   2   2         19.02         17.80         1.05 o                         
   8   2   2         61.85         64.75         4.56 o                         
   9   2   2          6.91          4.25         3.41 o                         
  10   2   2          1.33          2.36         7.52 o                         
  11   2   2         33.05         43.84         9.46 o                         
  12   2   2          9.86         18.91        10.10 o                         
  13   2   2          7.75         12.46         7.95 o                         
 -14   3   2          0.65          4.51         8.81 o                         
 -13   3   2          0.42         -2.79         7.52 o                         
 -12   3   2          4.09          5.80         7.09 o                         
 -11   3   2          1.90          4.76         4.17 o                         
 -10   3   2         21.88         23.03         3.30 o                         
  -9   3   2          8.05          9.98         2.48 o                         
  -8   3   2         55.08         60.66         3.24 o                         
  -7   3   2         22.48         25.26         2.27 o                         
  -6   3   2         49.08         49.63         2.53 o                         
  -5   3   2        155.82        165.06         3.03 o                         
  -4   3   2        123.95        131.68         2.50 o                         
  -3   3   2        399.22        385.04         4.22 o                         
  -2   3   2       1693.98       1675.41         8.88 o                         
  -1   3   2        614.03        626.90         5.48 o                         
   0   3   2        603.85        627.95         5.52 o                         
   1   3   2        506.82        483.18        22.99 o                         
   2   3   2        112.02        117.75         3.55 o                         
   3   3   2        328.63        314.94         8.89 o                         
   4   3   2         34.31         36.63         2.52 o                         
   5   3   2         52.25         59.82         3.72 o                         
   6   3   2         50.34         59.12         4.09 o                         
   7   3   2         29.66         34.50         4.00 o                         
   8   3   2         18.31         10.75         5.37 o                         
   9   3   2          9.87          7.09         5.59 o                         
  10   3   2         19.55         27.72         8.60 o                         
  11   3   2          3.24          5.37         8.38 o                         
  12   3   2          3.22         -5.59         5.80 o                         
  13   3   2          5.44          3.65         9.89 o                         
 -12   4   2          9.22         10.10         7.52 o                         
 -11   4   2         10.05         18.73         4.64 o                         
 -10   4   2          9.73         10.82         4.68 o                         
  -9   4   2         21.44         27.04         2.85 o                         
  -8   4   2         57.30         62.50         3.34 o                         
  -7   4   2          1.73          2.12         1.78 o                         
  -6   4   2         26.32         28.07         2.00 o                         
  -5   4   2         77.01         78.30         2.56 o                         
  -4   4   2        164.70        159.03         3.36 o                         
  -3   4   2        324.02        333.85         3.32 o                         
  -2   4   2         91.16         94.28         3.76 o                         
  -1   4   2         87.18         89.61         3.95 o                         
   0   4   2        200.47        201.60         2.57 o                         
   1   4   2        200.39        210.63         4.22 o                         
   2   4   2         45.17         47.74         3.04 o                         
   3   4   2        239.89        244.32         4.97 o                         
   4   4   2        252.03        263.07         5.70 o                         
   5   4   2        199.98        199.83         5.70 o                         
   6   4   2         33.51         36.46         3.71 o                         
   7   4   2         38.99         44.34         4.25 o                         
   8   4   2          0.56         -3.22         5.59 o                         
   9   4   2         25.92         30.09         7.95 o                         
  10   4   2          2.13          3.01         6.88 o                         
  11   4   2          1.98         -3.01         7.31 o                         
  12   4   2          1.88         -7.52         7.52 o                         
  -9   5   2         47.52         46.76         5.41 o                         
  -8   5   2          0.08         -1.69         2.96 o                         
  -7   5   2        137.71        137.84         3.76 o                         
  -6   5   2         62.78         64.67         3.18 o                         
  -5   5   2         32.51         33.23         2.05 o                         
  -4   5   2         63.27         64.13         2.08 o                         
  -3   5   2        105.05         95.99         4.52 o                         
  -2   5   2        461.17        452.29         6.04 o                         
  -1   5   2        156.45        157.47         6.45 o                         
   0   5   2          6.72          4.86         2.04 o                         
   1   5   2        144.04        145.96         3.36 o                         
   2   5   2        296.89        296.30         4.40 o                         
   3   5   2         47.08         49.67         3.44 o                         
   4   5   2          3.71          3.26         2.08 o                         
   5   5   2          5.09          7.97         2.43 o                         
   6   5   2         19.72         16.33         5.37 o                         
   7   5   2         48.12         51.12         5.53 o                         
   8   5   2          8.01         13.74         6.12 o                         
   9   5   2         10.83         12.03         6.66 o                         
  10   5   2          3.44          6.66         6.88 o                         
  11   5   2          1.32          5.80         7.52 o                         
  -9   6   2          0.25          0.21         4.73 o                         
  -8   6   2          5.83          7.37         4.17 o                         
  -7   6   2         12.69         10.52         9.03 o                         
  -6   6   2          1.94          0.77         2.11 o                         
  -5   6   2         28.96         32.54         1.48 o                         
  -4   6   2        186.02        183.85         4.73 o                         
  -3   6   2        199.76        201.38         4.19 o                         
  -2   6   2        179.32        173.03        10.94 o                         
  -1   6   2        156.65        150.93        14.72 o                         
   0   6   2        330.51        320.64        17.41 o                         
   1   6   2         65.44         58.09         4.04 o                         
   2   6   2         33.60         33.68         1.48 o                         
   3   6   2         20.90         20.22         1.93 o                         
   4   6   2         44.79         44.32         5.59 o                         
   5   6   2         23.91         26.31         7.09 o                         
   6   6   2         24.16         17.80         4.37 o                         
   7   6   2         10.85         10.13         7.63 o                         
   8   6   2          0.13          7.01         4.38 o                         
   9   6   2         12.38         13.32         6.88 o                         
  10   6   2          6.14          5.16         6.66 o                         
 -11   7   2          2.74         -2.36         5.80 o                         
  -7   7   2         45.82         48.78        14.40 o                         
  -6   7   2          2.84         -6.23        10.53 o                         
  -4   7   2         40.83         43.63        11.39 o                         
  -3   7   2         33.77         37.61        11.60 o                         
  -2   7   2         12.62         19.13         8.81 o                         
  -1   7   2          9.74          8.81         7.52 o                         
   0   7   2         20.34         12.68         9.24 o                         
   1   7   2          1.77          0.00         7.74 o                         
   2   7   2          6.84          5.80         8.17 o                         
   3   7   2          7.52          9.33         2.04 o                         
   4   7   2          3.63          2.95         5.27 o                         
   5   7   2          0.77          7.31         7.52 o                         
   6   7   2         11.64         12.67         7.20 o                         
   7   7   2          3.65         17.62         8.38 o                         
   9   7   2          8.05         13.11         6.66 o                         
  -6   8   2         33.57         34.81        15.04 o                         
  -5   8   2          6.87          4.73        12.46 o                         
  -1   8   2         17.22          6.88         8.38 o                         
   0   8   2         47.42         61.89        13.97 o                         
   1   8   2          3.71          7.09         9.46 o                         
   3   8   2         23.41         35.24        12.03 o                         
   7   8   2          1.20          8.81         9.89 o                         
  -5   9   2          7.03         -9.46        13.11 o                         
   3   9   2          4.93          3.87        10.53 o                         
  -5  -9   3          4.53         11.39         7.09 o                         
  -4  -9   3          1.60          6.27         4.32 o                         
  -9  -8   3          3.27          1.29         8.38 o                         
  -6  -8   3         15.84         12.03         6.02 o                         
  -5  -8   3          0.06          2.25         5.27 o                         
   3  -8   3         23.75         39.54        13.11 o                         
   4  -8   3          5.04          4.08         9.03 o                         
 -11  -7   3          0.07         -5.80         7.95 o                         
  -7  -7   3         15.38         15.01         6.59 o                         
  -6  -7   3          0.60          2.00         4.91 o                         
  -4  -7   3         33.15         37.72         7.31 o                         
  -3  -7   3         20.97         10.79         4.95 o                         
  -2  -7   3         12.59         11.62         3.73 o                         
  -1  -7   3         17.70         19.00         4.27 o                         
   0  -7   3          6.05          7.79         3.14 o                         
   1  -7   3         15.15         20.28         5.57 o                         
   2  -7   3          0.55          2.78         2.95 o                         
   3  -7   3         29.09         30.64         8.81 o                         
   4  -7   3          2.95          4.30         4.37 o                         
   5  -7   3          5.17          9.30         6.23 o                         
   6  -7   3          3.06          1.70         4.53 o                         
   7  -7   3          1.87         23.64        11.82 o                         
   8  -7   3          2.73          0.61        14.29 o                         
  -8  -6   3          4.02         -1.72         6.02 o                         
  -7  -6   3          3.94         -2.42         7.31 o                         
  -6  -6   3         40.82         47.54         7.33 o                         
  -5  -6   3          5.41          1.70         3.51 o                         
  -4  -6   3          4.22          9.86         3.21 o                         
  -3  -6   3         18.29         16.66         4.16 o                         
  -2  -6   3        219.00        217.46         9.26 o                         
  -1  -6   3         17.28         16.28         1.51 o                         
   0  -6   3         18.54         16.83         1.51 o                         
   1  -6   3        138.01        154.14         8.72 o                         
   2  -6   3          8.00          9.19         2.94 o                         
   3  -6   3         12.39         11.18         3.22 o                         
   4  -6   3          4.95         11.30         4.46 o                         
   5  -6   3          9.19         12.44         4.61 o                         
   6  -6   3         19.97         29.21        14.64 o                         
   7  -6   3          8.54          9.51         4.96 o                         
   8  -6   3          5.20         15.72         9.46 o                         
   9  -6   3          1.84          6.38         9.89 o                         
  10  -6   3          0.48          3.27        11.71 o                         
 -10  -5   3         20.04         17.93         7.63 o                         
  -9  -5   3         10.85         17.66         4.84 o                         
  -8  -5   3        194.54        208.18         9.71 o                         
  -7  -5   3         31.01         30.73         4.86 o                         
  -6  -5   3          6.27          4.66         2.01 o                         
  -5  -5   3        171.06        168.86         3.93 o                         
  -4  -5   3         61.21         58.01         3.97 o                         
  -3  -5   3         72.03         72.31         3.29 o                         
  -2  -5   3        106.98        109.24         3.51 o                         
  -1  -5   3         35.36         33.51         2.03 o                         
   0  -5   3        168.02        170.36         2.71 o                         
   1  -5   3         53.75         51.99         1.88 o                         
   2  -5   3         63.67         62.37         3.27 o                         
   3  -5   3         33.17         37.57         2.55 o                         
   4  -5   3         81.60         77.80         3.88 o                         
   5  -5   3         36.48         37.62         4.33 o                         
   6  -5   3         28.64         24.75         4.21 o                         
   7  -5   3          2.42          6.17         4.91 o                         
   8  -5   3         12.95         19.62         6.23 o                         
   9  -5   3          6.04          6.80         6.03 o                         
  10  -5   3          9.42          9.83         6.95 o                         
  11  -5   3          3.98         10.92         7.03 o                         
 -15  -4   3          1.09        232.10        28.37 o                         
 -13  -4   3          4.27          1.29         7.52 o                         
 -12  -4   3          4.08          3.48         7.31 o                         
 -11  -4   3         10.77         12.44         5.05 o                         
 -10  -4   3        119.36        118.15         7.95 o                         
  -9  -4   3         40.20         44.91         5.61 o                         
  -8  -4   3         28.83         28.00         3.45 o                         
  -7  -4   3        191.04        194.22         4.19 o                         
  -6  -4   3        235.91        247.08         4.85 o                         
  -5  -4   3         60.27         54.20         2.77 o                         
  -4  -4   3         67.73         62.62         2.02 o                         
  -3  -4   3        138.53        142.36         2.41 o                         
  -2  -4   3        202.88        194.82         2.95 o                         
  -1  -4   3          7.42          6.96         1.01 o                         
   0  -4   3         11.16         10.87         1.22 o                         
   1  -4   3         70.75         61.53         1.97 o                         
   2  -4   3         94.19        101.72         2.70 o                         
   3  -4   3         82.64         77.86         4.06 o                         
   4  -4   3         17.84         13.08         2.97 o                         
   5  -4   3         37.97         44.23         6.68 o                         
   6  -4   3        203.84        204.69         8.99 o                         
   7  -4   3         34.01         29.17         4.98 o                         
   8  -4   3         20.34         18.49         5.27 o                         
   9  -4   3         13.30         14.28         5.73 o                         
  10  -4   3          0.87          0.18         4.02 o                         
  11  -4   3          2.76         -9.73        12.95 o                         
  12  -4   3          0.12         -4.11        19.88 o                         
 -15  -3   3          2.39         -5.28         6.71 o                         
 -14  -3   3          5.83          5.71         6.76 o                         
 -13  -3   3          7.21          6.07         6.00 o                         
 -12  -3   3         12.25         13.28         5.36 o                         
 -11  -3   3         36.53         37.44         4.83 o                         
 -10  -3   3         23.82         21.82         3.85 o                         
  -9  -3   3         57.83         51.99         4.31 o                         
  -8  -3   3        125.73        134.76         6.51 o                         
  -7  -3   3         48.20         49.90         3.12 o                         
  -6  -3   3         36.52         34.81         1.98 o                         
  -5  -3   3        277.68        274.99         3.66 o                         
  -4  -3   3        115.79        123.77         2.39 o                         
  -3  -3   3         24.72         25.13         1.47 o                         
  -2  -3   3        566.43        590.25         4.94 o                         
  -1  -3   3        385.59        391.95         4.14 o                         
   0  -3   3       2768.91       2928.13        16.46 o                         
   1  -3   3        129.09        135.89         2.98 o                         
   2  -3   3        108.29        113.69         3.27 o                         
   3  -3   3        311.17        315.22         4.95 o                         
   4  -3   3        108.94        119.05         5.57 o                         
   5  -3   3         16.51         15.15         3.66 o                         
   6  -3   3          5.19         -0.53         3.04 o                         
   7  -3   3         16.42         13.24         4.15 o                         
   8  -3   3         20.26         10.59         6.35 o                         
   9  -3   3         36.83         31.04         6.49 o                         
  10  -3   3         25.83         18.98         6.50 o                         
  11  -3   3          1.54         -2.47         8.70 o                         
  12  -3   3          7.36          2.78         9.72 o                         
  13  -3   3          5.54         11.60        10.75 o                         
 -16  -2   3          2.60         -5.59         9.24 o                         
 -15  -2   3          0.25         -5.81         5.81 o                         
 -14  -2   3          8.93         15.70         7.14 o                         
 -13  -2   3          6.40          7.22         4.66 o                         
 -12  -2   3          0.62         -2.46         2.49 o                         
 -11  -2   3         18.43         15.71         3.67 o                         
 -10  -2   3         44.88         35.40         3.87 o                         
  -9  -2   3         47.69         45.73         3.77 o                         
  -8  -2   3        604.05        603.88         9.91 o                         
  -7  -2   3        213.71        212.82         5.14 o                         
  -6  -2   3         27.34         27.00         1.97 o                         
  -5  -2   3       1005.38       1039.81         6.90 o                         
  -4  -2   3        172.66        170.28         2.54 o                         
  -3  -2   3        174.00        169.72         2.42 o                         
  -2  -2   3        923.47        892.27         6.45 o                         
  -1  -2   3        108.36        107.62         2.09 o                         
   0  -2   3         14.54         14.41         1.18 o                         
   1  -2   3        765.89        798.06         6.91 o                         
   2  -2   3        414.29        431.10         4.74 o                         
   3  -2   3        130.02        127.99         3.56 o                         
   4  -2   3         47.10         33.77         3.45 o                         
   5  -2   3          8.51          4.40         2.57 o                         
   6  -2   3        144.45        143.13         6.69 o                         
   7  -2   3         61.82         58.09         5.73 o                         
   8  -2   3         93.83        104.07         7.96 o                         
   9  -2   3          2.39         -3.54         3.54 o                         
  10  -2   3          3.41         -6.86         6.86 o                         
  11  -2   3          9.88         11.30        10.64 o                         
  12  -2   3          4.74         -1.07         8.00 o                         
  13  -2   3          6.55         -3.56         7.10 o                         
 -16  -1   3          3.11        -12.26        14.72 o                         
 -15  -1   3          2.21         -5.17         5.69 o                         
 -14  -1   3         21.88         15.12         9.24 o                         
 -13  -1   3         18.93         15.17         4.37 o                         
 -12  -1   3        107.59        115.96         6.87 o                         
 -11  -1   3        118.37        121.40         6.44 o                         
 -10  -1   3         20.55         19.62         3.54 o                         
  -9  -1   3        327.85        328.11         8.12 o                         
  -8  -1   3        626.92        636.50         9.03 o                         
  -7  -1   3       1482.03       1461.40        11.11 o                         
  -6  -1   3        668.43        693.14         6.71 o                         
  -5  -1   3       3431.31       3446.50        19.83 o                         
  -4  -1   3        466.75        476.72         4.46 o                         
  -3  -1   3        226.42        216.55         2.55 o                         
  -2  -1   3          4.07          1.76         1.15 o                         
  -1  -1   3        548.51        523.73         7.50 o                         
   0  -1   3       5163.62       5091.55        22.80 o                         
   1  -1   3        444.64        434.23         4.78 o                         
   2  -1   3        501.75        490.35         5.68 o                         
   3  -1   3        588.84        590.29         6.79 o                         
   4  -1   3        930.99        936.01         9.98 o                         
   5  -1   3         50.92         46.57         4.08 o                         
   6  -1   3        121.56        135.06         6.86 o                         
   7  -1   3         54.84         56.74         5.92 o                         
   8  -1   3         32.71         36.98         5.64 o                         
   9  -1   3          5.38         -1.82         5.80 o                         
  10  -1   3          4.24          0.26         5.91 o                         
  11  -1   3         22.17         10.53        14.83 o                         
  12  -1   3         11.49          6.70         9.24 o                         
  13  -1   3          3.96         -9.58        11.82 o                         
 -16   0   3          0.02         -2.36        10.10 o                         
 -15   0   3          0.08         -6.00         6.00 o                         
 -14   0   3         34.98         45.00         6.96 o                         
 -13   0   3         94.87         68.81        14.72 o                         
 -12   0   3         24.03         24.08         4.46 o                         
 -11   0   3          0.15          0.74         2.78 o                         
 -10   0   3        233.05        242.23         7.74 o                         
  -9   0   3        110.97        103.81         4.94 o                         
  -8   0   3         15.18         14.23         1.80 o                         
  -7   0   3        763.02        770.09         8.03 o                         
  -6   0   3        441.29        414.85         4.93 o                         
  -5   0   3         85.76         97.45         3.10 o                         
  -4   0   3         59.79         63.04         2.65 o                         
  -3   0   3       2421.70       2391.65        19.89 o                         
  -2   0   3        996.64        960.43         6.41 o                         
  -1   0   3       1012.75        990.32         6.34 o                         
   0   0   3       1406.90       1385.82         8.91 o                         
   1   0   3        101.31        100.57         3.58 o                         
   2   0   3        174.11        162.25         3.47 o                         
   3   0   3          9.64         11.83         1.38 o                         
   4   0   3        218.00        245.08         4.86 o                         
   5   0   3         11.27         12.21         1.75 o                         
   6   0   3        641.56        664.94        14.83 o                         
   7   0   3         67.42         69.25         6.34 o                         
   8   0   3         79.58         75.10         9.65 o                         
   9   0   3        162.68        162.87         9.72 o                         
  10   0   3         14.68         15.12         6.67 o                         
  11   0   3          9.34          2.38         8.36 o                         
  12   0   3          4.61         -6.98        18.91 o                         
  13   0   3          3.08         19.34        11.18 o                         
 -16   1   3          3.10          4.94        10.10 o                         
 -15   1   3          2.24         -2.36         6.66 o                         
 -14   1   3         21.86         16.24         5.72 o                         
 -13   1   3         18.78         19.64         4.95 o                         
 -12   1   3        108.40         94.65         6.18 o                         
 -11   1   3        118.80        120.05         5.87 o                         
 -10   1   3         20.47         17.30         2.87 o                         
  -9   1   3        330.36        331.84         6.40 o                         
  -8   1   3        632.03        632.46         6.41 o                         
  -7   1   3       1478.24       1482.15         9.21 o                         
  -6   1   3        669.10        694.24         5.91 o                         
  -5   1   3       3440.59       3455.67        17.12 o                         
  -4   1   3        460.10        472.86         4.42 o                         
  -3   1   3        224.92        223.74         2.75 o                         
  -2   1   3          3.98          1.64         0.88 o                         
  -1   1   3        541.49        514.54         4.04 o                         
   0   1   3       5176.62       5078.70        27.06 o                         
   1   1   3        448.53        440.19         5.00 o                         
   2   1   3        500.37        496.84         5.69 o                         
   3   1   3        584.95        581.99         6.68 o                         
   4   1   3        934.40        956.14         9.46 o                         
   5   1   3         51.37         54.92         2.73 o                         
   6   1   3        121.16        130.34         5.61 o                         
   7   1   3         55.66         56.78         6.70 o                         
   8   1   3         33.31         31.31         4.27 o                         
   9   1   3          5.39          3.89         3.32 o                         
  10   1   3          4.23         -3.93         8.06 o                         
  11   1   3         22.29         23.29        16.55 o                         
  12   1   3         11.42         -1.68        13.86 o                         
  13   1   3          3.97         -4.30         9.89 o                         
 -15   2   3          0.24         -8.17         8.17 o                         
 -14   2   3          8.96          4.02         5.08 o                         
 -13   2   3          6.34         -0.45         8.26 o                         
 -12   2   3          0.62         -3.59         3.59 o                         
 -11   2   3         18.18         15.11         4.58 o                         
 -10   2   3         45.55         42.94         4.83 o                         
  -9   2   3         46.88         46.88         3.57 o                         
  -8   2   3        604.08        616.34         6.93 o                         
  -7   2   3        216.58        219.49         4.01 o                         
  -6   2   3         27.38         26.99         1.66 o                         
  -5   2   3       1009.94       1040.80         8.09 o                         
  -4   2   3        172.38        168.79         3.22 o                         
  -3   2   3        169.64        163.50         2.90 o                         
  -2   2   3        925.02        894.22         6.46 o                         
  -1   2   3        105.67        104.94         2.25 o                         
   0   2   3         14.76         15.79         1.31 o                         
   1   2   3        756.53        791.57         8.28 o                         
   2   2   3        419.94        442.89         6.40 o                         
   3   2   3        129.14        134.45         4.05 o                         
   4   2   3         47.21         45.91         3.27 o                         
   5   2   3          8.50          9.84         2.76 o                         
   6   2   3        144.93        148.66         5.77 o                         
   7   2   3         61.34         51.43         6.28 o                         
   8   2   3         93.69         84.81         9.56 o                         
   9   2   3          2.38          0.02         5.91 o                         
  10   2   3          3.37          4.09         4.59 o                         
  11   2   3          9.90          1.50         8.17 o                         
  12   2   3          4.74         10.75         9.67 o                         
 -15   3   3          2.37         -2.79         8.81 o                         
 -13   3   3          7.12          9.48         5.16 o                         
 -12   3   3         12.42         18.45         5.77 o                         
 -11   3   3         36.20         42.88         5.99 o                         
 -10   3   3         23.86         24.50         3.53 o                         
  -9   3   3         58.74         62.87         3.57 o                         
  -8   3   3        125.11        133.27         3.90 o                         
  -7   3   3         47.10         49.09         2.77 o                         
  -6   3   3         36.42         38.18         2.32 o                         
  -5   3   3        278.27        277.82         4.15 o                         
  -4   3   3        114.36        123.17         2.80 o                         
  -3   3   3         25.22         22.12         1.78 o                         
  -2   3   3        567.73        584.66         6.54 o                         
  -1   3   3        379.28        392.74         5.10 o                         
   0   3   3       2776.10       2913.26        18.76 o                         
   1   3   3        127.46        135.25         3.56 o                         
   2   3   3        107.79        108.08         3.69 o                         
   3   3   3        310.30        318.98         6.37 o                         
   4   3   3        110.84        116.47         4.65 o                         
   5   3   3         16.41         16.91         2.79 o                         
   6   3   3          5.18          5.88         2.96 o                         
   7   3   3         16.18         21.02         4.25 o                         
   8   3   3         20.22         19.77         7.52 o                         
   9   3   3         36.84         31.16         8.60 o                         
  10   3   3         25.79         19.13         8.81 o                         
  11   3   3          1.53         -5.80         7.95 o                         
  12   3   3          7.38          7.52         7.52 o                         
 -13   4   3          4.23          5.80         7.52 o                         
 -12   4   3          4.06          9.14         5.16 o                         
 -11   4   3         10.57         15.23         5.37 o                         
 -10   4   3        119.49        138.72         8.26 o                         
  -9   4   3         39.66         48.61         3.28 o                         
  -8   4   3         29.01         33.03         2.77 o                         
  -7   4   3        190.86        201.82         4.57 o                         
  -6   4   3        234.00        240.48         4.37 o                         
  -5   4   3         59.57         55.94         2.34 o                         
  -4   4   3         67.46         59.33         2.62 o                         
  -3   4   3        135.59        139.98         2.54 o                         
  -2   4   3        206.12        197.81         2.71 o                         
  -1   4   3          7.67          6.03         1.10 o                         
   0   4   3         11.06         11.83         1.48 o                         
   1   4   3         69.62         58.02         4.94 o                         
   2   4   3         95.19        103.20         4.31 o                         
   3   4   3         81.56         73.85         3.62 o                         
   4   4   3         17.99         21.16         2.77 o                         
   5   4   3         38.62         53.07         3.96 o                         
   6   4   3        203.45        208.87         6.53 o                         
   7   4   3         33.75         35.03         7.52 o                         
   8   4   3         20.35         33.53         7.95 o                         
   9   4   3         13.34         23.85         8.17 o                         
  10   4   3          0.86         -3.01         7.09 o                         
  11   4   3          2.73         -1.72         8.38 o                         
 -10   5   3         20.11         18.74         4.86 o                         
  -9   5   3         11.13         13.62         4.98 o                         
  -8   5   3        195.58        219.47         7.13 o                         
  -7   5   3         30.83         28.84         2.53 o                         
  -6   5   3          6.23          7.27         2.27 o                         
  -5   5   3        171.41        168.76         3.46 o                         
  -4   5   3         62.81         63.64         1.96 o                         
  -3   5   3         70.65         74.43         8.06 o                         
  -2   5   3        107.33        107.80         6.55 o                         
  -1   5   3         35.90         32.48         3.65 o                         
   0   5   3        165.55        171.65         2.80 o                         
   1   5   3         53.26         52.86         2.54 o                         
   2   5   3         63.38         53.94         5.37 o                         
   3   5   3         32.70         36.79         2.93 o                         
   4   5   3         82.83         81.42         4.13 o                         
   5   5   3         36.93         33.31         6.23 o                         
   6   5   3         28.52         28.80         6.23 o                         
   7   5   3          2.44         11.39         6.23 o                         
   8   5   3         12.93         21.06         7.52 o                         
   9   5   3          6.07         15.04         7.09 o                         
  10   5   3          9.39          7.52         7.74 o                         
  11   5   3          3.98          3.44         7.95 o                         
  -9   6   3          0.25          5.16         5.16 o                         
  -8   6   3          3.95         -1.44         5.76 o                         
  -7   6   3          3.73          5.08         2.56 o                         
  -6   6   3         41.58         44.43         2.50 o                         
  -5   6   3          5.14          6.57         0.60 o                         
  -4   6   3          4.18          5.43         3.00 o                         
  -3   6   3         18.97         15.90         2.33 o                         
  -2   6   3        218.56        202.38         6.45 o                         
  -1   6   3         17.30         14.65         2.66 o                         
   0   6   3         18.45         13.29         2.65 o                         
   1   6   3        136.84        135.69         3.88 o                         
   2   6   3          7.99          9.12         1.44 o                         
   3   6   3         12.52         13.86         3.42 o                         
   4   6   3          4.97         11.19         3.68 o                         
   5   6   3          9.38         12.23         4.01 o                         
   6   6   3         20.00         26.57         4.84 o                         
   7   6   3          8.44         10.33         4.62 o                         
   8   6   3          5.20          6.73         4.48 o                         
   9   6   3          1.81         -3.65         6.88 o                         
  10   6   3          0.48          1.50         6.66 o                         
 -11   7   3          0.06         -4.94         4.94 o                         
  -7   7   3         15.33         16.76        12.03 o                         
  -6   7   3          0.58          2.58         7.52 o                         
  -5   7   3         11.63         16.76        10.75 o                         
  -4   7   3         33.39         35.67        11.60 o                         
  -3   7   3         20.90         18.05        10.75 o                         
  -2   7   3         12.67         18.27         9.89 o                         
  -1   7   3         18.22         23.42        10.10 o                         
   0   7   3          5.79          2.79         6.02 o                         
   1   7   3         14.84         16.12         8.81 o                         
   2   7   3          0.55         12.25         8.17 o                         
   3   7   3         28.79         28.18         2.94 o                         
   4   7   3          2.97          3.76         4.84 o                         
   5   7   3          5.20          4.15         3.51 o                         
   6   7   3          3.05          2.15         5.80 o                         
   7   7   3          1.83          8.68         9.46 o                         
   8   7   3          2.74         -0.21         5.37 o                         
  -6   8   3         15.98          0.64        12.25 o                         
  -5   8   3          0.08         -2.79        10.96 o                         
   3   8   3         23.70         46.42        12.25 o                         
   4   8   3          5.07         19.77         9.67 o                         
   6   8   3          4.90          4.30         8.17 o                         
  -5   9   3          4.46        -10.96        12.25 o                         
  -4   9   3          1.58         -2.79        12.25 o                         
   3   9   3          0.41         11.39        11.39 o                         
  -5  -9   4         10.16          9.46         7.31 o                         
  -4  -9   4          1.00          9.33         5.80 o                         
  -3  -9   4          1.69         12.14         4.51 o                         
  -9  -8   4         14.46         12.03         8.81 o                         
  -8  -8   4          3.01          7.31         7.95 o                         
  -7  -8   4          2.60          4.08         7.31 o                         
  -6  -8   4          3.06          2.53         9.13 o                         
  -5  -8   4         12.08          8.49         4.91 o                         
  -3  -8   4         19.04         31.16        13.11 o                         
   1  -8   4          5.00         23.64        12.68 o                         
  -8  -7   4         11.23          9.89         6.45 o                         
  -7  -7   4         54.30         52.95         8.88 o                         
  -6  -7   4         21.09         25.89         6.83 o                         
  -5  -7   4         17.19         22.88         6.32 o                         
  -4  -7   4         22.42         19.45         6.04 o                         
  -3  -7   4         10.30         15.47        10.32 o                         
  -2  -7   4          0.50          3.66         3.04 o                         
  -1  -7   4         31.32         32.45         7.65 o                         
   0  -7   4          8.34         11.35         4.15 o                         
   1  -7   4         56.85         58.65        14.49 o                         
   2  -7   4          6.28         14.83         9.73 o                         
   3  -7   4          5.92         11.37         9.48 o                         
   4  -7   4         10.14         18.67         8.57 o                         
   5  -7   4          4.55          2.95         7.63 o                         
   6  -7   4          6.83         15.07        14.08 o                         
   7  -7   4          1.31          6.00         8.46 o                         
   8  -7   4          1.80         -7.52         7.52 o                         
 -10  -6   4          1.83          4.73         7.52 o                         
  -9  -6   4          1.96         -2.15         4.51 o                         
  -8  -6   4         15.13         -1.84        11.50 o                         
  -7  -6   4          9.37          5.02         5.20 o                         
  -6  -6   4         19.42         18.70         5.88 o                         
  -5  -6   4         70.46         69.71        13.00 o                         
  -4  -6   4         55.73         53.90        10.21 o                         
  -3  -6   4        224.62        241.30        18.04 o                         
  -2  -6   4         20.89         21.40         5.24 o                         
  -1  -6   4         47.89         51.04         5.44 o                         
   0  -6   4         96.18        109.01         7.35 o                         
   1  -6   4         52.93         41.13         5.11 o                         
   2  -6   4         11.47         15.23         3.36 o                         
   3  -6   4         33.21         26.69         5.04 o                         
   4  -6   4          8.69         10.37         5.25 o                         
   5  -6   4          0.38         -0.62         3.47 o                         
   6  -6   4          0.18          7.95         5.08 o                         
   7  -6   4          1.70          0.38         5.31 o                         
   8  -6   4          7.65          4.38         9.66 o                         
   9  -6   4          1.48          2.66         7.06 o                         
 -11  -5   4         14.49         11.82         6.88 o                         
 -10  -5   4         68.23         66.36        15.04 o                         
  -9  -5   4          1.71          0.96         3.92 o                         
  -8  -5   4          1.22          1.80         3.16 o                         
  -7  -5   4         76.23         76.83         3.55 o                         
  -6  -5   4         60.12         52.37         2.91 o                         
  -5  -5   4        149.55        150.43         3.17 o                         
  -4  -5   4         54.48         54.06         3.90 o                         
  -3  -5   4        194.88        180.49         3.41 o                         
  -2  -5   4        104.08         99.36         2.66 o                         
  -1  -5   4         39.33         36.90         1.89 o                         
   0  -5   4         14.72         12.50         1.37 o                         
   1  -5   4         41.81         38.18         2.60 o                         
   2  -5   4         27.12         24.41         2.28 o                         
   3  -5   4         17.05         10.29         1.95 o                         
   4  -5   4         46.11         50.06         3.70 o                         
   5  -5   4         57.73         52.35         4.85 o                         
   6  -5   4         15.97         17.99         5.50 o                         
   7  -5   4          4.39          2.22         5.69 o                         
   8  -5   4         14.65         14.21         6.55 o                         
   9  -5   4          2.73          3.95         6.23 o                         
  10  -5   4          8.73         11.56         7.54 o                         
 -15  -4   4          3.19        258.75        26.43 o                         
 -13  -4   4          3.40         11.18         8.17 o                         
 -12  -4   4          6.98          8.04         5.35 o                         
 -11  -4   4         83.65         86.33        10.07 o                         
 -10  -4   4         54.07         58.99         6.86 o                         
  -9  -4   4         25.03         26.29         3.56 o                         
  -8  -4   4         64.12         69.84         3.92 o                         
  -7  -4   4          5.00          3.35         1.36 o                         
  -6  -4   4         67.81         65.74         3.10 o                         
  -5  -4   4         10.68          9.61         1.35 o                         
  -4  -4   4        207.71        198.23         3.45 o                         
  -3  -4   4        130.09        138.73         3.33 o                         
  -2  -4   4         51.11         53.45         2.01 o                         
  -1  -4   4         88.02         92.18         2.54 o                         
   0  -4   4         44.05         42.68         2.09 o                         
   1  -4   4          3.00         -0.51         1.50 o                         
   2  -4   4          5.77          3.63         1.84 o                         
   3  -4   4         28.15         25.95         3.47 o                         
   4  -4   4         26.57         23.55         3.65 o                         
   5  -4   4         12.62         16.53         3.79 o                         
   6  -4   4         43.62         39.84         4.96 o                         
   7  -4   4         20.91         28.47         4.88 o                         
   8  -4   4         10.88         10.31         6.17 o                         
   9  -4   4          1.07          0.00         6.14 o                         
  10  -4   4          4.09         -6.13        14.82 o                         
  11  -4   4          8.75         -3.65        18.05 o                         
 -16  -3   4          1.12          0.86         7.31 o                         
 -15  -3   4          0.66         -3.49         6.61 o                         
 -14  -3   4          0.09         -2.58         7.74 o                         
 -13  -3   4         16.47         16.67         5.62 o                         
 -12  -3   4          1.99          5.04         3.38 o                         
 -11  -3   4         43.32         53.80         5.35 o                         
 -10  -3   4          4.76          8.55         4.44 o                         
  -9  -3   4          9.79          7.06         2.88 o                         
  -8  -3   4         12.09         11.03         2.44 o                         
  -7  -3   4         19.38         17.82         2.12 o                         
  -6  -3   4        104.35        104.31         2.76 o                         
  -5  -3   4        209.25        202.80         3.20 o                         
  -4  -3   4        370.46        380.12         4.14 o                         
  -3  -3   4        705.10        752.69         5.71 o                         
  -2  -3   4        525.63        546.10         5.23 o                         
  -1  -3   4        134.29        129.59         2.80 o                         
   0  -3   4        361.35        421.26         5.12 o                         
   1  -3   4        280.70        267.25         4.14 o                         
   2  -3   4        120.74        120.98         3.81 o                         
   3  -3   4         63.16         64.77         4.28 o                         
   4  -3   4         30.39         29.83         3.69 o                         
   5  -3   4          9.52          6.10         3.37 o                         
   6  -3   4         24.38         18.86         4.19 o                         
   7  -3   4         40.15         46.04         5.42 o                         
   8  -3   4         13.04         10.95         4.78 o                         
   9  -3   4         22.62         18.57         6.61 o                         
  10  -3   4         17.88         11.95         8.78 o                         
  11  -3   4          1.71         -3.89         6.08 o                         
  12  -3   4         12.02         10.17        10.77 o                         
 -16  -2   4          3.18         -1.59         6.51 o                         
 -15  -2   4          0.61         -2.46         7.09 o                         
 -14  -2   4         19.42         23.29         5.64 o                         
 -13  -2   4         24.34         24.87         3.98 o                         
 -12  -2   4         12.02         14.73         3.57 o                         
 -11  -2   4         43.59         45.92         5.07 o                         
 -10  -2   4        143.59        143.53         8.25 o                         
  -9  -2   4        396.18        420.39        10.61 o                         
  -8  -2   4         24.76         28.27         4.18 o                         
  -7  -2   4         94.70         94.04         2.78 o                         
  -6  -2   4         15.47         14.55         1.36 o                         
  -5  -2   4       1616.36       1671.02         9.89 o                         
  -4  -2   4        412.41        400.14         4.10 o                         
  -3  -2   4        770.87        805.66         7.29 o                         
  -2  -2   4        526.94        550.45         5.34 o                         
  -1  -2   4        724.01        724.41         6.01 o                         
   0  -2   4        218.04        206.94         3.34 o                         
   1  -2   4        176.28        186.82         3.28 o                         
   2  -2   4        303.17        301.49         4.53 o                         
   3  -2   4        599.74        628.96         9.82 o                         
   4  -2   4         72.13         60.38         4.34 o                         
   5  -2   4         66.18         72.53         5.13 o                         
   6  -2   4         11.16          9.89         3.31 o                         
   7  -2   4        100.05         96.56         6.67 o                         
   8  -2   4         11.91          9.86         4.35 o                         
   9  -2   4         27.77         26.97         7.38 o                         
  10  -2   4         15.34         13.30         8.07 o                         
  11  -2   4         14.92         14.88         7.84 o                         
  12  -2   4          0.21        -10.19        13.54 o                         
 -16  -1   4          0.42         -8.38         8.38 o                         
 -15  -1   4         12.97         17.39         7.45 o                         
 -14  -1   4          0.81         -0.30         4.70 o                         
 -13  -1   4         21.46         19.36         4.21 o                         
 -12  -1   4         17.99         19.39         3.49 o                         
 -11  -1   4        292.58        308.19        10.64 o                         
 -10  -1   4        233.98        241.34         7.26 o                         
  -9  -1   4        129.67        132.81         5.32 o                         
  -8  -1   4         52.18         54.74         5.58 o                         
  -7  -1   4        747.41        718.82         8.72 o                         
  -6  -1   4        617.10        652.82         6.26 o                         
  -5  -1   4       1146.88       1157.18        10.26 o                         
  -4  -1   4        106.47        103.78         3.07 o                         
  -3  -1   4        362.67        356.12         4.27 o                         
  -2  -1   4       1000.55        977.74         7.57 o                         
  -1  -1   4          0.24          1.20         1.16 o                         
   0  -1   4        147.22        158.60         3.26 o                         
   1  -1   4        909.72        893.45         7.96 o                         
   2  -1   4        411.41        392.54         5.02 o                         
   3  -1   4       1149.10       1179.88        10.68 o                         
   4  -1   4        193.47        199.11         7.21 o                         
   5  -1   4         87.77         86.21         6.23 o                         
   6  -1   4         16.49         18.05         3.66 o                         
   7  -1   4          8.93          4.55         3.54 o                         
   8  -1   4         48.59         43.02         5.14 o                         
   9  -1   4         30.05         24.52         9.09 o                         
  10  -1   4         19.15          3.86        11.60 o                         
  11  -1   4          0.18         -2.04         8.60 o                         
  12  -1   4          0.61         -9.99         9.99 o                         
  13  -1   4          0.84         -1.93        10.10 o                         
 -16   0   4          0.34         -5.03         6.49 o                         
 -15   0   4          7.63          3.25         7.64 o                         
 -14   0   4          2.19          3.39         5.91 o                         
 -13   0   4         10.68          4.82         3.08 o                         
 -12   0   4          0.00         -1.50         2.76 o                         
 -11   0   4         76.79         85.63         5.77 o                         
 -10   0   4        101.03        102.82         5.75 o                         
  -9   0   4         77.18         82.07         4.36 o                         
  -8   0   4         61.74         63.57         2.24 o                         
  -7   0   4         30.25         29.93         2.15 o                         
  -6   0   4         11.37         12.89         1.36 o                         
  -5   0   4       2117.99       2104.71        15.05 o                         
  -4   0   4        456.58        464.35         4.80 o                         
  -3   0   4         51.37         54.01         3.88 o                         
  -2   0   4        616.44        593.61         5.23 o                         
  -1   0   4          0.05         -0.59         1.44 o                         
   0   0   4         38.28         35.54         2.63 o                         
   1   0   4         29.92         31.40         2.43 o                         
   2   0   4        427.76        476.33         6.42 o                         
   3   0   4        126.07        115.18         3.75 o                         
   4   0   4        197.76        212.15         4.73 o                         
   5   0   4         52.22         55.82         4.28 o                         
   6   0   4         10.04         15.82         3.10 o                         
   7   0   4          1.04          1.37         2.87 o                         
   8   0   4         24.29         23.24         4.45 o                         
   9   0   4         16.89          7.56         6.02 o                         
  10   0   4         66.78         62.89        15.38 o                         
  11   0   4         78.99         93.70        12.46 o                         
  12   0   4         11.92          3.65         9.67 o                         
  13   0   4          1.36         -4.30         7.52 o                         
 -16   1   4          0.42         -0.43         7.52 o                         
 -15   1   4         13.05         11.82         7.95 o                         
 -14   1   4          0.83          1.35         4.54 o                         
 -13   1   4         21.48         15.08         6.52 o                         
 -12   1   4         17.98         19.70         4.20 o                         
 -11   1   4        292.24        292.20         7.37 o                         
 -10   1   4        233.12        229.24         8.38 o                         
  -9   1   4        130.35        127.44         3.38 o                         
  -8   1   4         52.41         50.67         2.19 o                         
  -7   1   4        742.70        730.65         6.00 o                         
  -6   1   4        625.81        667.60         5.92 o                         
  -5   1   4       1145.26       1150.15         8.20 o                         
  -4   1   4        107.14        101.93         2.30 o                         
  -3   1   4        361.52        360.03         3.73 o                         
  -2   1   4       1005.26        980.60         9.93 o                         
  -1   1   4          0.14          0.41         0.86 o                         
   0   1   4        146.36        157.68         2.96 o                         
   1   1   4        905.86        894.22         7.94 o                         
   2   1   4        409.47        388.84         5.67 o                         
   3   1   4       1148.58       1198.27        12.05 o                         
   4   1   4        192.98        196.58         4.79 o                         
   5   1   4         86.61         79.92         4.65 o                         
   6   1   4         15.94         16.62         3.26 o                         
   7   1   4          8.95          8.91         3.09 o                         
   8   1   4         48.53         45.01         4.86 o                         
   9   1   4         30.06         27.72         7.84 o                         
  10   1   4         19.23          9.08         7.95 o                         
  11   1   4          0.18         -0.86         8.81 o                         
  12   1   4          0.61         -6.45         6.45 o                         
 -16   2   4          3.19          2.15         7.52 o                         
 -15   2   4          0.62         -3.32         4.72 o                         
 -14   2   4         19.43         17.79         7.26 o                         
 -13   2   4         24.57         20.61         7.60 o                         
 -12   2   4         11.91          9.93         5.16 o                         
 -11   2   4         43.44         34.26         5.04 o                         
 -10   2   4        143.98        144.74         5.90 o                         
  -9   2   4        395.53        418.98         6.65 o                         
  -8   2   4         23.55         27.58         2.22 o                         
  -7   2   4         93.03         91.49         2.97 o                         
  -6   2   4         15.62         16.58         1.76 o                         
  -5   2   4       1606.06       1648.58        10.90 o                         
  -4   2   4        415.11        403.50         4.72 o                         
  -3   2   4        773.23        807.39         6.78 o                         
  -2   2   4        525.79        543.83         5.37 o                         
  -1   2   4        726.44        723.74         5.65 o                         
   0   2   4        218.14        204.79         3.42 o                         
   1   2   4        175.68        189.23         4.31 o                         
   2   2   4        303.68        310.20         5.84 o                         
   3   2   4        602.29        634.17         9.51 o                         
   4   2   4         73.50         75.00         4.42 o                         
   5   2   4         66.63         67.00         4.82 o                         
   6   2   4         11.27          7.17         5.00 o                         
   7   2   4        100.65        103.47        16.01 o                         
   8   2   4         11.77         10.64         6.12 o                         
   9   2   4         27.67         28.75         7.28 o                         
  10   2   4         15.37         20.85         9.46 o                         
  11   2   4         14.86         15.90        10.10 o                         
  12   2   4          0.21         -8.17         8.17 o                         
 -15   3   4          0.67         14.89         9.46 o                         
 -14   3   4          0.09          2.62         4.85 o                         
 -13   3   4         16.36         13.95         5.90 o                         
 -12   3   4          1.97          2.67         4.94 o                         
 -11   3   4         43.56         43.13         5.84 o                         
 -10   3   4          4.51          6.21         2.87 o                         
  -9   3   4         10.03          7.95         2.23 o                         
  -8   3   4         12.24         14.65         2.29 o                         
  -7   3   4         19.62         24.80         2.18 o                         
  -6   3   4        105.42        107.13         3.07 o                         
  -5   3   4        211.01        204.58         3.96 o                         
  -4   3   4        370.79        379.70         4.90 o                         
  -3   3   4        707.34        740.92         6.67 o                         
  -2   3   4        532.61        567.21         5.61 o                         
  -1   3   4        135.39        131.36         3.18 o                         
   0   3   4        362.35        412.88         5.04 o                         
   1   3   4        284.97        271.14         5.12 o                         
   2   3   4        118.91        117.77         4.17 o                         
   3   3   4         62.58         65.63         3.84 o                         
   4   3   4         30.11         32.68         3.94 o                         
   5   3   4          9.58          9.70         3.79 o                         
   6   3   4         24.12         27.30         3.75 o                         
   7   3   4         40.41         48.14         9.03 o                         
   8   3   4         13.07         12.25         6.02 o                         
   9   3   4         22.67         26.43         9.03 o                         
  10   3   4         17.95         17.19         9.24 o                         
  11   3   4          1.71          5.37         7.09 o                         
 -13   4   4          3.41         13.75         8.38 o                         
 -12   4   4          6.87         14.18         7.74 o                         
 -11   4   4         83.49         88.02         6.66 o                         
 -10   4   4         53.88         63.37         5.54 o                         
  -9   4   4         24.70         27.12         2.99 o                         
  -8   4   4         63.26         68.98         3.70 o                         
  -7   4   4          4.77          4.88         1.88 o                         
  -6   4   4         68.27         66.55         3.08 o                         
  -5   4   4         11.49         10.95         1.71 o                         
  -4   4   4        204.88        195.37         4.52 o                         
  -3   4   4        130.22        138.97         3.67 o                         
  -2   4   4         51.37         53.16         2.15 o                         
  -1   4   4         86.41         92.63         3.82 o                         
   0   4   4         43.70         42.12         2.52 o                         
   1   4   4          2.90          1.75         3.65 o                         
   2   4   4          5.86          4.86         1.72 o                         
   3   4   4         28.96         27.21         2.97 o                         
   4   4   4         26.37         28.71         4.33 o                         
   5   4   4         12.45         13.88         3.08 o                         
   6   4   4         43.65         38.49         4.28 o                         
   7   4   4         21.20         31.81         7.74 o                         
   8   4   4         11.03         13.11         7.09 o                         
   9   4   4          1.09         -3.22         6.66 o                         
  10   4   4          4.10          7.09         8.17 o                         
  11   4   4          8.79          6.23         9.03 o                         
 -11   5   4         14.59         12.41         9.59 o                         
 -10   5   4         69.05         76.40         6.05 o                         
  -9   5   4          1.70          3.39         3.30 o                         
  -8   5   4          1.26          2.58         3.06 o                         
  -7   5   4         77.50         85.00         3.47 o                         
  -6   5   4         58.64         61.64         3.54 o                         
  -5   5   4        149.69        149.82         3.39 o                         
  -4   5   4         54.48         54.80         2.18 o                         
  -3   5   4        193.59        184.19         3.16 o                         
  -2   5   4        103.58         97.07         2.32 o                         
  -1   5   4         40.09         33.59         1.98 o                         
   0   5   4         14.80         13.32         1.81 o                         
   1   5   4         42.31         44.77         3.87 o                         
   2   5   4         26.48         26.06         3.33 o                         
   3   5   4         17.19         14.12         3.24 o                         
   4   5   4         45.88         56.31         7.31 o                         
   5   5   4         57.02         56.95         7.95 o                         
   6   5   4         16.20         22.57         6.45 o                         
   7   5   4          4.37          5.16         6.45 o                         
   8   5   4         14.61          3.22         7.09 o                         
   9   5   4          2.76          0.21         7.09 o                         
  10   5   4          8.67          8.17         8.17 o                         
 -11   6   4          6.67         12.25         7.52 o                         
 -10   6   4          1.83         -1.20         6.21 o                         
  -9   6   4          1.85          5.58         3.29 o                         
  -8   6   4         14.66         14.64         3.29 o                         
  -7   6   4          9.17          9.70         2.73 o                         
  -6   6   4         19.38         18.63         2.50 o                         
  -5   6   4         70.78         67.05         1.67 o                         
  -4   6   4         54.68         43.70         8.04 o                         
  -3   6   4        225.87        231.50         9.89 o                         
  -2   6   4         20.67         16.76         3.53 o                         
  -1   6   4         48.01         43.94         4.28 o                         
   0   6   4         96.05         93.81         2.10 o                         
   1   6   4         53.14         50.26         3.54 o                         
   2   6   4         11.49          8.57         2.57 o                         
   3   6   4         33.08         30.09         5.37 o                         
   4   6   4          8.70          7.95         4.73 o                         
   5   6   4          0.38          6.45         4.94 o                         
   6   6   4          0.18          4.30         5.59 o                         
   7   6   4          1.73          0.00         6.02 o                         
   8   6   4          7.69         18.17        12.14 o                         
   9   6   4          1.46          2.58         6.66 o                         
  -8   7   4         11.19         19.42         6.98 o                         
  -7   7   4         54.67         64.05         6.52 o                         
  -6   7   4         20.53         26.48         4.86 o                         
  -5   7   4         17.24         23.40         4.31 o                         
  -4   7   4         22.26         10.96        10.10 o                         
  -3   7   4         10.28         10.75         9.03 o                         
  -2   7   4          0.41         -0.51         4.30 o                         
  -1   7   4         31.75         24.64         7.63 o                         
   0   7   4          8.33         12.05         5.80 o                         
   1   7   4         57.54         52.63         4.38 o                         
   2   7   4          6.35          8.72         2.31 o                         
   3   7   4          5.84          5.14         2.53 o                         
   4   7   4         10.17         14.29         4.13 o                         
   5   7   4          4.49          5.77         4.09 o                         
   6   7   4          6.73         15.19         4.89 o                         
   7   7   4          1.31         -1.84         6.66 o                         
   8   7   4          1.79         -5.80         5.80 o                         
  -9   8   4         14.54          8.17        14.61 o                         
  -8   8   4          2.98         -7.95        12.03 o                         
  -7   8   4          2.53          6.45        11.18 o                         
  -6   8   4          3.03          9.46        11.82 o                         
  -5   8   4         12.28         16.33        11.82 o                         
  -3   8   4         19.11         24.93        11.39 o                         
  -1   8   4          4.77         11.82        10.32 o                         
   5   8   4         12.85         24.07        10.10 o                         
  -5   9   4         10.11         -9.67        11.82 o                         
  -4   9   4          0.98         -3.65        11.18 o                         
  -3   9   4          1.72          0.86         8.60 o                         
  -4  -9   5         12.13         25.83         7.35 o                         
  -3  -9   5          2.42          6.20         5.64 o                         
  -8  -8   5          2.32          0.43         7.31 o                         
  -7  -8   5         11.69         11.62         6.80 o                         
  -6  -8   5          7.81          2.43         8.17 o                         
  -5  -8   5          5.71          5.74         5.53 o                         
   0  -8   5         14.44         28.80        13.97 o                         
   2  -8   5          3.19         37.74        14.83 o                         
   3  -8   5          0.79         33.05        33.42 o                         
 -10  -7   5          3.71          1.72         7.52 o                         
  -9  -7   5          5.21         13.97         8.38 o                         
  -8  -7   5          9.43         10.96         7.74 o                         
  -7  -7   5         21.40         19.60         6.54 o                         
  -6  -7   5          3.54          8.27         5.58 o                         
  -5  -7   5         15.74         20.18         5.80 o                         
  -4  -7   5         25.58         26.42         6.55 o                         
  -3  -7   5          8.98         27.69         8.04 o                         
  -2  -7   5         81.03         68.34        16.55 o                         
  -1  -7   5         40.94         65.34        11.67 o                         
   0  -7   5         36.30         55.27        13.54 o                         
   1  -7   5         26.14         38.39        11.60 o                         
   2  -7   5          2.65         22.11         9.26 o                         
   3  -7   5         14.86         45.11        11.75 o                         
   4  -7   5          6.01         19.53        10.09 o                         
   5  -7   5          2.86         19.45        10.38 o                         
   6  -7   5          4.37         23.01         9.91 o                         
 -10  -6   5          2.34         -0.43         7.09 o                         
  -9  -6   5          1.26         -1.07         6.23 o                         
  -8  -6   5         27.64         13.24        12.25 o                         
  -7  -6   5         35.99         40.46         7.63 o                         
  -6  -6   5          7.78         10.57         3.83 o                         
  -5  -6   5         26.43         26.67         4.76 o                         
  -4  -6   5         28.07         26.53         5.65 o                         
  -3  -6   5          1.66          1.07         2.13 o                         
  -2  -6   5         65.11         64.17         5.34 o                         
  -1  -6   5          6.23          3.67         2.74 o                         
   0  -6   5         18.35         14.79         3.49 o                         
   1  -6   5          8.14          9.32         3.59 o                         
   2  -6   5         32.07         24.50         4.90 o                         
   3  -6   5         11.79         15.24         4.48 o                         
   4  -6   5          7.05          5.55         5.33 o                         
   5  -6   5         21.87         21.87         6.04 o                         
   6  -6   5          0.80          1.53         5.13 o                         
   7  -6   5          5.99         12.27         6.81 o                         
   8  -6   5          4.76          2.61        14.43 o                         
 -11  -5   5         52.83         49.64        11.39 o                         
 -10  -5   5         14.36         10.88         4.31 o                         
  -9  -5   5         36.26         34.66         6.45 o                         
  -8  -5   5        139.61        138.82         7.44 o                         
  -7  -5   5        174.94        171.55         4.63 o                         
  -6  -5   5         46.18         41.19         3.50 o                         
  -5  -5   5         40.71         41.21         2.47 o                         
  -4  -5   5         42.84         33.03         2.08 o                         
  -3  -5   5         77.91         76.43         3.88 o                         
  -2  -5   5         37.39         36.74         2.33 o                         
  -1  -5   5         23.41         20.40         2.00 o                         
   0  -5   5         84.39         82.72         3.47 o                         
   1  -5   5         17.14         15.96         2.71 o                         
   2  -5   5          5.40          2.62         2.06 o                         
   3  -5   5         10.04          8.78         2.86 o                         
   4  -5   5         29.96         26.97         3.38 o                         
   5  -5   5          9.06         11.61         5.22 o                         
   6  -5   5         25.88         31.39         6.86 o                         
   7  -5   5         32.22         23.26         7.19 o                         
   8  -5   5          0.77          2.43        13.13 o                         
   9  -5   5          2.82         -2.23         9.55 o                         
 -12  -4   5         19.70         25.32         6.30 o                         
 -11  -4   5         40.32         41.67         4.87 o                         
 -10  -4   5         80.24         94.00         5.71 o                         
  -9  -4   5        221.05        221.32         6.07 o                         
  -8  -4   5         52.18         53.05         3.51 o                         
  -7  -4   5        422.24        433.88         6.50 o                         
  -6  -4   5        170.51        168.85         4.00 o                         
  -5  -4   5        134.64        133.49         3.05 o                         
  -4  -4   5        250.58        249.77         3.12 o                         
  -3  -4   5         58.08         56.15         3.51 o                         
  -2  -4   5        117.24        113.74         3.13 o                         
  -1  -4   5         33.97         29.78         2.16 o                         
   0  -4   5          5.41          3.62         1.63 o                         
   1  -4   5         16.77         14.95         2.19 o                         
   2  -4   5         18.02         18.21         2.37 o                         
   3  -4   5        182.12        183.35         5.87 o                         
   4  -4   5         68.88         64.63         5.17 o                         
   5  -4   5         75.38         72.72         5.79 o                         
   6  -4   5         98.98        108.41         7.26 o                         
   7  -4   5          8.29         10.06         4.90 o                         
   8  -4   5         23.60         29.62         6.73 o                         
   9  -4   5          0.59          0.24        17.19 o                         
  10  -4   5          4.23          1.20        20.52 o                         
  11  -4   5          1.74        -12.03        12.03 o                         
 -16  -3   5          0.30         -5.80         6.66 o                         
 -15  -3   5          4.41         -2.34         5.63 o                         
 -14  -3   5         58.86         68.87         6.53 o                         
 -13  -3   5          7.67         15.59         5.35 o                         
 -12  -3   5         55.45         64.36         5.94 o                         
 -11  -3   5         13.09          9.10         3.73 o                         
 -10  -3   5          5.09          9.42         3.43 o                         
  -9  -3   5         84.99         89.21         4.36 o                         
  -8  -3   5         34.22         29.18         3.12 o                         
  -7  -3   5         16.41         12.40         1.99 o                         
  -6  -3   5         12.34         11.27         1.42 o                         
  -5  -3   5        116.45        124.26         2.68 o                         
  -4  -3   5        150.57        147.70         3.30 o                         
  -3  -3   5        509.19        556.97         5.98 o                         
  -2  -3   5        244.29        244.69         4.56 o                         
  -1  -3   5        105.85        105.56         2.83 o                         
   0  -3   5        167.97        165.68         4.02 o                         
   1  -3   5        226.60        227.73         4.99 o                         
   2  -3   5         84.71         83.29         3.34 o                         
   3  -3   5         28.01         25.73         3.46 o                         
   4  -3   5        173.91        169.00         7.34 o                         
   5  -3   5        145.53        158.01         7.80 o                         
   6  -3   5        193.45        210.63         8.99 o                         
   7  -3   5         52.26         49.10         5.85 o                         
   8  -3   5         14.58          8.46         9.62 o                         
   9  -3   5         18.88         15.33        16.38 o                         
  10  -3   5         12.58         11.01         7.26 o                         
  11  -3   5          3.71          1.87        13.03 o                         
 -16  -2   5          8.10          0.30         8.38 o                         
 -15  -2   5         17.03         22.33         8.00 o                         
 -14  -2   5         24.06         26.66         7.25 o                         
 -13  -2   5         42.55         46.89         5.88 o                         
 -12  -2   5         62.75         70.86         6.65 o                         
 -11  -2   5        184.71        185.24         7.97 o                         
 -10  -2   5         65.54         63.31         5.37 o                         
  -9  -2   5         47.04         47.13         3.39 o                         
  -8  -2   5          1.92          1.91         2.15 o                         
  -7  -2   5        413.40        417.04         6.63 o                         
  -6  -2   5         32.18         29.00         1.78 o                         
  -5  -2   5         42.97         42.73         1.72 o                         
  -4  -2   5        192.99        205.01         3.82 o                         
  -3  -2   5         40.71         42.45         2.28 o                         
  -2  -2   5        980.53       1032.07         8.10 o                         
  -1  -2   5        231.12        248.08         4.37 o                         
   0  -2   5        121.43        124.86         3.07 o                         
   1  -2   5        728.15        727.43         7.02 o                         
   2  -2   5         83.52         80.64         3.49 o                         
   3  -2   5         52.74         51.60         4.12 o                         
   4  -2   5        261.63        264.69         8.13 o                         
   5  -2   5        205.03        215.12         8.40 o                         
   6  -2   5         98.84         93.66         6.61 o                         
   7  -2   5         15.23         14.19         4.04 o                         
   8  -2   5         11.46          6.42         6.67 o                         
   9  -2   5          0.40          0.47         8.70 o                         
  10  -2   5          4.96         -0.89         8.52 o                         
  11  -2   5          4.33          3.01         7.31 o                         
  12  -2   5          1.82         -4.73         9.89 o                         
 -16  -1   5          5.78          8.58         7.14 o                         
 -15  -1   5          9.07         11.73         5.57 o                         
 -14  -1   5         19.42         20.09         5.14 o                         
 -13  -1   5         33.50         39.85         5.24 o                         
 -12  -1   5         16.84         14.87         3.39 o                         
 -11  -1   5        153.56        166.33         6.98 o                         
 -10  -1   5         19.37         18.10         2.84 o                         
  -9  -1   5         47.17         47.46         3.64 o                         
  -8  -1   5        588.92        582.42         8.94 o                         
  -7  -1   5        166.49        171.07         4.04 o                         
  -6  -1   5         23.10         22.33         2.68 o                         
  -5  -1   5        126.52        131.14         3.22 o                         
  -4  -1   5         70.42         71.46         2.51 o                         
  -3  -1   5         63.09         59.38         2.33 o                         
  -2  -1   5         58.28         56.05         2.27 o                         
  -1  -1   5        457.57        463.83         5.64 o                         
   0  -1   5        323.50        324.23         4.88 o                         
   1  -1   5        332.98        345.03         5.79 o                         
   2  -1   5        208.23        206.89         4.12 o                         
   3  -1   5        375.89        377.56        10.12 o                         
   4  -1   5         43.01         40.47         3.72 o                         
   5  -1   5         89.08         79.54         5.14 o                         
   6  -1   5         20.87         20.19         3.88 o                         
   7  -1   5         89.84         88.80        10.55 o                         
   8  -1   5         28.09         29.84         5.61 o                         
   9  -1   5         20.06         14.07        12.53 o                         
  10  -1   5         23.31         16.99        10.48 o                         
  11  -1   5          0.50         -4.08         6.45 o                         
  12  -1   5          1.46          4.94        10.53 o                         
 -17   0   5          0.00         12.25         7.52 o                         
 -16   0   5         17.64         25.88         7.82 o                         
 -15   0   5          5.53          5.26         4.43 o                         
 -14   0   5          0.23         -3.47         3.47 o                         
 -13   0   5         30.45         26.29         4.07 o                         
 -12   0   5          1.57          2.98         2.78 o                         
 -11   0   5         32.62         26.34         3.37 o                         
 -10   0   5          6.22          3.86         1.86 o                         
  -9   0   5         99.94         95.02         3.52 o                         
  -8   0   5        157.08        164.17         4.51 o                         
  -7   0   5          0.52         -0.86         1.15 o                         
  -6   0   5        988.10       1048.52        11.23 o                         
  -5   0   5         56.66         61.36         2.26 o                         
  -4   0   5         92.63         90.47         2.44 o                         
  -3   0   5        278.20        280.85         4.21 o                         
  -2   0   5        346.48        351.28         4.33 o                         
  -1   0   5         54.73         50.98         2.41 o                         
   0   0   5          4.67          4.43         1.27 o                         
   1   0   5          4.81          2.13         1.34 o                         
   2   0   5        164.71        155.63         4.34 o                         
   3   0   5        321.60        334.07         6.21 o                         
   4   0   5          2.07          4.74         3.00 o                         
   5   0   5         27.99         26.78         4.42 o                         
   6   0   5        130.91        127.66         7.51 o                         
   7   0   5          5.59          8.05         3.75 o                         
   8   0   5         17.51         15.42         4.55 o                         
   9   0   5          7.31          5.51         5.30 o                         
  10   0   5          9.82         -2.54        19.56 o                         
  11   0   5          4.74          5.59         7.52 o                         
  12   0   5          2.49         -9.67         9.67 o                         
 -16   1   5          5.73         -0.04         6.34 o                         
 -15   1   5          9.13          5.23         7.83 o                         
 -14   1   5         19.38         13.07         4.79 o                         
 -13   1   5         33.28         34.72         5.34 o                         
 -12   1   5         17.19         15.95         4.31 o                         
 -11   1   5        154.42        153.25         7.31 o                         
 -10   1   5         19.27         13.63         2.97 o                         
  -9   1   5         45.85         47.15         2.14 o                         
  -8   1   5        590.32        571.53         6.00 o                         
  -7   1   5        168.78        172.87         3.36 o                         
  -6   1   5         23.09         20.39         1.56 o                         
  -5   1   5        128.81        138.65         2.97 o                         
  -4   1   5         73.16         72.47         2.08 o                         
  -3   1   5         64.06         59.05         2.41 o                         
  -2   1   5         58.09         55.60         2.17 o                         
  -1   1   5        455.45        446.06         5.14 o                         
   0   1   5        316.78        320.76         4.45 o                         
   1   1   5        335.74        351.97         5.38 o                         
   2   1   5        207.90        211.59         4.84 o                         
   3   1   5        372.04        374.62         7.37 o                         
   4   1   5         43.35         45.97         4.09 o                         
   5   1   5         89.04         77.62         7.15 o                         
   6   1   5         21.02         23.51         4.07 o                         
   7   1   5         89.18         97.80         6.12 o                         
   8   1   5         28.38         31.76         8.04 o                         
   9   1   5         19.99         11.39         7.80 o                         
  10   1   5         23.28         17.73        15.58 o                         
  11   1   5          0.51          3.01         9.67 o                         
  12   1   5          1.46          3.44         8.17 o                         
 -16   2   5          8.09         11.33         7.06 o                         
 -15   2   5         16.97         13.37        12.10 o                         
 -14   2   5         23.82         21.92         8.61 o                         
 -13   2   5         42.49         35.01         5.46 o                         
 -12   2   5         62.71         70.74        10.12 o                         
 -11   2   5        183.76        177.87         6.46 o                         
 -10   2   5         66.88         68.56         4.44 o                         
  -9   2   5         47.32         44.43         3.28 o                         
  -8   2   5          1.96          0.89         1.76 o                         
  -7   2   5        414.96        424.40         5.92 o                         
  -6   2   5         32.20         30.84         2.25 o                         
  -5   2   5         41.64         41.82         2.00 o                         
  -4   2   5        193.91        197.58         3.72 o                         
  -3   2   5         40.22         42.81         2.26 o                         
  -2   2   5        969.17        987.37        12.38 o                         
  -1   2   5        229.47        248.31         3.82 o                         
   0   2   5        121.51        127.54         3.06 o                         
   1   2   5        728.80        735.84         9.25 o                         
   2   2   5         82.87         88.11         4.16 o                         
   3   2   5         53.63         57.04         3.69 o                         
   4   2   5        261.93        258.71         8.05 o                         
   5   2   5        203.66        206.42        11.56 o                         
   6   2   5         99.91         92.99         9.18 o                         
   7   2   5         15.21         20.27         5.89 o                         
   8   2   5         11.42          8.84         6.68 o                         
   9   2   5          0.42          4.15         6.72 o                         
  10   2   5          5.01          4.73         8.81 o                         
  11   2   5          4.32         -2.15         8.81 o                         
 -15   3   5          4.41         19.02         6.84 o                         
 -14   3   5         58.88         71.61         8.66 o                         
 -13   3   5          7.53         10.53         7.95 o                         
 -12   3   5         55.62         65.62         6.99 o                         
 -11   3   5         12.85         10.57         3.95 o                         
 -10   3   5          5.08          5.57         2.67 o                         
  -9   3   5         83.75         86.36         4.08 o                         
  -8   3   5         34.10         36.06         2.87 o                         
  -7   3   5         16.05         14.20         2.29 o                         
  -6   3   5         12.14         11.34         1.96 o                         
  -5   3   5        118.08        123.28         3.39 o                         
  -4   3   5        147.63        144.74         3.41 o                         
  -3   3   5        510.50        552.00         6.02 o                         
  -2   3   5        243.77        235.91         3.99 o                         
  -1   3   5        106.89         97.78         4.25 o                         
   0   3   5        168.83        165.36         3.62 o                         
   1   3   5        227.76        233.04         5.58 o                         
   2   3   5         85.27         84.18         4.07 o                         
   3   3   5         28.92         28.52         3.19 o                         
   4   3   5        173.39        165.46         7.36 o                         
   5   3   5        144.70        147.88         9.56 o                         
   6   3   5        193.76        214.91        13.54 o                         
   7   3   5         51.86         74.79        10.53 o                         
   8   3   5         14.41         20.63         8.38 o                         
   9   3   5         18.85         20.42         7.31 o                         
  10   3   5         12.57         17.19         9.46 o                         
  11   3   5          3.69          8.17         7.52 o                         
 -12   4   5         19.77         19.78         4.94 o                         
 -11   4   5         40.40         52.52         5.63 o                         
 -10   4   5         79.94         97.94         6.33 o                         
  -9   4   5        220.72        232.13         5.60 o                         
  -8   4   5         52.54         54.38         3.42 o                         
  -7   4   5        421.43        434.71         6.45 o                         
  -6   4   5        170.20        167.92         4.38 o                         
  -5   4   5        135.32        137.62         3.75 o                         
  -4   4   5        250.61        256.98         4.50 o                         
  -3   4   5         59.78         55.88         2.61 o                         
  -2   4   5        115.56        108.27         3.54 o                         
  -1   4   5         33.40         32.99         2.51 o                         
   0   4   5          5.44          5.27         1.92 o                         
   1   4   5         16.24         16.37         1.99 o                         
   2   4   5         18.58         20.10         2.53 o                         
   3   4   5        182.42        195.59        13.11 o                         
   4   4   5         69.17         75.42         5.92 o                         
   5   4   5         75.79         71.67         6.27 o                         
   6   4   5         99.37        122.07        11.18 o                         
   7   4   5          8.24          4.30         6.23 o                         
   8   4   5         23.62         32.88         8.81 o                         
   9   4   5          0.57          0.43         7.31 o                         
  10   4   5          4.21          9.03         9.03 o                         
 -11   5   5         53.21         54.13         5.79 o                         
 -10   5   5         14.41          8.20         3.65 o                         
  -9   5   5         35.70         36.94         4.48 o                         
  -8   5   5        141.08        139.41         6.38 o                         
  -7   5   5        176.36        177.20         4.45 o                         
  -6   5   5         45.96         39.86         4.61 o                         
  -5   5   5         41.37         41.55         2.40 o                         
  -4   5   5         44.00         40.24         2.32 o                         
  -3   5   5         77.40         75.31         2.64 o                         
  -2   5   5         37.39         38.84         2.44 o                         
  -1   5   5         23.05         22.68         2.21 o                         
   0   5   5         84.43         84.81         5.16 o                         
   1   5   5         17.47         17.89         2.54 o                         
   2   5   5          5.48          2.96         2.72 o                         
   3   5   5          9.64         10.53         5.59 o                         
   4   5   5         29.55         36.96         6.88 o                         
   5   5   5          9.10          6.45         5.59 o                         
   6   5   5         25.85         35.89         7.74 o                         
   7   5   5         31.97         34.81         8.17 o                         
   8   5   5          0.78          3.87         6.88 o                         
   9   5   5          2.84         -3.44         7.52 o                         
 -10   6   5          2.23          2.19         3.53 o                         
  -9   6   5          1.19          0.78         3.32 o                         
  -8   6   5         27.72         22.81         3.70 o                         
  -7   6   5         35.63         37.27         3.64 o                         
  -6   6   5          8.22          9.08         3.43 o                         
  -5   6   5         26.46         29.19         2.14 o                         
  -4   6   5         27.87         26.91         1.24 o                         
  -3   6   5          1.57          2.09         3.42 o                         
  -2   6   5         64.94         66.47         1.54 o                         
  -1   6   5          6.31          4.01         1.20 o                         
   0   6   5         18.26         16.34         1.98 o                         
   1   6   5          7.80         10.75         2.78 o                         
   2   6   5         32.15         33.88         4.01 o                         
   3   6   5         11.90         14.33         3.57 o                         
   4   6   5          7.08          6.45         5.16 o                         
   5   6   5         21.91         21.92         6.23 o                         
   6   6   5          0.84          3.22         5.59 o                         
   7   6   5          6.03          6.02         6.88 o                         
   8   6   5          4.77         -2.79         7.09 o                         
 -10   7   5          3.74          2.67         8.49 o                         
  -9   7   5          5.06          6.79         4.85 o                         
  -8   7   5          9.24         11.77         5.11 o                         
  -7   7   5         21.53         21.39         5.04 o                         
  -6   7   5          3.47          4.35         3.90 o                         
  -5   7   5         15.89         18.99         6.12 o                         
  -4   7   5         25.70         30.13         4.65 o                         
  -3   7   5          8.85         24.28        10.10 o                         
  -2   7   5         80.93         68.94         6.12 o                         
  -1   7   5         40.68         37.24         6.98 o                         
   0   7   5         36.52         44.47         4.68 o                         
   1   7   5         26.28         24.16         3.26 o                         
   2   7   5          2.65          7.44         5.54 o                         
   3   7   5         14.95         20.13         3.14 o                         
   4   7   5          6.08          6.65         3.09 o                         
   5   7   5          2.82          7.28        10.42 o                         
   6   7   5          4.39         12.30        14.29 o                         
   7   7   5          4.60         12.52        11.39 o                         
  -9   8   5         11.53          4.94        13.54 o                         
  -8   8   5          2.28          4.94         4.42 o                         
  -7   8   5         11.76          8.60         9.03 o                         
  -6   8   5          7.85         16.98        12.03 o                         
  -5   8   5          5.86         15.69        10.75 o                         
  -4   8   5          8.13         15.26        11.60 o                         
  -3   8   5          1.01          9.03         9.24 o                         
  -1   8   5          7.74         18.27        10.32 o                         
   1   8   5          2.50         16.76        10.10 o                         
   2   8   5          3.25         16.12         9.46 o                         
   3   8   5          0.77         10.96         8.81 o                         
   4   8   5          0.41          3.22         8.17 o                         
  -4   9   5         12.01         27.72        11.18 o                         
  -3   9   5          2.40          7.95        11.18 o                         
   0   9   5          3.22         18.91        11.39 o                         
  -8  -8   6          6.18          3.22         7.52 o                         
  -7  -8   6         12.85          7.69         7.41 o                         
  -6  -8   6          0.93         -2.43         4.21 o                         
  -5  -8   6         34.27         46.79         8.49 o                         
  -4  -8   6         11.62         17.62        12.89 o                         
  -1  -8   6          2.91         10.32        11.82 o                         
   0  -8   6          5.05         16.80        21.06 o                         
   1  -8   6          8.77         15.26        11.18 o                         
   2  -8   6          0.79         17.23        17.41 o                         
 -11  -7   6          4.52          9.24         7.52 o                         
 -10  -7   6         14.17          7.74         6.66 o                         
  -9  -7   6         17.95         14.83         7.52 o                         
  -8  -7   6          1.68          3.87         6.88 o                         
  -7  -7   6         19.69         24.86         7.55 o                         
  -6  -7   6          6.22          6.00         4.88 o                         
  -5  -7   6          9.06         12.64         5.82 o                         
  -4  -7   6          4.53          8.69        11.39 o                         
  -3  -7   6         13.67         24.68         9.10 o                         
  -2  -7   6         65.24         81.23        18.05 o                         
  -1  -7   6          6.97         15.95        12.03 o                         
   0  -7   6          7.81         19.42         9.44 o                         
   1  -7   6         56.37         79.09        27.08 o                         
   2  -7   6          7.50         14.18         9.96 o                         
   3  -7   6          2.83         11.96         8.74 o                         
   4  -7   6          2.94         18.41         9.43 o                         
   5  -7   6          0.05         17.41        10.61 o                         
 -11  -6   6          4.24          3.65         6.23 o                         
 -10  -6   6          5.64          4.73         5.80 o                         
  -9  -6   6         19.30         13.97         8.17 o                         
  -8  -6   6         10.40          6.72         7.41 o                         
  -7  -6   6         28.86         24.59         9.24 o                         
  -6  -6   6          2.50          2.37         3.11 o                         
  -5  -6   6         15.75         14.16         4.56 o                         
  -4  -6   6         30.55         31.04         8.46 o                         
  -3  -6   6          7.52          6.97         6.90 o                         
  -2  -6   6         12.72         15.27         8.02 o                         
  -1  -6   6          7.84          5.63         3.15 o                         
   0  -6   6         23.18         24.69         5.17 o                         
   1  -6   6          1.29          1.05         3.47 o                         
   2  -6   6          1.04         -1.60         3.69 o                         
   3  -6   6          2.01          0.96         6.00 o                         
   4  -6   6          1.02         -2.10         4.25 o                         
   5  -6   6          8.18          3.28         5.64 o                         
   6  -6   6          2.21         -3.15        10.00 o                         
   7  -6   6          6.89         -4.40        10.56 o                         
   8  -6   6          8.18        -11.60        11.60 o                         
 -11  -5   6         26.19         26.43         9.67 o                         
 -10  -5   6          3.52         -0.41         3.57 o                         
  -9  -5   6         17.18          9.96         8.63 o                         
  -8  -5   6         41.49         35.05         4.88 o                         
  -7  -5   6          9.40          5.02         2.20 o                         
  -6  -5   6         34.66         34.95         2.18 o                         
  -5  -5   6         10.80         10.90         2.47 o                         
  -4  -5   6         17.40         11.21         2.38 o                         
  -3  -5   6         28.90         26.52         2.16 o                         
  -2  -5   6        150.84        151.55         3.85 o                         
  -1  -5   6         26.14         23.71         2.30 o                         
   0  -5   6          5.99          2.37         1.93 o                         
   1  -5   6        100.43         92.58         4.42 o                         
   2  -5   6         13.53         12.46         2.76 o                         
   3  -5   6         10.04          5.67         3.28 o                         
   4  -5   6         47.06         47.74         7.24 o                         
   5  -5   6         11.31          4.87         5.36 o                         
   6  -5   6          8.51          2.53         7.49 o                         
   7  -5   6         37.62         34.83        13.12 o                         
   8  -5   6          6.62         -4.09        13.42 o                         
   9  -5   6          2.62         30.30        12.25 o                         
 -13  -4   6         70.27         84.44         9.02 o                         
 -12  -4   6          6.66          7.99         4.53 o                         
 -11  -4   6          3.63          0.60         3.49 o                         
 -10  -4   6         46.19         49.67         7.69 o                         
  -9  -4   6        102.57        106.81         6.33 o                         
  -8  -4   6         30.69         24.42         2.54 o                         
  -7  -4   6        295.27        279.59         5.26 o                         
  -6  -4   6         14.61         12.23         1.37 o                         
  -5  -4   6         79.28         78.97         4.26 o                         
  -4  -4   6        174.84        173.51         5.37 o                         
  -3  -4   6          0.98         -1.92         1.92 o                         
  -2  -4   6         35.29         37.64         2.12 o                         
  -1  -4   6        144.74        143.84         4.49 o                         
   0  -4   6         59.45         57.48         3.26 o                         
   1  -4   6         34.43         34.82         2.91 o                         
   2  -4   6         55.56         64.56         3.51 o                         
   3  -4   6        144.22        154.47         5.91 o                         
   4  -4   6          6.95          7.75         2.99 o                         
   5  -4   6         27.54         23.54         4.51 o                         
   6  -4   6         37.38         34.68         6.64 o                         
   7  -4   6          9.65          9.62         8.27 o                         
   8  -4   6         29.60          8.34        13.92 o                         
   9  -4   6          4.53          0.00        20.42 o                         
  10  -4   6          0.44         -4.19        17.51 o                         
 -16  -3   6          0.11         -1.93         7.31 o                         
 -13  -3   6         23.98         29.29         5.22 o                         
 -12  -3   6         19.92         16.04         4.30 o                         
 -11  -3   6          6.67          5.55         3.29 o                         
 -10  -3   6         84.88         83.33         4.52 o                         
  -9  -3   6         24.06         22.88         3.73 o                         
  -8  -3   6         22.03         19.17         2.24 o                         
  -7  -3   6        113.99        113.68         3.46 o                         
  -6  -3   6         94.96         96.70         2.76 o                         
  -5  -3   6          6.51          2.72         1.96 o                         
  -4  -3   6        186.82        189.74         4.48 o                         
  -3  -3   6        140.88        141.50         3.89 o                         
  -2  -3   6        521.00        524.31         8.15 o                         
  -1  -3   6         40.17         44.03         3.14 o                         
   0  -3   6         20.08         20.10         2.25 o                         
   1  -3   6        277.18        260.08         5.47 o                         
   2  -3   6         56.39         53.28         2.96 o                         
   3  -3   6         49.62         48.89         4.57 o                         
   4  -3   6         41.09         33.25         4.42 o                         
   5  -3   6         13.79         12.12         4.23 o                         
   6  -3   6         88.45         95.00         9.03 o                         
   7  -3   6         19.10         23.06         8.06 o                         
   8  -3   6          6.62          9.04        12.84 o                         
   9  -3   6         59.97         56.88        14.61 o                         
  10  -3   6          3.18          9.35         6.29 o                         
 -16  -2   6          3.47          0.76         4.84 o                         
 -15  -2   6         14.17         19.12         5.72 o                         
 -14  -2   6          0.33          2.38         4.11 o                         
 -13  -2   6         44.02         41.35         5.10 o                         
 -12  -2   6         47.78         50.33         5.20 o                         
 -11  -2   6         64.35         77.64         7.51 o                         
 -10  -2   6        182.70        176.13         6.76 o                         
  -9  -2   6         20.53         22.77         3.54 o                         
  -8  -2   6        139.84        140.85         4.66 o                         
  -7  -2   6         41.10         41.23         3.24 o                         
  -6  -2   6        147.76        154.07         4.74 o                         
  -5  -2   6        440.97        461.26         5.90 o                         
  -4  -2   6        333.04        343.82         5.06 o                         
  -3  -2   6         12.54         13.68         1.77 o                         
  -2  -2   6         10.93         11.40         1.74 o                         
  -1  -2   6         48.56         43.43         2.65 o                         
   0  -2   6        463.38        470.51         7.69 o                         
   1  -2   6         83.36         79.01         3.36 o                         
   2  -2   6          9.20          8.07         2.05 o                         
   3  -2   6        152.49        163.13         7.16 o                         
   4  -2   6        429.20        429.92        18.33 o                         
   5  -2   6         16.57         11.20         4.12 o                         
   6  -2   6         28.12         25.72         4.68 o                         
   7  -2   6         22.88         21.39         5.24 o                         
   8  -2   6         22.20         20.72         8.16 o                         
   9  -2   6         16.31         14.75         8.73 o                         
  10  -2   6          0.78         13.75         7.52 o                         
  11  -2   6          1.55         -4.51         9.03 o                         
 -17  -1   6          2.26         -4.07         8.36 o                         
 -16  -1   6          1.98          0.42         4.39 o                         
 -15  -1   6          1.04         -2.90         4.34 o                         
 -14  -1   6         16.43         14.53         5.11 o                         
 -13  -1   6         19.96         16.24         4.80 o                         
 -12  -1   6         54.17         61.43         7.15 o                         
 -11  -1   6          2.66          1.63         3.15 o                         
 -10  -1   6        315.39        310.26         8.66 o                         
  -9  -1   6         27.44         25.18         2.73 o                         
  -8  -1   6        290.86        293.97         6.41 o                         
  -7  -1   6         98.83         91.78         3.80 o                         
  -6  -1   6         74.16         70.61         4.20 o                         
  -5  -1   6         50.92         53.33         2.44 o                         
  -4  -1   6        178.35        192.35         3.79 o                         
  -3  -1   6         87.51         83.29         2.85 o                         
  -2  -1   6        405.60        427.08         5.33 o                         
  -1  -1   6         99.64        102.04         3.20 o                         
   0  -1   6        272.86        288.22         5.36 o                         
   1  -1   6        571.15        570.86         7.22 o                         
   2  -1   6        245.30        250.36         7.11 o                         
   3  -1   6         37.67         36.73         4.27 o                         
   4  -1   6         12.11         14.20         4.20 o                         
   5  -1   6        150.80        163.96        10.94 o                         
   6  -1   6        130.88        141.54         8.97 o                         
   7  -1   6         38.77         40.54         6.09 o                         
   8  -1   6         16.17         11.81        12.77 o                         
   9  -1   6         12.80         15.79         5.87 o                         
  10  -1   6          1.79         -3.87         6.02 o                         
  11  -1   6          1.26         -4.30         6.88 o                         
 -17   0   6          9.83          9.43         9.58 o                         
 -16   0   6          2.13         -0.08         5.54 o                         
 -15   0   6          0.18          1.04         4.52 o                         
 -14   0   6          0.54         -3.79         3.79 o                         
 -13   0   6         26.99         20.50         4.44 o                         
 -12   0   6         14.94         19.28         3.83 o                         
 -11   0   6         59.69         68.58         5.44 o                         
 -10   0   6          8.83          9.50         2.96 o                         
  -9   0   6          2.38          5.00         2.71 o                         
  -8   0   6         97.13         96.58         3.98 o                         
  -7   0   6         74.45         76.50         3.13 o                         
  -6   0   6        200.86        219.35         3.99 o                         
  -5   0   6       1272.10       1212.21         9.20 o                         
  -4   0   6        758.47        792.71         7.69 o                         
  -3   0   6        235.09        239.48         4.10 o                         
  -2   0   6        633.47        672.13         6.67 o                         
  -1   0   6       1335.96       1389.83        11.24 o                         
   0   0   6        135.92        131.07         3.46 o                         
   1   0   6         43.20         45.23         3.09 o                         
   2   0   6        203.57        201.83         5.04 o                         
   3   0   6         18.34         23.32         4.05 o                         
   4   0   6         34.57         38.57         4.58 o                         
   5   0   6          0.41         -1.63         3.28 o                         
   6   0   6          0.80         -0.32         5.14 o                         
   7   0   6         22.50         16.65         5.54 o                         
   8   0   6         56.35         53.50         6.54 o                         
   9   0   6         26.08         18.19        18.48 o                         
  10   0   6          6.47          4.30         7.31 o                         
  11   0   6          0.67         -4.73         9.24 o                         
 -17   1   6          2.25          8.81         9.46 o                         
 -16   1   6          1.99          0.15         9.69 o                         
 -15   1   6          1.07         -2.86         4.49 o                         
 -14   1   6         16.41         18.69         5.37 o                         
 -13   1   6         20.03         15.95         4.58 o                         
 -12   1   6         53.93         59.11         5.95 o                         
 -11   1   6          2.87          2.39         2.49 o                         
 -10   1   6        314.06        320.83         4.92 o                         
  -9   1   6         28.05         20.93         3.23 o                         
  -8   1   6        291.28        296.06         5.67 o                         
  -7   1   6         97.90         85.55         3.03 o                         
  -6   1   6         71.71         65.85         2.60 o                         
  -5   1   6         52.16         51.30         2.16 o                         
  -4   1   6        176.76        195.57         3.37 o                         
  -3   1   6         90.07         90.13         3.00 o                         
  -2   1   6        409.76        423.29         5.49 o                         
  -1   1   6         99.85        101.52         3.06 o                         
   0   1   6        273.51        297.65         4.80 o                         
   1   1   6        569.94        572.92         7.68 o                         
   2   1   6        241.74        238.21         5.80 o                         
   3   1   6         37.08         36.98         4.97 o                         
   4   1   6         12.15         13.48         3.85 o                         
   5   1   6        150.31        150.36        10.05 o                         
   6   1   6        130.53        130.85         7.59 o                         
   7   1   6         38.86         35.93         4.99 o                         
   8   1   6         16.22         13.44         7.65 o                         
   9   1   6         12.76          3.77        13.54 o                         
  10   1   6          1.77          5.59         9.24 o                         
  11   1   6          1.26          4.51        10.10 o                         
 -16   2   6          3.50          4.34         8.60 o                         
 -15   2   6         14.23          8.06         6.91 o                         
 -14   2   6          0.32         -3.62         4.54 o                         
 -13   2   6         44.46         41.90         5.62 o                         
 -12   2   6         47.77         46.68         4.45 o                         
 -11   2   6         64.25         64.31         4.72 o                         
 -10   2   6        182.93        189.24         6.04 o                         
  -9   2   6         21.36         19.28         3.09 o                         
  -8   2   6        138.58        136.72         4.47 o                         
  -7   2   6         41.23         40.57         2.31 o                         
  -6   2   6        147.00        153.42         3.46 o                         
  -5   2   6        439.67        461.03         4.98 o                         
  -4   2   6        332.97        338.17         5.08 o                         
  -3   2   6         13.16         13.41         1.63 o                         
  -2   2   6         11.07         10.24         1.29 o                         
  -1   2   6         48.31         40.84         2.58 o                         
   0   2   6        464.96        477.00         6.35 o                         
   1   2   6         83.26         84.47         4.14 o                         
   2   2   6          9.16         11.54         2.27 o                         
   3   2   6        152.04        161.15         6.29 o                         
   4   2   6        429.77        403.81        15.26 o                         
   5   2   6         16.74         13.35         6.04 o                         
   6   2   6         28.03         28.39         7.24 o                         
   7   2   6         22.70         25.95         6.98 o                         
   8   2   6         22.07         23.91         7.90 o                         
   9   2   6         16.36         24.71        10.10 o                         
  10   2   6          0.77          1.72         9.46 o                         
 -14   3   6          3.73         24.71         9.46 o                         
 -13   3   6         24.18         31.10         6.51 o                         
 -12   3   6         20.04         18.46         4.60 o                         
 -11   3   6          6.58         13.96         4.11 o                         
 -10   3   6         85.04         81.42         4.70 o                         
  -9   3   6         23.70         22.44         3.04 o                         
  -8   3   6         21.80         25.69         2.91 o                         
  -7   3   6        113.47        115.51         4.22 o                         
  -6   3   6         93.47         99.23         3.77 o                         
  -5   3   6          6.09          4.64         1.43 o                         
  -4   3   6        185.50        191.63         4.31 o                         
  -3   3   6        141.71        143.02         3.70 o                         
  -2   3   6        521.53        525.15         6.60 o                         
  -1   3   6         40.81         44.13         2.28 o                         
   0   3   6         19.95         19.55         2.04 o                         
   1   3   6        274.08        264.31         5.50 o                         
   2   3   6         57.68         63.18         4.12 o                         
   3   3   6         49.63         49.21         5.39 o                         
   4   3   6         40.97         38.53         4.77 o                         
   5   3   6         14.03         14.61         7.31 o                         
   6   3   6         88.63        101.65        11.60 o                         
   7   3   6         19.08         27.08         8.60 o                         
   8   3   6          6.64          8.81         8.38 o                         
   9   3   6         60.07         62.32        10.75 o                         
  10   3   6          3.17         -4.30         8.38 o                         
 -13   4   6         69.97         83.41         7.90 o                         
 -12   4   6          6.84         13.63         4.60 o                         
 -11   4   6          3.66          5.07         4.07 o                         
 -10   4   6         46.10         48.81         5.17 o                         
  -9   4   6        104.01        105.08         4.31 o                         
  -8   4   6         31.80         32.87         2.98 o                         
  -7   4   6        294.06        281.90         6.00 o                         
  -6   4   6         14.92         14.02         2.31 o                         
  -5   4   6         81.23         77.68         3.30 o                         
  -4   4   6        174.23        179.99         4.27 o                         
  -3   4   6          0.99         -0.67         1.66 o                         
  -2   4   6         35.62         39.11         3.01 o                         
  -1   4   6        146.41        144.04         4.64 o                         
   0   4   6         58.50         57.71         3.65 o                         
   1   4   6         33.84         37.79         2.86 o                         
   2   4   6         55.73         71.54         4.45 o                         
   3   4   6        142.93        152.66         7.25 o                         
   4   4   6          7.15          8.80         4.33 o                         
   5   4   6         27.75         32.45         7.74 o                         
   6   4   6         37.27         51.15         9.67 o                         
   7   4   6          9.72          8.17         7.52 o                         
   8   4   6         29.76         31.59         9.46 o                         
   9   4   6          4.55          6.66         8.60 o                         
 -11   5   6         26.15         31.11         5.00 o                         
 -10   5   6          3.71          3.11         5.45 o                         
  -9   5   6         16.95         15.65         3.94 o                         
  -8   5   6         41.23         45.80         4.57 o                         
  -7   5   6          8.90          5.12         2.54 o                         
  -6   5   6         34.18         33.83         2.72 o                         
  -5   5   6         10.89          9.52         2.48 o                         
  -4   5   6         17.05         14.07         2.52 o                         
  -3   5   6         29.75         28.82         2.84 o                         
  -2   5   6        150.67        157.71         5.72 o                         
  -1   5   6         25.85         24.57         2.68 o                         
   0   5   6          6.07          7.58         2.34 o                         
   1   5   6        100.76        100.10         4.66 o                         
   2   5   6         13.08         12.32         3.79 o                         
   3   5   6         10.16          9.03         5.37 o                         
   4   5   6         47.29         56.73         8.38 o                         
   5   5   6         11.11         12.46         6.45 o                         
   6   5   6          8.38         17.41         7.09 o                         
   7   5   6         37.53         41.91         9.46 o                         
   8   5   6          6.61          8.60         8.38 o                         
 -11   6   6          4.22          4.25         4.10 o                         
 -10   6   6          5.56          5.88         3.57 o                         
  -9   6   6         19.49         22.99         4.07 o                         
  -8   6   6         10.72         11.23         5.20 o                         
  -7   6   6         28.41         33.38         3.81 o                         
  -6   6   6          2.52          0.21         3.59 o                         
  -5   6   6         15.56         16.66         2.65 o                         
  -4   6   6         30.90         31.33         2.99 o                         
  -3   6   6          7.29          5.03         1.56 o                         
  -2   6   6         12.60         10.75         2.38 o                         
  -1   6   6          8.12          7.89         2.46 o                         
   0   6   6         22.54         21.28         3.30 o                         
   1   6   6          1.26         -0.92         2.79 o                         
   2   6   6          1.00          3.12         5.91 o                         
   3   6   6          1.91          9.45         5.05 o                         
   4   6   6          1.04          0.21         4.94 o                         
   5   6   6          8.21          4.08         5.80 o                         
   6   6   6          2.21          1.07         6.66 o                         
   7   6   6          6.86          3.22         6.66 o                         
   8   6   6          8.22         12.89         7.95 o                         
 -11   7   6          4.52          3.73         7.63 o                         
 -10   7   6         14.33         22.97         6.60 o                         
  -9   7   6         17.74         24.85         6.00 o                         
  -8   7   6          1.73          4.46         6.12 o                         
  -7   7   6         19.46         26.13         5.25 o                         
  -6   7   6          5.96          7.88         4.40 o                         
  -5   7   6          8.91          7.66         4.04 o                         
  -4   7   6          4.42          7.37         7.09 o                         
  -3   7   6         13.67         14.82         9.03 o                         
  -2   7   6         65.79         70.23         6.24 o                         
  -1   7   6          6.89          6.11         3.66 o                         
   0   7   6          7.73          8.62         2.24 o                         
   1   7   6         56.44         68.74         9.89 o                         
   2   7   6          7.46         10.50         3.09 o                         
   3   7   6          2.85          6.71         7.52 o                         
   4   7   6          2.94          5.80         5.59 o                         
   5   7   6          0.06          6.35         6.02 o                         
   6   7   6          7.05          4.51         6.66 o                         
  -9   8   6          4.80         11.86         5.42 o                         
  -8   8   6          6.26         11.64         4.95 o                         
  -7   8   6         12.84         16.84         7.84 o                         
  -6   8   6          0.90          5.16         7.95 o                         
  -5   8   6         34.07         44.70        12.03 o                         
  -4   8   6         11.76         12.46         8.17 o                         
  -1   8   6          3.05          9.89         7.74 o                         
   0   8   6          5.13          1.50         9.03 o                         
   1   8   6          8.67         25.57        10.53 o                         
   2   8   6          0.79          3.22         7.95 o                         
   3   8   6          1.94         14.40         8.60 o                         
  -7  -8   7          2.57          1.82         5.39 o                         
  -6  -8   7          1.96         -2.74         8.17 o                         
  -5  -8   7         24.25         22.31         7.57 o                         
  -4  -8   7          0.07         10.75        13.11 o                         
  -3  -8   7         11.92         28.54        11.50 o                         
  -2  -8   7         23.56         52.90        12.38 o                         
  -1  -8   7          4.28         20.81        11.39 o                         
   0  -8   7         10.37         29.41        22.78 o                         
   1  -8   7          6.37         24.93        18.91 o                         
   2  -8   7          0.46         24.07        20.20 o                         
 -10  -7   7          4.66          7.74         8.38 o                         
  -9  -7   7          6.63          1.07         7.31 o                         
  -8  -7   7         12.04          0.14        12.03 o                         
  -7  -7   7          8.85          5.22         5.14 o                         
  -6  -7   7         13.64         21.63         7.08 o                         
  -5  -7   7         16.26         20.97         5.46 o                         
  -4  -7   7         19.94         19.80         8.60 o                         
  -3  -7   7          9.50         14.41         9.19 o                         
  -2  -7   7          5.01          6.19         7.49 o                         
  -1  -7   7          8.34         13.92         9.36 o                         
   0  -7   7         26.26         32.88        10.86 o                         
   1  -7   7         31.76         35.53        11.84 o                         
   2  -7   7          0.13         13.48         9.56 o                         
   3  -7   7         12.01         15.20         9.61 o                         
   4  -7   7         11.57         31.57        12.85 o                         
 -12  -6   7          0.07          2.36         8.38 o                         
 -11  -6   7          0.34         11.39         9.03 o                         
 -10  -6   7         13.08         11.60         7.95 o                         
  -9  -6   7          6.52         -0.43         4.51 o                         
  -8  -6   7          8.61          6.36         6.43 o                         
  -7  -6   7         46.21         32.27         7.35 o                         
  -6  -6   7          8.11          5.62         4.40 o                         
  -5  -6   7          9.50          1.48         6.28 o                         
  -4  -6   7         14.16         10.63         7.53 o                         
  -3  -6   7         24.11         16.61         8.44 o                         
  -2  -6   7          9.30          7.95        12.03 o                         
  -1  -6   7          2.99         -0.51         8.08 o                         
   0  -6   7          0.77          5.75         8.49 o                         
   1  -6   7         14.96          7.84         7.85 o                         
   2  -6   7         13.20          5.10        12.79 o                         
   3  -6   7          8.99         19.68        10.73 o                         
   4  -6   7         20.74         21.32        14.94 o                         
   5  -6   7          8.57          7.92        17.08 o                         
   6  -6   7          1.77          9.10        18.05 o                         
 -12  -5   7          4.45          2.58         7.95 o                         
 -11  -5   7         12.03         10.75         6.45 o                         
 -10  -5   7         12.83         10.17         4.70 o                         
  -9  -5   7         24.43         17.84         6.13 o                         
  -8  -5   7         36.70         28.08         4.97 o                         
  -7  -5   7         10.95          1.95         2.89 o                         
  -6  -5   7          6.49          2.80         2.12 o                         
  -5  -5   7         63.00         56.47         4.02 o                         
  -4  -5   7         38.32         36.55         3.49 o                         
  -3  -5   7          7.02          7.60         2.60 o                         
  -2  -5   7          3.32          0.12         2.24 o                         
  -1  -5   7         23.68         22.50         2.51 o                         
   0  -5   7         12.62         11.00         2.58 o                         
   1  -5   7         58.96         53.26         6.20 o                         
   2  -5   7         26.33         17.88         3.81 o                         
   3  -5   7          4.94          3.81         6.77 o                         
   4  -5   7          2.34         -2.56         5.93 o                         
   5  -5   7          8.53          2.54        13.62 o                         
   6  -5   7          0.46         -4.45        14.83 o                         
   7  -5   7         10.73         -3.72        14.02 o                         
   8  -5   7          2.72         12.03        10.10 o                         
 -13  -4   7         21.81         21.16         6.58 o                         
 -12  -4   7         16.01          9.17         4.70 o                         
 -11  -4   7          2.07         -4.69         4.69 o                         
 -10  -4   7         73.65         67.04         5.33 o                         
  -9  -4   7         22.21         14.87         3.56 o                         
  -8  -4   7         23.75         24.58         2.29 o                         
  -7  -4   7        140.79        136.47         5.41 o                         
  -6  -4   7         36.98         36.16         3.84 o                         
  -5  -4   7         79.39         77.35         5.31 o                         
  -4  -4   7         16.55         14.91         2.97 o                         
  -3  -4   7        111.70        115.19         5.21 o                         
  -2  -4   7          3.35          3.82         2.53 o                         
  -1  -4   7        122.85        115.92         6.12 o                         
   0  -4   7         24.05         17.94         2.90 o                         
   1  -4   7        120.36        121.70         5.53 o                         
   2  -4   7         30.55         30.98         3.59 o                         
   3  -4   7        151.29        150.55         6.21 o                         
   4  -4   7         23.63         19.15         3.67 o                         
   5  -4   7          1.06         -1.44         6.45 o                         
   6  -4   7          9.69          1.64         7.20 o                         
   7  -4   7          7.07          1.85        15.58 o                         
   8  -4   7         11.60          1.29        26.00 o                         
   9  -4   7          1.26         19.13        10.10 o                         
 -16  -3   7          3.62          5.09         5.55 o                         
 -15  -3   7         14.91         34.38        10.96 o                         
 -14  -3   7         55.42         66.83         8.15 o                         
 -13  -3   7         11.02         19.68         4.70 o                         
 -12  -3   7          3.62          6.84         3.60 o                         
 -11  -3   7         21.99         17.08         3.61 o                         
 -10  -3   7         18.19         12.66         3.14 o                         
  -9  -3   7          4.41          6.31         1.91 o                         
  -8  -3   7         78.54         74.28         3.36 o                         
  -7  -3   7         55.60         55.47         3.82 o                         
  -6  -3   7         73.85         60.59         3.78 o                         
  -5  -3   7        396.25        407.64         8.40 o                         
  -4  -3   7         66.05         68.81         4.84 o                         
  -3  -3   7          8.05          8.71         2.46 o                         
  -2  -3   7         46.43         42.18         3.49 o                         
  -1  -3   7        123.36        115.07         4.96 o                         
   0  -3   7         12.78         11.80         2.71 o                         
   1  -3   7        318.09        298.65         6.35 o                         
   2  -3   7        181.63        191.07         5.73 o                         
   3  -3   7        111.85        112.10         5.79 o                         
   4  -3   7         15.30         10.87         5.12 o                         
   5  -3   7         53.58         53.15         5.90 o                         
   6  -3   7         63.61         66.73         8.64 o                         
   7  -3   7         49.48         46.81        12.44 o                         
   8  -3   7          2.49         -1.91         8.81 o                         
   9  -3   7         16.82         28.64         8.70 o                         
 -16  -2   7          2.65         -1.55         4.74 o                         
 -15  -2   7         11.37         12.69         4.92 o                         
 -14  -2   7         21.72         17.12         4.90 o                         
 -13  -2   7         23.97         18.63         4.55 o                         
 -12  -2   7         54.83         54.81         5.70 o                         
 -11  -2   7        131.92        130.82         6.50 o                         
 -10  -2   7        181.11        195.03         6.21 o                         
  -9  -2   7         30.80         29.24         5.52 o                         
  -8  -2   7        176.50        169.76         9.11 o                         
  -7  -2   7        311.33        320.52         7.68 o                         
  -6  -2   7         54.30         59.52         4.50 o                         
  -5  -2   7        244.20        236.27         6.63 o                         
  -4  -2   7        119.63        123.12         4.73 o                         
  -3  -2   7        395.75        379.58         7.48 o                         
  -2  -2   7        156.99        162.78         5.36 o                         
  -1  -2   7         23.57         22.02         2.84 o                         
   0  -2   7         43.32         39.96         3.21 o                         
   1  -2   7         98.25        106.18         4.45 o                         
   2  -2   7        252.02        248.59         6.52 o                         
   3  -2   7        494.11        494.05        13.66 o                         
   4  -2   7         82.57         92.37         7.22 o                         
   5  -2   7         30.21         22.93         6.45 o                         
   6  -2   7         47.64         38.99         6.17 o                         
   7  -2   7         15.14         13.90         8.06 o                         
   8  -2   7          2.13         12.41         6.07 o                         
   9  -2   7          1.59          4.55         5.01 o                         
  10  -2   7          6.73          7.52         7.52 o                         
 -17  -1   7          1.71         -5.83         6.02 o                         
 -16  -1   7          1.61         -0.87         7.45 o                         
 -15  -1   7          1.99         -4.51         4.51 o                         
 -14  -1   7          6.16          3.80         4.54 o                         
 -13  -1   7         18.17         16.70         4.80 o                         
 -12  -1   7         22.26         22.85         4.19 o                         
 -11  -1   7        207.87        206.98         8.27 o                         
 -10  -1   7        166.62        171.99         6.89 o                         
  -9  -1   7        130.91        125.44         4.68 o                         
  -8  -1   7         74.43         78.52         7.23 o                         
  -7  -1   7         76.80         77.26         4.32 o                         
  -6  -1   7        135.62        133.79         5.99 o                         
  -5  -1   7        393.35        399.74         5.85 o                         
  -4  -1   7        308.45        294.19         4.84 o                         
  -3  -1   7        126.29        132.37         3.56 o                         
  -2  -1   7        595.42        605.44         7.53 o                         
  -1  -1   7         91.43         96.97         4.17 o                         
   0  -1   7         63.20         60.54         3.79 o                         
   1  -1   7         23.24         20.43         2.92 o                         
   2  -1   7         14.97         18.20         3.04 o                         
   3  -1   7         26.32         30.30         4.61 o                         
   4  -1   7        140.81        147.38         9.00 o                         
   5  -1   7          4.84          2.49         4.48 o                         
   6  -1   7          6.73          5.63         4.58 o                         
   7  -1   7          7.80          9.02         5.46 o                         
   8  -1   7          0.24         -0.57         4.31 o                         
   9  -1   7         12.79         21.71         8.17 o                         
  10  -1   7          3.15          8.81         7.95 o                         
 -17   0   7          0.79         -6.39         6.39 o                         
 -16   0   7          0.21          0.17         5.48 o                         
 -15   0   7          1.79          3.85         5.12 o                         
 -14   0   7          0.56         -0.51         3.90 o                         
 -13   0   7          2.37         -2.75         3.86 o                         
 -12   0   7         13.98          5.81         3.88 o                         
 -11   0   7         60.99         58.17         5.13 o                         
 -10   0   7          3.83          5.05         3.02 o                         
  -9   0   7         10.14          5.33         2.95 o                         
  -8   0   7         27.29         25.57         4.03 o                         
  -7   0   7        156.96        144.41         4.18 o                         
  -6   0   7        149.56        143.29         4.62 o                         
  -5   0   7        664.74        691.09         6.93 o                         
  -4   0   7          0.03          0.20         1.41 o                         
  -3   0   7         16.64         12.88         1.92 o                         
  -2   0   7        706.87        667.38         7.90 o                         
  -1   0   7         58.96         65.04         3.10 o                         
   0   0   7         82.63         92.98         3.47 o                         
   1   0   7         36.01         34.99         2.94 o                         
   2   0   7         50.01         50.74         4.27 o                         
   3   0   7         13.29          8.13         3.86 o                         
   4   0   7         10.35         10.69         3.86 o                         
   5   0   7         10.39         14.10         4.32 o                         
   6   0   7         47.31         53.36         7.43 o                         
   7   0   7         15.90         20.54         6.30 o                         
   8   0   7          7.56          1.72         8.17 o                         
   9   0   7          4.52          0.00         6.45 o                         
  10   0   7          0.07         -6.45         6.45 o                         
 -17   1   7          1.73         10.53         7.74 o                         
 -16   1   7          1.65         -5.15         8.60 o                         
 -15   1   7          1.99         -4.42         4.42 o                         
 -14   1   7          6.19         -1.94         3.94 o                         
 -13   1   7         17.87         13.90         4.38 o                         
 -12   1   7         21.74         22.61         3.66 o                         
 -11   1   7        207.61        182.85         6.72 o                         
 -10   1   7        165.93        154.86         5.67 o                         
  -9   1   7        129.91        125.19         5.27 o                         
  -8   1   7         73.95         75.50         3.76 o                         
  -7   1   7         77.30         78.58         3.27 o                         
  -6   1   7        135.72        128.06         3.54 o                         
  -5   1   7        392.07        392.84         5.33 o                         
  -4   1   7        308.70        308.50         5.78 o                         
  -3   1   7        125.17        134.78         4.64 o                         
  -2   1   7        593.54        606.59         6.40 o                         
  -1   1   7         90.43         87.21         3.13 o                         
   0   1   7         61.52         60.23         2.95 o                         
   1   1   7         23.74         24.76         2.35 o                         
   2   1   7         15.02         17.18         3.07 o                         
   3   1   7         26.94         27.91         4.61 o                         
   4   1   7        139.33        123.95         7.87 o                         
   5   1   7          4.90          3.77         4.24 o                         
   6   1   7          6.79         -0.35         4.21 o                         
   7   1   7          7.68          1.73         5.80 o                         
   8   1   7          0.23         -6.85         6.85 o                         
   9   1   7         12.80         12.38        15.26 o                         
  10   1   7          3.14         10.10        10.32 o                         
 -16   2   7          2.66          8.51         9.13 o                         
 -15   2   7         11.30          5.81         9.93 o                         
 -14   2   7         21.48         13.92         6.49 o                         
 -13   2   7         23.97         14.52         4.63 o                         
 -12   2   7         54.65         55.19         4.64 o                         
 -11   2   7        132.26        143.92         7.10 o                         
 -10   2   7        182.51        193.77         7.39 o                         
  -9   2   7         31.23         33.57         3.23 o                         
  -8   2   7        175.85        177.14         4.62 o                         
  -7   2   7        314.00        316.27         5.07 o                         
  -6   2   7         55.99         60.70         2.62 o                         
  -5   2   7        244.36        233.94         3.41 o                         
  -4   2   7        120.69        123.13         3.89 o                         
  -3   2   7        395.02        386.16         4.72 o                         
  -2   2   7        156.10        162.16         3.88 o                         
  -1   2   7         23.00         21.82         2.25 o                         
   0   2   7         43.31         39.07         2.93 o                         
   1   2   7         99.37        104.96         5.15 o                         
   2   2   7        250.78        231.78         7.13 o                         
   3   2   7        495.24        492.13        18.05 o                         
   4   2   7         82.53         88.76         9.46 o                         
   5   2   7         30.08         23.21         8.38 o                         
   6   2   7         47.66         53.08        10.32 o                         
   7   2   7         15.16          6.23         7.95 o                         
   8   2   7          2.13         -1.72         8.17 o                         
   9   2   7          1.59         -4.30         8.60 o                         
  10   2   7          6.72          5.16        10.32 o                         
 -14   3   7         55.38         77.83         9.13 o                         
 -13   3   7         11.24         15.86         4.75 o                         
 -12   3   7          3.47          7.43         3.73 o                         
 -11   3   7         21.80         26.90         4.57 o                         
 -10   3   7         18.40         19.05         3.38 o                         
  -9   3   7          4.65          7.10         3.17 o                         
  -8   3   7         77.41         88.32         4.38 o                         
  -7   3   7         54.84         54.42         3.62 o                         
  -6   3   7         74.24         68.23         3.38 o                         
  -5   3   7        395.71        398.11         6.80 o                         
  -4   3   7         65.59         69.21         3.29 o                         
  -3   3   7          8.25          7.58         1.83 o                         
  -2   3   7         46.37         38.95         3.36 o                         
  -1   3   7        123.79        118.17         3.67 o                         
   0   3   7         12.96         10.93         1.90 o                         
   1   3   7        319.17        310.23         6.48 o                         
   2   3   7        182.00        188.15         6.38 o                         
   3   3   7        112.65        114.50        12.03 o                         
   4   3   7         15.71         21.06         7.52 o                         
   5   3   7         53.66         64.90        10.32 o                         
   6   3   7         63.77         70.27        10.96 o                         
   7   3   7         49.69         46.42        10.53 o                         
   8   3   7          2.52          0.00         7.95 o                         
   9   3   7         16.80         20.42         9.89 o                         
 -13   4   7         21.68         24.28         5.37 o                         
 -12   4   7         16.15         19.92         4.73 o                         
 -11   4   7          1.98          0.24         3.32 o                         
 -10   4   7         73.29         78.98         6.05 o                         
  -9   4   7         22.51         28.03         4.21 o                         
  -8   4   7         23.83         25.18         3.08 o                         
  -7   4   7        142.45        142.29         4.77 o                         
  -6   4   7         38.34         40.01         3.19 o                         
  -5   4   7         79.50         77.18         3.70 o                         
  -4   4   7         16.90         15.30         2.46 o                         
  -3   4   7        111.18        111.36         4.11 o                         
  -2   4   7          3.65          2.12         2.29 o                         
  -1   4   7        123.46        114.78         5.05 o                         
   0   4   7         24.05         20.07         2.28 o                         
   1   4   7        121.78        126.95         4.70 o                         
   2   4   7         30.86         31.70         3.13 o                         
   3   4   7        151.33        171.28        12.25 o                         
   4   4   7         23.77         35.46         8.17 o                         
   5   4   7          1.08         -4.51         6.02 o                         
   6   4   7          9.54          7.09         7.09 o                         
   7   4   7          7.08          8.81         8.17 o                         
   8   4   7         11.57         12.03         7.52 o                         
 -12   5   7          4.34          1.06         4.11 o                         
 -11   5   7         12.17         14.99         4.49 o                         
 -10   5   7         12.79          7.95         3.70 o                         
  -9   5   7         24.09         23.86         4.22 o                         
  -8   5   7         35.91         37.51         4.45 o                         
  -7   5   7         11.10          8.61         3.56 o                         
  -6   5   7          6.31          2.44         2.54 o                         
  -5   5   7         62.14         59.64         3.31 o                         
  -4   5   7         37.46         36.90         2.79 o                         
  -3   5   7          6.94          4.21         2.19 o                         
  -2   5   7          3.35          1.38         2.23 o                         
  -1   5   7         23.50         31.93         3.26 o                         
   0   5   7         12.19         14.86         3.92 o                         
   1   5   7         58.90         57.93         5.55 o                         
   2   5   7         26.13         23.27         5.05 o                         
   3   5   7          4.95          6.02         3.95 o                         
   4   5   7          2.23          8.60         6.66 o                         
   5   5   7          8.57          9.46         6.88 o                         
   6   5   7          0.47          4.30         6.88 o                         
   7   5   7         10.81          5.59         7.74 o                         
 -12   6   7          0.07         -3.93         3.93 o                         
 -11   6   7          0.37          1.55         4.00 o                         
 -10   6   7         12.85         18.77         4.28 o                         
  -9   6   7          6.68          7.39         4.68 o                         
  -8   6   7          8.56          6.47         3.14 o                         
  -7   6   7         46.39         46.93         4.26 o                         
  -6   6   7          8.29         15.62         3.14 o                         
  -5   6   7          9.55          8.38         2.78 o                         
  -4   6   7         14.06         14.63         3.06 o                         
  -3   6   7         23.74         22.95         3.34 o                         
  -2   6   7          8.90          5.73         2.62 o                         
  -1   6   7          3.03          2.26         2.84 o                         
   0   6   7          0.74         -2.64         2.94 o                         
   1   6   7         14.96         21.33         6.88 o                         
   2   6   7         12.96         12.10         4.07 o                         
   3   6   7          8.92         15.69         4.25 o                         
   4   6   7         20.67         23.89         5.80 o                         
   5   6   7          8.51         10.75         6.88 o                         
   6   6   7          1.73         -1.93         7.31 o                         
   7   6   7          3.52         -6.02         8.60 o                         
 -11   7   7          1.39          7.37         6.30 o                         
 -10   7   7          4.66         10.34         6.30 o                         
  -9   7   7          6.57         12.11         5.56 o                         
  -8   7   7         12.10         26.23         6.77 o                         
  -7   7   7          8.74          6.66         4.37 o                         
  -6   7   7         13.74         18.63         5.14 o                         
  -5   7   7         16.43         16.49         4.98 o                         
  -4   7   7         19.46         19.67         4.91 o                         
  -3   7   7          9.55          7.52         5.16 o                         
  -2   7   7          4.91          4.08         4.94 o                         
  -1   7   7          8.35          6.23         4.94 o                         
   0   7   7         26.23         29.32         3.66 o                         
   1   7   7         31.90         36.21         4.18 o                         
   2   7   7          0.13          2.55         3.65 o                         
   3   7   7         12.00         23.30         4.62 o                         
   4   7   7         11.63         27.18         8.17 o                         
   5   7   7          0.05          3.87         5.80 o                         
  -8   8   7          0.06          8.76         7.20 o                         
  -7   8   7          2.69          9.07        11.18 o                         
  -6   8   7          2.01          4.50         9.24 o                         
  -5   8   7         24.26         27.16         5.42 o                         
  -4   8   7          0.06         24.71        11.18 o                         
  -3   8   7         11.99         21.28        10.75 o                         
  -2   8   7         23.32         30.73        10.10 o                         
  -1   8   7          4.31          9.03         9.89 o                         
   0   8   7         10.37         20.42        10.53 o                         
   1   8   7          6.49         20.63         9.46 o                         
   2   8   7          0.46          5.37         8.38 o                         
  -7  -8   8          1.09        -13.97        13.97 o                         
  -6  -8   8          2.23          9.67         7.74 o                         
  -5  -8   8          1.39         -0.71         6.12 o                         
  -4  -8   8          6.96         16.33        16.33 o                         
  -3  -8   8          2.40         -4.54         8.26 o                         
  -2  -8   8          8.00         15.00        12.03 o                         
  -1  -8   8         16.91         30.73        21.71 o                         
   0  -8   8          6.29         -2.15        18.48 o                         
 -10  -7   8         14.72         13.32         9.03 o                         
  -9  -7   8          4.53          9.24         6.88 o                         
  -8  -7   8          4.99          1.50         5.16 o                         
  -7  -7   8          6.76         12.28         6.60 o                         
  -6  -7   8         14.74         13.52         6.55 o                         
  -5  -7   8          1.24         -1.10         7.52 o                         
  -4  -7   8         12.03          9.54         9.19 o                         
  -3  -7   8         17.85         20.24        10.24 o                         
  -2  -7   8          8.21         -0.21         9.24 o                         
  -1  -7   8          5.07          2.55         8.20 o                         
   0  -7   8          1.39         -2.37        11.82 o                         
   1  -7   8         10.60         15.05        10.44 o                         
   2  -7   8          1.21         -3.27        10.09 o                         
   3  -7   8          9.47         -1.72        22.14 o                         
 -12  -6   8          4.29          4.08         8.81 o                         
 -11  -6   8          2.70          2.79         7.74 o                         
 -10  -6   8          4.09         -1.93         4.94 o                         
  -9  -6   8         14.38         -2.22        23.96 o                         
  -8  -6   8         20.53          7.13         6.52 o                         
  -7  -6   8          8.18          1.40         8.60 o                         
  -6  -6   8          6.37          0.69         4.70 o                         
  -5  -6   8         38.54         21.02         8.81 o                         
  -4  -6   8         28.48         24.87         9.70 o                         
  -3  -6   8         11.00         13.15         9.17 o                         
  -2  -6   8         13.96         12.58         8.34 o                         
  -1  -6   8         37.50         38.35        11.47 o                         
   0  -6   8          1.05         -1.94        10.42 o                         
   1  -6   8          2.88         -6.94         8.92 o                         
   2  -6   8          3.01         -3.58        10.53 o                         
   3  -6   8          1.52         -7.01        10.96 o                         
   4  -6   8         11.43          8.86        13.97 o                         
   5  -6   8          1.25         19.99        12.89 o                         
 -13  -5   8          1.41         -0.21         6.02 o                         
 -12  -5   8          3.80         -1.07         7.74 o                         
 -11  -5   8         11.47         13.75         8.38 o                         
 -10  -5   8         10.26          3.28        12.30 o                         
  -9  -5   8          6.58         -1.96         6.64 o                         
  -8  -5   8          4.98          0.44         3.32 o                         
  -7  -5   8         74.06         67.97         6.38 o                         
  -6  -5   8          1.79         -2.01         3.67 o                         
  -5  -5   8         21.67         16.45         5.49 o                         
  -4  -5   8          1.08         -0.15         3.55 o                         
  -3  -5   8          0.28         -1.78         3.54 o                         
  -2  -5   8         91.87         87.56         9.70 o                         
  -1  -5   8         24.00         19.56         4.82 o                         
   0  -5   8          0.62         -2.23         4.93 o                         
   1  -5   8         48.01         43.35         6.47 o                         
   2  -5   8          9.80         -2.77         7.24 o                         
   3  -5   8          4.07         -5.94         9.69 o                         
   4  -5   8          9.93         -6.14        13.50 o                         
   5  -5   8          9.97         -0.22        15.55 o                         
   6  -5   8          1.03         13.97        11.18 o                         
   7  -5   8          0.40          5.16        10.10 o                         
 -13  -4   8          9.16          7.76         5.05 o                         
 -12  -4   8          5.71         -1.31         7.20 o                         
 -11  -4   8          1.97          2.14         3.42 o                         
 -10  -4   8         31.41         22.56         7.41 o                         
  -9  -4   8         32.06         30.08         3.85 o                         
  -8  -4   8         40.03         38.21         4.02 o                         
  -7  -4   8         46.21         42.77         3.86 o                         
  -6  -4   8         12.74          7.95         2.91 o                         
  -5  -4   8         29.36         25.07         3.62 o                         
  -4  -4   8        185.54        175.53         6.46 o                         
  -3  -4   8        168.54        160.79         6.47 o                         
  -2  -4   8         48.28         49.81         5.22 o                         
  -1  -4   8        169.36        182.26        12.03 o                         
   0  -4   8        249.38        249.71         7.19 o                         
   1  -4   8         48.96         52.90         5.04 o                         
   2  -4   8         29.73         26.26         3.99 o                         
   3  -4   8          0.90         -2.84         2.84 o                         
   4  -4   8          0.05         -0.58         5.38 o                         
   5  -4   8          1.44         -5.35         7.26 o                         
   6  -4   8          7.19         -1.14        19.56 o                         
   7  -4   8         10.60         31.81        12.89 o                         
   8  -4   8          2.77         16.55        10.10 o                         
 -16  -3   8         21.08         19.82         7.07 o                         
 -15  -3   8          0.34         -0.14         5.06 o                         
 -13  -3   8         40.40         42.25         5.68 o                         
 -12  -3   8          9.38         11.69         3.71 o                         
 -11  -3   8         21.33         15.28         6.10 o                         
 -10  -3   8          0.91         -2.42         2.69 o                         
  -9  -3   8         18.06         15.80         3.63 o                         
  -8  -3   8        212.74        216.01         7.26 o                         
  -7  -3   8         75.52         71.61         4.38 o                         
  -6  -3   8        175.41        176.20         6.64 o                         
  -5  -3   8        148.75        141.74         5.88 o                         
  -4  -3   8        134.88        132.54         5.92 o                         
  -3  -3   8        104.93        105.66         6.30 o                         
  -2  -3   8        246.02        245.18         8.10 o                         
  -1  -3   8          1.95          2.19         2.81 o                         
   0  -3   8          8.73          8.74         2.84 o                         
   1  -3   8         15.56         15.37         2.96 o                         
   2  -3   8         37.55         37.99         4.74 o                         
   3  -3   8         26.83         26.13         4.34 o                         
   4  -3   8          6.02          2.55         3.90 o                         
   5  -3   8         16.91         11.43         5.77 o                         
   6  -3   8         38.78         47.45         7.91 o                         
   7  -3   8          6.04         15.17         6.66 o                         
   8  -3   8          0.25         10.79         5.52 o                         
 -16  -2   8          1.30         -2.84         4.49 o                         
 -15  -2   8         21.57         24.96         5.46 o                         
 -14  -2   8          1.39          5.29         4.41 o                         
 -13  -2   8         37.79         33.71         5.15 o                         
 -12  -2   8         14.06         19.97         4.09 o                         
 -11  -2   8         42.72         35.84         4.99 o                         
 -10  -2   8         49.89         50.58         3.64 o                         
  -9  -2   8        229.11        237.89         7.61 o                         
  -8  -2   8        275.58        286.76        12.90 o                         
  -7  -2   8         23.78         16.74         4.43 o                         
  -6  -2   8        215.73        208.88         6.82 o                         
  -5  -2   8         97.29         99.06         5.43 o                         
  -4  -2   8         14.98         13.84         2.90 o                         
  -3  -2   8         33.16         34.67         3.60 o                         
  -2  -2   8         10.24         11.44         2.66 o                         
  -1  -2   8        261.13        264.68         6.97 o                         
   0  -2   8         18.74         14.76         2.89 o                         
   1  -2   8         70.97         71.86         4.55 o                         
   2  -2   8         25.84         31.14         3.41 o                         
   3  -2   8        124.57        116.41         6.86 o                         
   4  -2   8         72.88         78.77         9.24 o                         
   5  -2   8        135.81        139.06        10.79 o                         
   6  -2   8         24.18         25.33        13.73 o                         
   7  -2   8         12.86         18.14         6.75 o                         
   8  -2   8         21.42         21.98         7.14 o                         
   9  -2   8          1.48          4.30         7.09 o                         
 -17  -1   8          0.06          0.06         5.34 o                         
 -16  -1   8          2.16          0.86         3.97 o                         
 -15  -1   8          8.95          1.79         4.45 o                         
 -14  -1   8         11.83          8.86         4.34 o                         
 -13  -1   8          0.32          0.33         2.84 o                         
 -12  -1   8         45.94         53.96         5.74 o                         
 -11  -1   8         14.98          7.89         3.34 o                         
 -10  -1   8         51.63         50.21         5.86 o                         
  -9  -1   8         48.54         47.22         4.35 o                         
  -8  -1   8         24.18         26.28         7.37 o                         
  -7  -1   8         87.38         94.26         4.61 o                         
  -6  -1   8        110.73        111.16         5.91 o                         
  -5  -1   8         89.84         92.86         4.88 o                         
  -4  -1   8         86.01         76.98         4.52 o                         
  -3  -1   8         29.54         31.25         3.24 o                         
  -2  -1   8        506.58        493.60         8.81 o                         
  -1  -1   8         11.91         11.25         2.68 o                         
   0  -1   8         53.14         55.63         4.02 o                         
   1  -1   8        180.66        178.80         7.01 o                         
   2  -1   8         62.90         57.04         5.58 o                         
   3  -1   8         91.59         88.23         7.10 o                         
   4  -1   8         93.29         96.71         8.22 o                         
   5  -1   8         75.65         80.73        12.29 o                         
   6  -1   8         15.19         14.14         8.92 o                         
   7  -1   8         10.48          3.55         9.04 o                         
   8  -1   8          2.03         -1.07         6.45 o                         
   9  -1   8          2.98          4.94         7.31 o                         
 -17   0   8          1.32         -3.91         7.61 o                         
 -16   0   8          5.46          4.65         7.87 o                         
 -15   0   8         29.49         27.51         6.03 o                         
 -14   0   8         22.33         27.01         5.55 o                         
 -13   0   8          1.57          2.26         3.60 o                         
 -12   0   8         25.06         23.37         4.11 o                         
 -11   0   8          4.15          3.04         2.50 o                         
 -10   0   8         73.76         76.40         5.23 o                         
  -9   0   8         16.40         15.00         4.59 o                         
  -8   0   8        116.89        111.94         5.00 o                         
  -7   0   8         26.76         27.33         4.11 o                         
  -6   0   8        163.32        163.82         8.41 o                         
  -5   0   8        353.09        369.12         7.21 o                         
  -4   0   8        554.79        559.76         8.49 o                         
  -3   0   8          4.13          2.44         1.80 o                         
  -2   0   8        101.83        106.29         3.95 o                         
  -1   0   8         79.56         78.00         4.67 o                         
   0   0   8          2.11         -1.67         2.02 o                         
   1   0   8         13.52         17.26         2.80 o                         
   2   0   8          0.68         -2.45         2.59 o                         
   3   0   8          1.27          1.62         3.60 o                         
   4   0   8         15.39         20.02         4.88 o                         
   5   0   8         24.91         16.49         5.01 o                         
   6   0   8         47.27         36.51         7.24 o                         
   7   0   8          1.52         -9.05        16.98 o                         
   8   0   8          0.45         -4.94         8.38 o                         
   9   0   8         27.63         31.16         9.67 o                         
  10   0   8          0.75          3.01         7.95 o                         
 -17   1   8          0.06          0.86         7.31 o                         
 -16   1   8          2.14         -3.61         7.99 o                         
 -15   1   8          8.88          0.68         5.53 o                         
 -14   1   8         12.01         11.06         4.41 o                         
 -13   1   8          0.31         -3.13         3.47 o                         
 -12   1   8         45.87         40.98         5.12 o                         
 -11   1   8         15.05          6.65         2.55 o                         
 -10   1   8         50.23         58.39         5.05 o                         
  -9   1   8         47.82         42.61         4.07 o                         
  -8   1   8         24.47         24.16         2.98 o                         
  -7   1   8         84.79         88.35         3.56 o                         
  -6   1   8        110.31        109.70         3.70 o                         
  -5   1   8         91.09         94.17         3.04 o                         
  -4   1   8         86.12         77.05         5.23 o                         
  -3   1   8         29.24         26.27         3.34 o                         
  -2   1   8        508.21        504.14         7.51 o                         
  -1   1   8         11.60         12.93         3.31 o                         
   0   1   8         52.91         50.02         3.62 o                         
   1   1   8        180.76        189.73         6.32 o                         
   2   1   8         63.16         64.96         8.57 o                         
   3   1   8         91.19         90.18         7.08 o                         
   4   1   8         93.27         81.83         7.59 o                         
   5   1   8         76.18         62.61         8.43 o                         
   6   1   8         15.08          4.34         7.34 o                         
   7   1   8         10.45          4.44        13.43 o                         
   8   1   8          2.05          7.95         9.46 o                         
   9   1   8          2.96        -12.99        15.90 o                         
 -16   2   8          1.34          1.65         6.38 o                         
 -15   2   8         21.47         15.09         6.79 o                         
 -14   2   8          1.36         -2.93         7.43 o                         
 -13   2   8         38.10         29.03         9.73 o                         
 -12   2   8         13.99         15.54         3.47 o                         
 -11   2   8         42.91         34.66         5.54 o                         
 -10   2   8         49.81         48.04         4.39 o                         
  -9   2   8        227.92        224.54         5.33 o                         
  -8   2   8        275.15        280.24         5.78 o                         
  -7   2   8         24.25         18.35         2.61 o                         
  -6   2   8        214.71        217.05         4.05 o                         
  -5   2   8         94.72         96.24         2.39 o                         
  -4   2   8         14.55         13.45         1.20 o                         
  -3   2   8         33.89         35.91         2.38 o                         
  -2   2   8         10.56         11.16         1.99 o                         
  -1   2   8        263.42        266.28         5.93 o                         
   0   2   8         19.49         13.98         2.53 o                         
   1   2   8         70.59         70.41         4.20 o                         
   2   2   8         25.94         32.67         8.17 o                         
   3   2   8        124.92        115.83        10.32 o                         
   4   2   8         72.18         81.23        11.39 o                         
   5   2   8        135.71        152.37        14.18 o                         
   6   2   8         24.09         16.33         8.81 o                         
   7   2   8         12.74          9.24         7.09 o                         
   8   2   8         21.39         22.78        10.75 o                         
   9   2   8          1.48          7.95        10.32 o                         
 -15   3   8          0.32          4.66         5.31 o                         
 -13   3   8         40.62         48.17         5.47 o                         
 -12   3   8          9.26         14.23         4.06 o                         
 -11   3   8         21.69         21.62         4.38 o                         
 -10   3   8          1.00         -2.12         3.11 o                         
  -9   3   8         17.66         14.87         3.36 o                         
  -8   3   8        213.71        213.69         6.76 o                         
  -7   3   8         75.44         79.81         3.87 o                         
  -6   3   8        175.47        170.59         4.86 o                         
  -5   3   8        147.79        149.31         4.63 o                         
  -4   3   8        135.07        139.20         4.50 o                         
  -3   3   8        106.00        118.83         4.59 o                         
  -2   3   8        243.41        234.95         4.55 o                         
  -1   3   8          1.84         -0.54         1.45 o                         
   0   3   8          8.63          6.92         2.22 o                         
   1   3   8         15.63         12.57         2.54 o                         
   2   3   8         36.82         30.82         5.62 o                         
   3   3   8         26.88         26.00         7.95 o                         
   4   3   8          5.97          1.93         6.66 o                         
   5   3   8         16.90         23.85         7.52 o                         
   6   3   8         38.98         34.17         8.38 o                         
   7   3   8          6.05          7.52         8.81 o                         
   8   3   8          0.25          7.31         7.52 o                         
 -13   4   8          9.25          7.48         5.36 o                         
 -12   4   8          5.85         10.53         4.28 o                         
 -11   4   8          1.99          1.01         3.72 o                         
 -10   4   8         31.64         34.69         5.66 o                         
  -9   4   8         31.34         33.04         5.32 o                         
  -8   4   8         40.97         37.48         4.05 o                         
  -7   4   8         46.88         48.51         3.68 o                         
  -6   4   8         12.66          8.97         2.46 o                         
  -5   4   8         30.31         24.61         2.92 o                         
  -4   4   8        188.11        177.56         5.13 o                         
  -3   4   8        168.44        162.79         5.69 o                         
  -2   4   8         48.29         51.22         4.04 o                         
  -1   4   8        170.15        187.08         6.20 o                         
   0   4   8        248.41        241.95         5.76 o                         
   1   4   8         49.08         60.44         4.33 o                         
   2   4   8         29.65         31.25         7.63 o                         
   3   4   8          0.95         -1.14         4.22 o                         
   4   4   8          0.07         -2.79         6.45 o                         
   5   4   8          1.42         -5.80         6.23 o                         
   6   4   8          7.22         18.91         8.81 o                         
   7   4   8         10.53         13.11         9.24 o                         
 -13   5   8          1.43          5.91         4.89 o                         
 -12   5   8          3.83          7.69         4.67 o                         
 -11   5   8         11.22          9.39         4.32 o                         
 -10   5   8         10.28         12.22         3.98 o                         
  -9   5   8          6.41          5.60         7.95 o                         
  -8   5   8          5.12          1.90         3.82 o                         
  -7   5   8         72.80         82.16         6.18 o                         
  -6   5   8          1.76         -1.16         3.25 o                         
  -5   5   8         21.70         21.57         3.92 o                         
  -4   5   8          1.00          1.49         3.98 o                         
  -3   5   8          0.23         -0.12         3.09 o                         
  -2   5   8         92.97         93.62         6.27 o                         
  -1   5   8         23.96         23.96         6.02 o                         
   0   5   8          0.64          3.24         4.62 o                         
   1   5   8         48.78         53.60         6.23 o                         
   2   5   8          9.68          9.92         4.51 o                         
   3   5   8          4.03          4.98         4.22 o                         
   4   5   8         10.00         12.46         4.99 o                         
   5   5   8          9.85          9.03         7.74 o                         
   6   5   8          1.06         -5.16         7.31 o                         
 -13   6   8          3.70          4.72         7.84 o                         
 -12   6   8          4.36          7.69         4.57 o                         
 -11   6   8          2.65          1.67         4.15 o                         
 -10   6   8          4.07          9.34         3.97 o                         
  -9   6   8         14.20         18.33         4.47 o                         
  -8   6   8         20.54         20.84         3.92 o                         
  -7   6   8          8.36          6.66         3.61 o                         
  -6   6   8          6.28          6.12         3.42 o                         
  -5   6   8         38.08         38.41         4.37 o                         
  -4   6   8         29.05         27.75         3.81 o                         
  -3   6   8         10.85         16.97         3.66 o                         
  -2   6   8         13.80         16.77         3.72 o                         
  -1   6   8         37.23         43.09         4.59 o                         
   0   6   8          0.97         -0.32         4.51 o                         
   1   6   8          2.95          5.93         3.72 o                         
   2   6   8          3.03          8.67         4.39 o                         
   3   6   8          1.55          1.59         4.94 o                         
   4   6   8         11.43         16.93        11.60 o                         
   5   6   8          1.24          7.21         5.80 o                         
 -11   7   8          2.19          4.34         5.78 o                         
 -10   7   8         14.77         15.34         6.08 o                         
  -9   7   8          4.47          6.76         5.63 o                         
  -8   7   8          5.08          2.62         5.36 o                         
  -7   7   8          6.68         12.72         5.24 o                         
  -6   7   8         14.83         18.98         6.88 o                         
  -5   7   8          1.27         -0.21         9.35 o                         
  -4   7   8         12.13          9.24         5.80 o                         
  -3   7   8         17.84         13.75         5.80 o                         
  -2   7   8          8.25          6.88         5.37 o                         
  -1   7   8          5.03          7.27         3.06 o                         
   0   7   8          1.36          8.41         3.34 o                         
   1   7   8         10.43         23.54         4.22 o                         
   2   7   8          1.19          2.40         6.23 o                         
   3   7   8          9.51         18.46         9.13 o                         
   4   7   8          1.14         13.53         6.77 o                         
  -8   8   8          6.80          7.71         5.20 o                         
  -7   8   8          1.13          7.09         6.12 o                         
  -6   8   8          2.19          0.55         4.45 o                         
  -5   8   8          1.39          4.91         6.66 o                         
  -4   8   8          7.05          4.28         7.95 o                         
  -3   8   8          2.41         -4.01        11.07 o                         
  -2   8   8          8.07         27.94        11.39 o                         
  -1   8   8         16.89         19.56        10.32 o                         
   0   8   8          6.37         10.53         7.74 o                         
  -6  -8   9          0.68        -14.61        14.61 o                         
  -5  -8   9          8.93         -3.44        15.69 o                         
  -3  -8   9          0.90        -15.26        15.26 o                         
  -2  -8   9          4.25        -17.62        17.62 o                         
  -9  -7   9         22.74         25.36         8.60 o                         
  -8  -7   9          3.86         -5.75        15.69 o                         
  -7  -7   9          9.28         15.40         7.53 o                         
  -6  -7   9          8.43          1.31         6.98 o                         
  -5  -7   9          5.63         18.48        15.26 o                         
  -4  -7   9          3.18         -0.43        10.32 o                         
  -3  -7   9          0.23         -8.86         8.86 o                         
  -2  -7   9          1.07         -9.55         9.55 o                         
  -1  -7   9          2.75          2.36        13.75 o                         
   0  -7   9          5.01          1.00        25.04 o                         
   1  -7   9          3.44         -7.13        11.09 o                         
 -12  -6   9          1.72          9.03         8.81 o                         
 -11  -6   9          6.23          7.09         6.66 o                         
 -10  -6   9          5.26         -4.51         6.23 o                         
  -9  -6   9          0.96          1.50         6.88 o                         
  -8  -6   9          1.09         -7.07        11.82 o                         
  -7  -6   9         39.41         41.42         8.74 o                         
  -6  -6   9         22.56         23.21        15.69 o                         
  -5  -6   9          3.62         -6.38         6.38 o                         
  -4  -6   9          3.13         -5.98        10.85 o                         
  -3  -6   9         10.62          1.29        16.23 o                         
  -2  -6   9         43.79         40.62        12.76 o                         
  -1  -6   9         17.77         -0.52        11.50 o                         
   0  -6   9          4.67         -7.86         9.74 o                         
   1  -6   9         29.78         26.86        18.16 o                         
   2  -6   9          3.91         -5.25        17.41 o                         
   3  -6   9          2.42         -7.21        17.73 o                         
   4  -6   9          1.13         -5.37        11.18 o                         
 -13  -5   9          0.41         -6.66         7.74 o                         
 -12  -5   9         11.99         11.82         8.60 o                         
 -11  -5   9          0.84         -3.87         4.51 o                         
 -10  -5   9          7.91          4.94         7.09 o                         
  -9  -5   9         22.54         16.26         8.58 o                         
  -8  -5   9         10.73          8.31         4.22 o                         
  -7  -5   9         46.46         45.14         5.45 o                         
  -6  -5   9         66.74         60.46         7.83 o                         
  -5  -5   9         48.89         44.15         6.56 o                         
  -4  -5   9         72.51         83.32         8.38 o                         
  -3  -5   9         82.95         81.14         7.72 o                         
  -2  -5   9          1.74         -1.02         4.55 o                         
  -1  -5   9         11.50          7.27         6.09 o                         
   0  -5   9         11.77          1.82        15.04 o                         
   1  -5   9          0.54        -11.07        11.07 o                         
   2  -5   9          5.29         -5.09         8.38 o                         
   3  -5   9          1.20          2.79        11.18 o                         
   4  -5   9          2.88          8.60        12.03 o                         
   5  -5   9          3.53          1.93        10.75 o                         
   6  -5   9          0.31          9.67        11.60 o                         
 -14  -4   9          0.23         -2.50         9.78 o                         
 -13  -4   9          5.10          3.09         5.46 o                         
 -12  -4   9          5.77          3.55         3.95 o                         
 -11  -4   9          8.47         11.33         5.08 o                         
 -10  -4   9         18.93         16.17         9.84 o                         
  -9  -4   9         11.86          5.89         4.81 o                         
  -8  -4   9          1.61         -1.23         2.52 o                         
  -7  -4   9         46.95         41.02         4.26 o                         
  -6  -4   9         25.92         25.74         4.31 o                         
  -5  -4   9         41.41         41.87         4.41 o                         
  -4  -4   9        176.78        178.67         7.23 o                         
  -3  -4   9         12.39         11.65         3.42 o                         
  -2  -4   9         35.01         27.00         4.11 o                         
  -1  -4   9          1.93          0.49         3.22 o                         
   0  -4   9         35.08         31.97         4.64 o                         
   1  -4   9        113.11        125.05         6.91 o                         
   2  -4   9         13.26         11.76         5.17 o                         
   3  -4   9          0.36          0.91         4.06 o                         
   4  -4   9         10.54         18.71         5.55 o                         
   5  -4   9          0.66         -1.29         7.09 o                         
   6  -4   9          4.28         13.75        10.75 o                         
   7  -4   9         13.05         17.19        11.18 o                         
 -16  -3   9          1.28          3.02         5.89 o                         
 -15  -3   9          0.84          6.21         6.30 o                         
 -14  -3   9          1.33          1.11         4.73 o                         
 -13  -3   9          3.28         -0.64         3.65 o                         
 -12  -3   9          4.41         -2.90         7.88 o                         
 -11  -3   9          3.39          1.99         3.50 o                         
 -10  -3   9         21.37         12.44         4.71 o                         
  -9  -3   9         29.49         29.78         5.93 o                         
  -8  -3   9         57.70         59.69         5.86 o                         
  -7  -3   9          6.89          5.89         2.50 o                         
  -6  -3   9         29.30         24.40         3.90 o                         
  -5  -3   9        102.00        108.48         6.28 o                         
  -4  -3   9        439.35        443.67        12.22 o                         
  -3  -3   9         86.68         85.15         5.68 o                         
  -2  -3   9        174.38        174.23         6.71 o                         
  -1  -3   9        294.64        309.04         8.18 o                         
   0  -3   9         22.93         22.53         3.35 o                         
   1  -3   9         14.49          7.16         3.50 o                         
   2  -3   9         34.23         36.02         4.84 o                         
   3  -3   9         34.86         38.56         5.33 o                         
   4  -3   9         16.67         16.91         6.92 o                         
   5  -3   9         15.37         16.17         5.10 o                         
   6  -3   9          2.48          7.90         4.30 o                         
   7  -3   9          4.99          7.40         6.71 o                         
 -16  -2   9          2.64         -2.54         4.90 o                         
 -15  -2   9         10.68         16.85         4.99 o                         
 -14  -2   9          1.01          1.10         3.58 o                         
 -13  -2   9          0.43         -0.48         4.05 o                         
 -12  -2   9          1.33         -0.18         3.35 o                         
 -11  -2   9         26.42         27.88         4.58 o                         
 -10  -2   9        110.42        105.64         7.60 o                         
  -9  -2   9        160.20        163.06         6.68 o                         
  -8  -2   9         46.14         45.59         6.19 o                         
  -7  -2   9        125.59        132.89         8.34 o                         
  -6  -2   9        380.54        377.39         9.45 o                         
  -5  -2   9        113.75        109.27         6.17 o                         
  -4  -2   9         25.02         21.08         3.70 o                         
  -3  -2   9         51.47         45.85         4.23 o                         
  -2  -2   9         47.67         47.36         4.11 o                         
  -1  -2   9         96.44         84.12         5.39 o                         
   0  -2   9        295.83        297.49         8.00 o                         
   1  -2   9        282.01        294.42         7.97 o                         
   2  -2   9         20.69         18.12         4.53 o                         
   3  -2   9         47.07         45.92         5.22 o                         
   4  -2   9          6.50          5.76         6.68 o                         
   5  -2   9          6.65         -2.05         5.47 o                         
   6  -2   9          1.32         -0.31         9.89 o                         
   7  -2   9         11.10          8.43        17.30 o                         
   8  -2   9          5.27         -0.43         9.24 o                         
 -17  -1   9          5.38          3.82         5.00 o                         
 -16  -1   9          3.96          0.05         4.69 o                         
 -15  -1   9          5.38          9.05         4.66 o                         
 -14  -1   9          7.65          0.00         3.55 o                         
 -13  -1   9         36.63         30.52         5.03 o                         
 -12  -1   9         16.68         13.52         4.40 o                         
 -11  -1   9          5.37          1.87         3.30 o                         
 -10  -1   9          7.35          3.57         3.11 o                         
  -9  -1   9         12.11         11.79         5.52 o                         
  -8  -1   9         33.04         29.05         3.91 o                         
  -7  -1   9         27.83         27.13         5.24 o                         
  -6  -1   9         19.24         26.52         9.35 o                         
  -5  -1   9        173.92        172.24         7.60 o                         
  -4  -1   9         84.45         91.04         5.18 o                         
  -3  -1   9         16.86         12.56         3.10 o                         
  -2  -1   9         31.39         30.56         3.59 o                         
  -1  -1   9         40.33         42.59         4.00 o                         
   0  -1   9        110.73        110.01         6.47 o                         
   1  -1   9        169.22        159.50         6.24 o                         
   2  -1   9          7.10          5.13         2.80 o                         
   3  -1   9         80.74         77.73         6.92 o                         
   4  -1   9         30.28         27.30         6.39 o                         
   5  -1   9          9.79          1.47        10.53 o                         
   6  -1   9          0.91         -3.95         7.36 o                         
   7  -1   9          0.92         -5.16         8.38 o                         
   8  -1   9          0.91         -1.93         6.66 o                         
   9  -1   9          0.22         -0.21        10.10 o                         
 -17   0   9          0.02         -6.51         6.51 o                         
 -16   0   9          0.14         -3.43         5.02 o                         
 -15   0   9          0.20         -4.51         4.51 o                         
 -14   0   9          3.55         -2.02         4.29 o                         
 -13   0   9          4.75          3.85         3.49 o                         
 -12   0   9          3.76         -0.20         3.62 o                         
 -11   0   9          1.14          1.83         2.78 o                         
 -10   0   9         33.44         24.20         5.27 o                         
  -9   0   9          9.86          4.90         2.48 o                         
  -8   0   9          9.27          5.97         3.33 o                         
  -7   0   9         97.33         96.26         8.44 o                         
  -6   0   9          0.04          2.66         4.31 o                         
  -5   0   9         53.00         52.41         6.32 o                         
  -4   0   9         21.36         21.25         4.24 o                         
  -3   0   9         28.70         23.87         3.37 o                         
  -2   0   9          0.20         -0.38         2.47 o                         
  -1   0   9         14.25         14.08         3.32 o                         
   0   0   9         19.23         12.40         4.02 o                         
   1   0   9          2.32          4.55         3.09 o                         
   2   0   9          0.06         -3.49         3.49 o                         
   3   0   9        112.82        122.16         6.65 o                         
   4   0   9          1.85         -1.15         4.73 o                         
   5   0   9         28.01         22.73         6.83 o                         
   6   0   9          0.87         -4.73         6.02 o                         
   7   0   9          0.17          1.93         9.24 o                         
   8   0   9          0.28          6.45         7.95 o                         
   9   0   9          0.72         -2.15         7.31 o                         
 -17   1   9          5.43         15.26         8.81 o                         
 -16   1   9          3.90          4.77        10.37 o                         
 -15   1   9          5.40          5.16         7.65 o                         
 -14   1   9          7.70         -3.61         3.61 o                         
 -13   1   9         36.08         27.43         4.96 o                         
 -12   1   9         16.37         12.26         3.98 o                         
 -11   1   9          5.26          1.82         3.11 o                         
 -10   1   9          7.43          2.28         2.41 o                         
  -9   1   9         12.45          9.90         2.72 o                         
  -8   1   9         31.99         21.23         2.83 o                         
  -7   1   9         27.43         22.63         2.65 o                         
  -6   1   9         19.58         19.66         4.47 o                         
  -5   1   9        173.13        168.90         8.36 o                         
  -4   1   9         83.99         79.91         4.87 o                         
  -3   1   9         16.63         15.22         3.51 o                         
  -2   1   9         31.10         27.80         3.73 o                         
  -1   1   9         39.98         35.31         3.82 o                         
   0   1   9        109.63        103.39         5.03 o                         
   1   1   9        168.70        159.49         7.21 o                         
   2   1   9          7.08          2.52         3.38 o                         
   3   1   9         80.23         78.13         7.94 o                         
   4   1   9         30.19         29.12         7.11 o                         
   5   1   9          9.80          8.58         6.05 o                         
   6   1   9          0.90          1.66        12.68 o                         
   7   1   9          0.90         -6.95        13.32 o                         
   8   1   9          0.91         -4.08         9.46 o                         
 -16   2   9          2.65          0.21         6.69 o                         
 -15   2   9         10.68          4.18         5.59 o                         
 -14   2   9          1.02         -4.32         4.32 o                         
 -13   2   9          0.46         -0.04         4.78 o                         
 -12   2   9          1.37          0.51         3.21 o                         
 -11   2   9         25.96         26.14         4.45 o                         
 -10   2   9        111.02        111.51         8.37 o                         
  -9   2   9        160.94        180.00         6.08 o                         
  -8   2   9         45.84         38.46         3.18 o                         
  -7   2   9        125.11        131.10         4.15 o                         
  -6   2   9        380.36        376.13         5.75 o                         
  -5   2   9        112.63        108.65         2.57 o                         
  -4   2   9         24.53         21.37         2.08 o                         
  -3   2   9         51.10         53.03         3.38 o                         
  -2   2   9         46.24         48.70         3.78 o                         
  -1   2   9         96.00         91.40         4.61 o                         
   0   2   9        294.96        303.65         8.37 o                         
   1   2   9        281.97        289.17        10.96 o                         
   2   2   9         20.79         19.19         5.11 o                         
   3   2   9         47.18         39.54         9.46 o                         
   4   2   9          6.53          7.74         6.02 o                         
   5   2   9          6.55          5.59         6.23 o                         
   6   2   9          1.31          2.36         8.81 o                         
   7   2   9         11.08         15.26        10.10 o                         
   8   2   9          5.28         10.10        10.53 o                         
 -15   3   9          0.83         -1.29         6.88 o                         
 -14   3   9          1.36          1.59         4.90 o                         
 -13   3   9          3.14          7.61         4.99 o                         
 -12   3   9          4.27          6.88         4.71 o                         
 -11   3   9          3.37         -3.98         4.19 o                         
 -10   3   9         21.28         22.36         5.45 o                         
  -9   3   9         30.12         32.47         4.28 o                         
  -8   3   9         59.20         62.43         4.99 o                         
  -7   3   9          6.78          4.47         3.14 o                         
  -6   3   9         29.69         28.61         3.90 o                         
  -5   3   9        103.96        116.41         5.44 o                         
  -4   3   9        441.07        437.56         8.03 o                         
  -3   3   9         86.01         83.88         5.18 o                         
  -2   3   9        173.68        166.31         4.91 o                         
  -1   3   9        295.92        318.70         6.74 o                         
   0   3   9         22.23         20.77         2.95 o                         
   1   3   9         14.57          9.56         2.88 o                         
   2   3   9         34.00         31.35         5.84 o                         
   3   3   9         34.81         42.70         7.74 o                         
   4   3   9         16.86         26.00         9.24 o                         
   5   3   9         15.42          5.80         8.17 o                         
   6   3   9          2.47          2.36         8.38 o                         
   7   3   9          4.95         -1.29         6.88 o                         
 -14   4   9          0.20          3.93         5.29 o                         
 -13   4   9          5.02          6.22         4.05 o                         
 -12   4   9          5.76          9.03         4.32 o                         
 -11   4   9          8.57          4.92         4.80 o                         
 -10   4   9         19.05         18.00         5.11 o                         
  -9   4   9         11.86          4.51         4.34 o                         
  -8   4   9          1.72         -3.61         3.61 o                         
  -7   4   9         46.03         44.61         5.51 o                         
  -6   4   9         25.36         31.30         3.34 o                         
  -5   4   9         41.30         44.02         3.45 o                         
  -4   4   9        175.58        187.46         5.70 o                         
  -3   4   9         12.97         17.21         3.38 o                         
  -2   4   9         35.97         36.38         4.07 o                         
  -1   4   9          1.85          4.19         4.25 o                         
   0   4   9         35.13         39.84         5.32 o                         
   1   4   9        113.31        132.82         8.42 o                         
   2   4   9         13.19         13.04         5.09 o                         
   3   4   9          0.36         -2.70         4.31 o                         
   4   4   9         10.57         16.89         5.66 o                         
   5   4   9          0.64         -7.09         7.09 o                         
   6   4   9          4.33          1.07         8.60 o                         
 -14   5   9          1.27          3.00         6.66 o                         
 -13   5   9          0.44          0.54         4.41 o                         
 -12   5   9         11.95         15.58         4.70 o                         
 -11   5   9          0.81          2.15         6.43 o                         
 -10   5   9          8.03         13.04         6.11 o                         
  -9   5   9         22.78         25.96         5.32 o                         
  -8   5   9         10.77         11.76         4.39 o                         
  -7   5   9         46.26         41.95         5.47 o                         
  -6   5   9         66.96         63.19         6.98 o                         
  -5   5   9         49.08         50.32         5.26 o                         
  -4   5   9         71.65         71.99         6.06 o                         
  -3   5   9         82.53         87.17         6.51 o                         
  -2   5   9          1.82          4.30         5.27 o                         
  -1   5   9         11.08          0.93         3.70 o                         
   0   5   9         11.89          6.23         4.07 o                         
   1   5   9          0.51         -5.78         7.20 o                         
   2   5   9          5.26          6.02         4.40 o                         
   3   5   9          1.22          8.79         5.91 o                         
   4   5   9          2.93         16.77         8.81 o                         
   5   5   9          3.52         10.00         5.72 o                         
 -13   6   9          6.19         12.87         8.49 o                         
 -12   6   9          1.71          2.23         4.47 o                         
 -11   6   9          6.22          7.21         4.31 o                         
 -10   6   9          5.31          8.33         4.52 o                         
  -9   6   9          0.97          2.56         3.30 o                         
  -8   6   9          1.03          0.94         4.19 o                         
  -7   6   9         39.33         47.25         5.22 o                         
  -6   6   9         22.47         25.47         4.39 o                         
  -5   6   9          3.66          4.56         4.19 o                         
  -4   6   9          3.11          7.45         3.34 o                         
  -3   6   9         10.64         11.11         6.98 o                         
  -2   6   9         43.81         41.25         5.05 o                         
  -1   6   9         17.63         18.77         4.22 o                         
   0   6   9          4.75          8.36         4.31 o                         
   1   6   9         29.61         37.33         5.55 o                         
   2   6   9          3.84          6.99         4.59 o                         
   3   6   9          2.40          7.16         4.92 o                         
   4   6   9          1.11          7.06         9.13 o                         
 -10   7   9          0.73          4.27         5.31 o                         
  -9   7   9         22.90         30.41        11.18 o                         
  -8   7   9          4.02         12.17         5.22 o                         
  -7   7   9          9.17         11.26         6.02 o                         
  -6   7   9          8.52          2.15         6.23 o                         
  -5   7   9          5.65          1.07         5.16 o                         
  -4   7   9          3.31         -2.58         5.59 o                         
  -3   7   9          0.21         -1.36         3.98 o                         
  -2   7   9          1.03          4.04         3.34 o                         
  -1   7   9          2.87          4.98         6.34 o                         
   0   7   9          5.01          6.37         4.41 o                         
   1   7   9          3.42         13.67         4.34 o                         
   2   7   9          0.57          5.31         4.43 o                         
  -6   8   9          0.69          5.89         9.24 o                         
  -5   8   9          8.91          4.98         5.20 o                         
  -4   8   9          0.87         -2.69         8.38 o                         
  -3   8   9          0.94          3.04         8.60 o                         
  -2   8   9          4.31         -2.36         5.80 o                         
  -8  -7  10          4.06         10.75         6.45 o                         
  -7  -7  10          3.44         -3.53        14.08 o                         
  -6  -7  10         22.63         11.18        17.41 o                         
  -5  -7  10          0.74        -14.83        14.83 o                         
  -4  -7  10          9.47          8.81        12.25 o                         
  -3  -7  10         14.64         16.55        16.98 o                         
  -2  -7  10         10.74          5.16        15.69 o                         
  -1  -7  10          2.88          0.43        14.40 o                         
 -11  -6  10          3.65         -1.07         5.37 o                         
 -10  -6  10         13.48         20.42         9.46 o                         
  -9  -6  10          8.87         15.90         8.60 o                         
  -8  -6  10         46.12         35.81        19.99 o                         
  -7  -6  10          3.57         -1.24        13.11 o                         
  -6  -6  10         14.27         11.60        16.98 o                         
  -5  -6  10         25.99          5.82        15.04 o                         
  -4  -6  10         26.37         38.68        17.84 o                         
  -3  -6  10          1.74         -0.86         9.24 o                         
  -2  -6  10          9.69          3.22        13.54 o                         
  -1  -6  10          7.73        -11.75        13.11 o                         
   0  -6  10          7.24         15.47        14.83 o                         
   1  -6  10         15.29          3.87        10.53 o                         
   2  -6  10          4.18        -10.05        10.05 o                         
 -13  -5  10          6.81         13.11         9.67 o                         
 -12  -5  10         10.76          8.38         7.95 o                         
 -11  -5  10          0.57         -3.22         4.73 o                         
 -10  -5  10         31.22         39.33        10.32 o                         
  -9  -5  10          6.46         -4.50        24.07 o                         
  -8  -5  10          8.42          9.11         6.77 o                         
  -7  -5  10          4.34         -4.01         6.16 o                         
  -6  -5  10          1.70         -4.43         8.81 o                         
  -5  -5  10         23.56         25.56         6.43 o                         
  -4  -5  10         10.18          4.66         7.48 o                         
  -3  -5  10         30.11         28.01         6.52 o                         
  -2  -5  10          9.18         -2.08        21.92 o                         
  -1  -5  10          1.77         -4.18        12.03 o                         
   0  -5  10         26.75          9.52        13.65 o                         
   1  -5  10          0.24         -8.21         8.21 o                         
   2  -5  10          5.33         14.61        13.75 o                         
   3  -5  10          9.80          9.46        10.53 o                         
   4  -5  10          0.79         -6.88        10.32 o                         
   5  -5  10          0.67         -1.93        11.60 o                         
 -15  -4  10          0.73         -0.86         9.03 o                         
 -14  -4  10          4.83          6.14         6.22 o                         
 -13  -4  10         22.51         27.71         6.84 o                         
 -12  -4  10          7.28          2.90         3.95 o                         
 -11  -4  10          1.97         -0.11         4.78 o                         
 -10  -4  10          6.70          8.56         4.21 o                         
  -9  -4  10          3.16         -3.05         6.76 o                         
  -8  -4  10          7.41          1.09         2.49 o                         
  -7  -4  10          7.90          4.93         3.09 o                         
  -6  -4  10         46.54         40.88         5.18 o                         
  -5  -4  10         45.90         38.75         5.04 o                         
  -4  -4  10          9.25          9.95         3.82 o                         
  -3  -4  10         21.58         16.18         4.28 o                         
  -2  -4  10         61.02         74.13         8.87 o                         
  -1  -4  10         25.96         29.73         4.55 o                         
   0  -4  10         13.73         13.38         4.12 o                         
   1  -4  10         19.52         10.18         5.00 o                         
   2  -4  10          3.79          5.10         4.63 o                         
   3  -4  10          1.51         -1.10         9.11 o                         
   4  -4  10          6.32          1.07        11.39 o                         
   5  -4  10         10.04          0.91        27.83 o                         
   6  -4  10          2.76         14.61        11.39 o                         
 -16  -3  10          1.37          0.87         7.20 o                         
 -15  -3  10          5.39          4.70         5.52 o                         
 -14  -3  10          1.40          1.74         5.51 o                         
 -13  -3  10          8.25          4.98         4.05 o                         
 -12  -3  10          0.52         -0.90         3.30 o                         
 -11  -3  10         34.68         35.73         8.69 o                         
 -10  -3  10         31.18         28.06         6.45 o                         
  -9  -3  10          1.68         -2.67         5.18 o                         
  -8  -3  10        129.12        126.49         6.64 o                         
  -7  -3  10        191.16        196.29         7.82 o                         
  -6  -3  10         96.02        107.74         6.56 o                         
  -5  -3  10         35.77         32.38         4.66 o                         
  -4  -3  10         22.96         21.01         4.20 o                         
  -3  -3  10         27.19         34.17         4.78 o                         
  -2  -3  10         70.07         73.63         7.35 o                         
  -1  -3  10         15.64         11.43         4.01 o                         
   0  -3  10          7.88          4.35         4.25 o                         
   1  -3  10         11.39         10.01         4.32 o                         
   2  -3  10          0.86          0.57         3.83 o                         
   3  -3  10          0.32         -1.11         4.26 o                         
   4  -3  10          2.84         10.42         4.91 o                         
   5  -3  10          2.17         -0.22         6.55 o                         
   6  -3  10          6.27          7.41         6.24 o                         
 -16  -2  10          0.15         -4.75         4.75 o                         
 -15  -2  10          3.39         -3.96         3.96 o                         
 -14  -2  10          1.94         -3.17         4.27 o                         
 -13  -2  10         27.75         30.18         5.49 o                         
 -12  -2  10         31.38         36.37         5.07 o                         
 -11  -2  10         49.41         47.40         7.10 o                         
 -10  -2  10          5.64          2.74         4.09 o                         
  -9  -2  10         50.87         52.59         4.61 o                         
  -8  -2  10         86.26         83.06         5.62 o                         
  -7  -2  10        173.55        173.35         6.80 o                         
  -6  -2  10         92.93        100.57         5.97 o                         
  -5  -2  10        119.79        121.59         6.99 o                         
  -4  -2  10        360.55        362.54         9.63 o                         
  -3  -2  10         98.34         98.30         6.38 o                         
  -2  -2  10        221.77        217.74         7.98 o                         
  -1  -2  10        179.89        182.20         8.29 o                         
   0  -2  10         90.26         93.50         6.08 o                         
   1  -2  10          7.91         10.85         3.95 o                         
   2  -2  10          2.75          0.03         3.70 o                         
   3  -2  10          4.77          1.19         5.30 o                         
   4  -2  10          0.51         -3.51         3.51 o                         
   5  -2  10          1.34          0.97         3.88 o                         
   6  -2  10          0.79          4.89         5.00 o                         
   7  -2  10          6.16         -5.59         8.81 o                         
 -17  -1  10          6.80         -3.64         5.55 o                         
 -16  -1  10          7.22         12.52         5.68 o                         
 -15  -1  10         13.98         18.57         5.54 o                         
 -14  -1  10          2.70          1.63         4.03 o                         
 -13  -1  10          3.49          0.33         3.72 o                         
 -12  -1  10          6.41          2.63         3.83 o                         
 -11  -1  10         64.19         62.40         7.73 o                         
 -10  -1  10          7.74          7.10         3.51 o                         
  -9  -1  10         52.96         43.84         5.77 o                         
  -8  -1  10         76.81         80.75         5.60 o                         
  -7  -1  10         69.90         69.81         7.48 o                         
  -6  -1  10         99.38        108.88         6.53 o                         
  -5  -1  10        181.65        178.27         7.81 o                         
  -4  -1  10         50.67         55.09         5.86 o                         
  -3  -1  10        292.20        291.00         9.73 o                         
  -2  -1  10        169.12        176.23         8.04 o                         
  -1  -1  10        158.58        161.65         7.91 o                         
   0  -1  10          6.00          3.03         3.49 o                         
   1  -1  10         19.82         22.12         4.58 o                         
   2  -1  10         54.09         52.91         5.81 o                         
   3  -1  10         63.13         46.53         5.56 o                         
   4  -1  10         10.63          8.36         4.00 o                         
   5  -1  10          8.68         -0.37         6.61 o                         
   6  -1  10          4.99         11.18         9.46 o                         
   7  -1  10          2.89          2.15         7.31 o                         
 -17   0  10          0.02         -2.36        10.32 o                         
 -16   0  10          1.37         -1.48         5.15 o                         
 -15   0  10         35.15         29.00         6.13 o                         
 -14   0  10          2.85         -0.06         4.39 o                         
 -13   0  10         11.08          9.72         3.78 o                         
 -12   0  10          2.35          0.86         3.60 o                         
 -11   0  10          0.01         -0.65         2.79 o                         
 -10   0  10          0.62          0.49         2.67 o                         
  -9   0  10         72.78         75.15         5.69 o                         
  -8   0  10          5.71          1.10         4.47 o                         
  -7   0  10        112.90        126.68         5.49 o                         
  -6   0  10         27.19         39.01         9.24 o                         
  -5   0  10          7.43         10.53         7.80 o                         
  -4   0  10         52.31         54.41         6.09 o                         
  -3   0  10          4.57          8.14         3.47 o                         
  -2   0  10          0.00          2.74         3.30 o                         
  -1   0  10         54.20         52.38         5.46 o                         
   0   0  10          6.93          2.42         3.96 o                         
   1   0  10         68.65         72.68         7.70 o                         
   2   0  10         33.65         38.35         5.61 o                         
   3   0  10         30.07         23.19         5.58 o                         
   4   0  10          0.03         -3.53         5.52 o                         
   5   0  10          1.89         -3.87         8.38 o                         
   6   0  10         11.52          1.29         8.81 o                         
   7   0  10          0.39         -3.87         9.03 o                         
   8   0  10          5.34          4.73         7.95 o                         
 -17   1  10          6.83         -9.67         9.67 o                         
 -16   1  10          7.19          2.39         8.86 o                         
 -15   1  10         13.98         13.25         5.00 o                         
 -14   1  10          2.74         -4.91         4.91 o                         
 -13   1  10          3.43         -3.45         3.45 o                         
 -12   1  10          6.44         -0.03         3.33 o                         
 -11   1  10         64.22         57.72         5.17 o                         
 -10   1  10          7.48          0.29         3.73 o                         
  -9   1  10         52.48         54.70         4.99 o                         
  -8   1  10         76.41         72.67         5.08 o                         
  -7   1  10         71.35         71.85         5.10 o                         
  -6   1  10         97.58        100.05         4.94 o                         
  -5   1  10        182.02        182.78         8.34 o                         
  -4   1  10         49.89         55.89         5.69 o                         
  -3   1  10        290.08        284.51        11.41 o                         
  -2   1  10        169.10        171.62         9.33 o                         
  -1   1  10        159.11        156.84         6.68 o                         
   0   1  10          6.10          6.34         3.66 o                         
   1   1  10         19.71         18.66         5.37 o                         
   2   1  10         54.67         56.84         6.83 o                         
   3   1  10         63.09         54.24         6.35 o                         
   4   1  10         10.73         16.00         5.28 o                         
   5   1  10          8.76          9.96         6.34 o                         
   6   1  10          4.95         -0.12        12.36 o                         
   7   1  10          2.89        -13.32        13.32 o                         
 -16   2  10          0.15         -0.16         6.61 o                         
 -15   2  10          3.37          3.51         6.55 o                         
 -14   2  10          1.98         -3.82         6.27 o                         
 -13   2  10         27.98         30.04         9.82 o                         
 -12   2  10         31.56         27.77         4.36 o                         
 -11   2  10         49.42         45.39         7.13 o                         
 -10   2  10          5.47          1.05         2.95 o                         
  -9   2  10         50.21         51.96         6.96 o                         
  -8   2  10         84.71         77.78         4.29 o                         
  -7   2  10        173.56        167.07         4.75 o                         
  -6   2  10         91.95         93.47         3.90 o                         
  -5   2  10        119.18        114.59         3.30 o                         
  -4   2  10        360.55        364.54         7.87 o                         
  -3   2  10         98.48        100.12         5.25 o                         
  -2   2  10        222.30        234.81         7.49 o                         
  -1   2  10        179.65        185.61         7.06 o                         
   0   2  10         91.15         92.13         5.96 o                         
   1   2  10          7.84          4.14         4.39 o                         
   2   2  10          2.80          2.11         4.95 o                         
   3   2  10          4.65          3.07         7.41 o                         
   4   2  10          0.53         -1.51         5.23 o                         
   5   2  10          1.34         -7.74         7.74 o                         
   6   2  10          0.80         -0.64         6.45 o                         
   7   2  10          6.21         18.27        10.75 o                         
 -15   3  10          5.29          1.83         6.42 o                         
 -14   3  10          1.42         -3.76         3.76 o                         
 -13   3  10          8.32          8.65         6.85 o                         
 -12   3  10          0.55         -0.09         5.31 o                         
 -11   3  10         35.12         41.20         6.38 o                         
 -10   3  10         31.38         31.05         5.56 o                         
  -9   3  10          1.77         -1.48         3.48 o                         
  -8   3  10        129.01        127.84         6.22 o                         
  -7   3  10        192.55        195.64         8.14 o                         
  -6   3  10         97.90        107.23         5.65 o                         
  -5   3  10         36.01         32.95         4.02 o                         
  -4   3  10         23.44         21.06         3.71 o                         
  -3   3  10         27.34         32.19         2.37 o                         
  -2   3  10         71.23         69.48         3.72 o                         
  -1   3  10         15.52          6.57         7.63 o                         
   0   3  10          8.03          7.21         5.01 o                         
   1   3  10         11.34          9.65         5.23 o                         
   2   3  10          0.90          3.22         5.17 o                         
   3   3  10          0.32          4.58         4.36 o                         
   4   3  10          2.81          2.18         5.05 o                         
   5   3  10          2.14          7.08         4.49 o                         
   6   3  10          6.26          4.94         9.24 o                         
 -14   4  10          4.79         13.88         6.12 o                         
 -13   4  10         22.60         37.53         5.62 o                         
 -12   4  10          7.22          9.94         4.42 o                         
 -11   4  10          2.04         -4.44         4.44 o                         
 -10   4  10          6.63          5.97         4.80 o                         
  -9   4  10          3.45         -2.53         4.03 o                         
  -8   4  10          7.19          2.62         4.62 o                         
  -7   4  10          7.86          4.26         4.22 o                         
  -6   4  10         47.14         36.47         7.09 o                         
  -5   4  10         45.02         41.42         5.51 o                         
  -4   4  10          8.81         12.62         4.70 o                         
  -3   4  10         21.56         26.43         6.12 o                         
  -2   4  10         60.55         61.80         6.58 o                         
  -1   4  10         25.73         31.71         5.60 o                         
   0   4  10         14.05         21.61         5.55 o                         
   1   4  10         19.61         18.46         5.39 o                         
   2   4  10          3.85          8.76         5.23 o                         
   3   4  10          1.57          3.18         4.43 o                         
   4   4  10          6.31         15.38         6.03 o                         
   5   4  10         10.04         16.44         9.03 o                         
 -14   5  10          0.38          0.82         9.78 o                         
 -13   5  10          6.86          8.82         4.66 o                         
 -12   5  10         10.82         19.09         6.17 o                         
 -11   5  10          0.62          1.39         4.73 o                         
 -10   5  10         30.67         29.72         5.90 o                         
  -9   5  10          6.36          0.18         4.34 o                         
  -8   5  10          8.26          9.72         4.59 o                         
  -7   5  10          4.05          8.13         4.38 o                         
  -6   5  10          1.87          4.77         3.97 o                         
  -5   5  10         23.80         22.95         4.43 o                         
  -4   5  10         10.38         14.03         4.38 o                         
  -3   5  10         30.31         27.88         5.05 o                         
  -2   5  10          9.17          9.51         4.55 o                         
  -1   5  10          1.73          0.13         3.85 o                         
   0   5  10         26.72         31.24         8.27 o                         
   1   5  10          0.25          6.21         8.27 o                         
   2   5  10          5.22         12.98         6.23 o                         
   3   5  10          9.83         15.99         9.03 o                         
   4   5  10          0.80          4.54         5.26 o                         
 -12   6  10          1.24         -1.75         4.35 o                         
 -11   6  10          3.63          6.33         6.51 o                         
 -10   6  10         13.45         21.89         4.89 o                         
  -9   6  10          8.72          2.60         6.55 o                         
  -8   6  10         45.70         44.13         5.80 o                         
  -7   6  10          3.60          5.85         4.08 o                         
  -6   6  10         14.22         16.30         4.49 o                         
  -5   6  10         25.44         24.99         4.84 o                         
  -4   6  10         26.19         32.58         5.48 o                         
  -3   6  10          1.68          4.88         3.87 o                         
  -2   6  10          9.63         12.22         4.39 o                         
  -1   6  10          7.86         11.19         6.88 o                         
   0   6  10          7.12         12.85         4.94 o                         
   1   6  10         15.32         12.38         6.12 o                         
   2   6  10          4.22         14.54         5.46 o                         
   3   6  10          3.02         11.01         5.47 o                         
 -10   7  10         12.10         29.73        13.65 o                         
  -9   7  10         14.45         16.48         8.81 o                         
  -8   7  10          4.06          5.45         6.03 o                         
  -7   7  10          3.58          5.16         7.31 o                         
  -6   7  10         22.89         22.57         8.17 o                         
  -5   7  10          0.73          2.15         6.02 o                         
  -4   7  10          9.54          4.64         3.54 o                         
  -3   7  10         14.62         19.62         4.51 o                         
  -2   7  10         10.63         20.30         9.35 o                         
  -1   7  10          2.86          4.91         4.84 o                         
   0   7  10          2.51          7.95         6.45 o                         
  -6  -7  11          3.66        -16.33        16.55 o                         
  -5  -7  11          2.34         -9.03        17.19 o                         
 -11  -6  11          4.13         -0.43         5.37 o                         
 -10  -6  11          9.26         10.10         8.17 o                         
  -9  -6  11          3.63          7.74         7.95 o                         
  -8  -6  11          3.76          4.51         7.09 o                         
  -7  -6  11         10.57          4.80        18.27 o                         
  -6  -6  11         31.30         21.28        20.20 o                         
  -5  -6  11         20.03         19.99        17.62 o                         
  -4  -6  11         12.84         -6.23        15.26 o                         
  -3  -6  11          7.23         14.61        13.11 o                         
  -2  -6  11          7.54          4.51        11.82 o                         
  -1  -6  11          0.06         -3.22        10.32 o                         
   0  -6  11          1.42          9.24        15.47 o                         
 -13  -5  11          7.91          9.89         9.24 o                         
 -12  -5  11          6.87          5.59         7.95 o                         
 -11  -5  11          0.67         -2.15         4.73 o                         
 -10  -5  11          8.47         14.40         8.38 o                         
  -9  -5  11         18.84          6.83        34.06 o                         
  -8  -5  11         43.34         38.83        17.73 o                         
  -7  -5  11         11.72         -6.92         6.92 o                         
  -6  -5  11         34.10         29.23        15.69 o                         
  -5  -5  11          6.71         -5.59        14.61 o                         
  -4  -5  11          5.40          3.87        11.18 o                         
  -3  -5  11          5.87          2.15        13.32 o                         
  -2  -5  11          2.25         -9.89        11.39 o                         
  -1  -5  11         11.17         10.53        14.40 o                         
   0  -5  11          3.00          1.72        13.11 o                         
   1  -5  11          2.13          0.21         9.46 o                         
   2  -5  11         26.60         12.46        14.40 o                         
   3  -5  11          4.46          9.24        11.60 o                         
 -14  -4  11         12.06         13.92         6.99 o                         
 -13  -4  11          8.21          7.28         5.04 o                         
 -12  -4  11          2.75         -0.15         5.01 o                         
 -11  -4  11         19.55         22.93         5.69 o                         
 -10  -4  11         39.55         35.66        15.65 o                         
  -9  -4  11          1.43          6.07         4.01 o                         
  -8  -4  11         22.04         19.00         5.40 o                         
  -7  -4  11         12.85          4.16         3.75 o                         
  -6  -4  11         11.76          9.54         3.61 o                         
  -5  -4  11         44.90         41.69         5.08 o                         
  -4  -4  11         46.63         45.06        10.55 o                         
  -3  -4  11         14.08         11.38         4.16 o                         
  -2  -4  11         27.25         28.25         5.77 o                         
  -1  -4  11          3.43          7.35         5.97 o                         
   0  -4  11          5.38          3.95         5.66 o                         
   1  -4  11          0.54          5.41         6.05 o                         
   2  -4  11          2.01          4.17        10.85 o                         
   3  -4  11          5.95          5.16        12.46 o                         
   4  -4  11          4.30         -2.36        10.53 o                         
 -15  -3  11         11.38          7.60         5.68 o                         
 -14  -3  11          3.11         -0.60         5.31 o                         
 -13  -3  11          3.47          0.02         5.11 o                         
 -12  -3  11         10.56          5.08         4.90 o                         
 -11  -3  11          2.87          0.96         3.75 o                         
 -10  -3  11          1.97          1.04         3.37 o                         
  -9  -3  11         37.62         27.73         5.52 o                         
  -8  -3  11         96.32        117.07         9.60 o                         
  -7  -3  11        199.04        188.46         8.10 o                         
  -6  -3  11         94.46        109.73         7.50 o                         
  -5  -3  11         49.10         43.47         6.61 o                         
  -4  -3  11        266.54        294.42         9.46 o                         
  -3  -3  11         24.00         21.81         4.12 o                         
  -2  -3  11         40.57         28.88         4.93 o                         
  -1  -3  11          0.19         -3.76         3.76 o                         
   0  -3  11          5.65          0.81         4.14 o                         
   1  -3  11          2.36         -1.12         4.10 o                         
   2  -3  11          2.37         -0.61         3.97 o                         
   3  -3  11          1.68          6.28         4.88 o                         
   4  -3  11         10.40         11.77         5.37 o                         
   5  -3  11          2.17          8.14         6.30 o                         
 -16  -2  11          7.81          6.28         5.26 o                         
 -15  -2  11          0.90         -0.80         4.19 o                         
 -14  -2  11          0.73         -3.60         3.60 o                         
 -13  -2  11          0.47         -1.47         5.82 o                         
 -12  -2  11          8.30          5.30         4.35 o                         
 -11  -2  11         11.54          7.89         4.09 o                         
 -10  -2  11          4.23          5.14         5.55 o                         
  -9  -2  11         44.54         39.82         4.56 o                         
  -8  -2  11         85.21         87.53         5.92 o                         
  -7  -2  11         33.29         42.03         5.53 o                         
  -6  -2  11         15.49         15.35         3.97 o                         
  -5  -2  11         79.91         76.32         6.36 o                         
  -4  -2  11         64.01         63.93         7.13 o                         
  -3  -2  11         10.40         10.02         4.35 o                         
  -2  -2  11        232.50        213.89         8.55 o                         
  -1  -2  11          8.13          1.82         3.63 o                         
   0  -2  11          0.91          1.92         3.94 o                         
   1  -2  11         32.67         20.74         5.06 o                         
   2  -2  11          8.64          0.13         6.14 o                         
   3  -2  11          0.01         -1.93         3.83 o                         
   4  -2  11          0.91          0.46         4.13 o                         
   5  -2  11          0.88          2.98         5.21 o                         
   6  -2  11          1.49          5.46         6.33 o                         
 -16  -1  11         12.52         11.64         5.94 o                         
 -15  -1  11          0.85          1.47         4.91 o                         
 -14  -1  11          2.20         -1.28         4.56 o                         
 -13  -1  11         10.54          5.46         4.55 o                         
 -12  -1  11         16.84         21.28         4.77 o                         
 -11  -1  11         14.16         10.98         4.09 o                         
 -10  -1  11         10.12         10.01         3.39 o                         
  -9  -1  11        144.51        143.69         7.85 o                         
  -8  -1  11        107.43        112.11         5.83 o                         
  -7  -1  11         22.43         25.36         3.55 o                         
  -6  -1  11        216.78        218.36         8.88 o                         
  -5  -1  11         28.29         23.02         4.12 o                         
  -4  -1  11         21.10         22.08         4.39 o                         
  -3  -1  11        113.87        103.06         7.44 o                         
  -2  -1  11         57.95         45.33         5.31 o                         
  -1  -1  11          4.82          3.10         3.56 o                         
   0  -1  11        109.39        106.80        10.42 o                         
   1  -1  11          3.99         -0.85         4.28 o                         
   2  -1  11          6.69          3.52         4.26 o                         
   3  -1  11          4.54         -1.33         6.08 o                         
   4  -1  11          0.28         -4.71         4.71 o                         
   5  -1  11          1.03          6.86         5.42 o                         
   6  -1  11          1.52          9.85         5.47 o                         
 -17   0  11         11.09         -8.17         8.38 o                         
 -16   0  11          1.81         -3.77         5.80 o                         
 -15   0  11          4.00          3.18         4.59 o                         
 -14   0  11          0.03         -0.66         4.46 o                         
 -13   0  11          0.04          1.83         3.89 o                         
 -12   0  11          3.23          0.04         3.53 o                         
 -11   0  11          2.06          1.33         3.22 o                         
 -10   0  11         30.26         33.91         4.95 o                         
  -9   0  11         11.93         11.43         3.14 o                         
  -8   0  11         21.16         22.74         3.67 o                         
  -7   0  11        141.45        159.34         6.66 o                         
  -6   0  11         19.55         25.76         5.63 o                         
  -5   0  11         52.64         46.16         6.05 o                         
  -4   0  11        115.30        102.36         7.00 o                         
  -3   0  11         80.95         85.45         6.08 o                         
  -2   0  11          4.31          0.39         4.13 o                         
  -1   0  11         19.39         20.75         4.98 o                         
   0   0  11         42.08         41.33         6.79 o                         
   1   0  11          6.97          0.06         4.56 o                         
   2   0  11          0.05          0.84         8.56 o                         
   3   0  11          2.61         -5.79         6.13 o                         
   4   0  11          9.06         13.28         6.14 o                         
   5   0  11         20.05         20.45         8.97 o                         
   6   0  11          0.22         -3.14         6.12 o                         
 -16   1  11         12.49          4.96        14.61 o                         
 -15   1  11          0.85         -4.44         4.44 o                         
 -14   1  11          2.15         -1.86         4.04 o                         
 -13   1  11         10.44          8.52         5.45 o                         
 -12   1  11         16.71         10.99         3.85 o                         
 -11   1  11         14.05         11.96         3.87 o                         
 -10   1  11         10.24          9.30         3.20 o                         
  -9   1  11        144.51        144.89         6.60 o                         
  -8   1  11        108.40        110.44         5.52 o                         
  -7   1  11         22.52         21.59         2.99 o                         
  -6   1  11        217.26        224.16         8.25 o                         
  -5   1  11         29.37         27.69         6.42 o                         
  -4   1  11         21.74         24.24         4.93 o                         
  -3   1  11        113.36        106.30         7.03 o                         
  -2   1  11         58.33         41.48         8.22 o                         
  -1   1  11          4.77          0.51         7.63 o                         
   0   1  11        108.52         98.60        10.32 o                         
   1   1  11          3.96          4.66         4.37 o                         
   2   1  11          6.71          9.57         4.91 o                         
   3   1  11          4.63          7.85         5.24 o                         
   4   1  11          0.30          2.00         5.30 o                         
   5   1  11          1.03          6.20         6.19 o                         
   6   1  11          1.53         -3.72         5.02 o                         
 -16   2  11          7.80          7.74         8.17 o                         
 -15   2  11          0.93         -3.55         4.56 o                         
 -14   2  11          0.75         -5.62         5.62 o                         
 -13   2  11          0.45         -3.81         5.78 o                         
 -12   2  11          8.18          2.83         4.33 o                         
 -11   2  11         11.71         10.18         5.84 o                         
 -10   2  11          4.12          3.45         4.45 o                         
  -9   2  11         44.74         38.62         4.12 o                         
  -8   2  11         85.95         88.85         4.62 o                         
  -7   2  11         32.10         33.99         3.02 o                         
  -6   2  11         15.13         10.99         2.29 o                         
  -5   2  11         79.49         75.52         5.56 o                         
  -4   2  11         64.73         55.31         4.49 o                         
  -3   2  11          9.90          9.03         3.29 o                         
  -2   2  11        232.72        224.58         9.57 o                         
  -1   2  11          8.05         10.73         5.35 o                         
   0   2  11          0.90         11.71         5.47 o                         
   1   2  11         32.95         34.13         6.21 o                         
   2   2  11          8.51          6.63         7.84 o                         
   3   2  11          0.01          2.15         4.77 o                         
   4   2  11          0.92          2.82         5.14 o                         
   5   2  11          0.89          4.19         5.59 o                         
 -15   3  11         11.33         13.68         7.43 o                         
 -14   3  11          3.08          8.73         6.60 o                         
 -13   3  11          3.38         -4.83         4.83 o                         
 -12   3  11         10.26          3.51         7.84 o                         
 -11   3  11          2.82         11.48         5.68 o                         
 -10   3  11          1.87          2.49         3.82 o                         
  -9   3  11         37.40         32.63         6.14 o                         
  -8   3  11         96.64        108.79        11.18 o                         
  -7   3  11        199.98        211.75        10.00 o                         
  -6   3  11         94.51        104.11         7.58 o                         
  -5   3  11         47.86         45.15         5.93 o                         
  -4   3  11        268.66        315.59        11.55 o                         
  -3   3  11         23.93         26.04         5.75 o                         
  -2   3  11         40.76         31.54         6.07 o                         
  -1   3  11          0.22         -2.56         3.97 o                         
   0   3  11          5.65          4.91         4.49 o                         
   1   3  11          2.34          6.83         5.23 o                         
   2   3  11          2.37         -0.85         5.31 o                         
   3   3  11          1.72          5.41         5.75 o                         
   4   3  11         10.32          7.01         6.29 o                         
   5   3  11          2.17         11.06         6.82 o                         
 -14   4  11         12.18         26.35         5.80 o                         
 -13   4  11          8.22          5.03         4.93 o                         
 -12   4  11          2.70         -0.14         4.70 o                         
 -11   4  11         19.59         28.95         6.33 o                         
 -10   4  11         39.31         47.84         7.04 o                         
  -9   4  11          1.42          4.36         4.90 o                         
  -8   4  11         22.08         22.98         4.92 o                         
  -7   4  11         12.39         16.94         5.14 o                         
  -6   4  11         12.10         15.73         8.60 o                         
  -5   4  11         44.70         51.21         6.45 o                         
  -4   4  11         47.05         45.24         5.77 o                         
  -3   4  11         13.71         10.86         4.73 o                         
  -2   4  11         27.34         31.29         5.46 o                         
  -1   4  11          3.38          4.73         7.31 o                         
   0   4  11          5.27          5.79         8.27 o                         
   1   4  11          0.57         -3.97         3.97 o                         
   2   4  11          2.03         -4.09         4.09 o                         
   3   4  11          5.96          6.52         5.84 o                         
   4   4  11          4.32         11.45         6.66 o                         
 -13   5  11          7.92          8.41         7.20 o                         
 -12   5  11          7.05          9.67         5.11 o                         
 -11   5  11          0.70         -0.15         4.85 o                         
 -10   5  11          8.64          9.31         5.38 o                         
  -9   5  11         19.04         13.34         5.38 o                         
  -8   5  11         43.43         45.74         6.39 o                         
  -7   5  11         11.60         10.76         8.81 o                         
  -6   5  11         33.89         32.65         6.55 o                         
  -5   5  11          6.50          9.10         4.59 o                         
  -4   5  11          5.40         10.42         4.54 o                         
  -3   5  11          5.88          9.33         4.64 o                         
  -2   5  11          2.31          1.67         4.38 o                         
  -1   5  11         11.21         20.86         5.62 o                         
   0   5  11          3.09          5.91         4.86 o                         
   1   5  11          2.13          7.84         7.09 o                         
   2   5  11         26.62         36.53         6.82 o                         
   3   5  11          4.47          5.20         5.77 o                         
 -12   6  11          4.37         30.52        11.18 o                         
 -11   6  11          3.99          6.16         7.78 o                         
 -10   6  11          9.43         11.62         5.05 o                         
  -9   6  11          3.65         -2.22         4.34 o                         
  -8   6  11          3.86         -1.31         4.17 o                         
  -7   6  11         10.75         12.30         7.95 o                         
  -6   6  11         31.25         38.26         7.31 o                         
  -5   6  11         20.06         22.37         5.27 o                         
  -4   6  11         12.92         11.12         6.66 o                         
  -3   6  11          7.15          7.88         4.59 o                         
  -2   6  11          7.41         15.45         7.31 o                         
  -1   6  11          0.06         -7.31         7.31 o                         
   0   6  11          1.45          7.60         4.99 o                         
   1   6  11          5.52          9.94         5.75 o                         
  -8   7  11          3.26         -3.87         6.45 o                         
  -7   7  11          2.68         -7.31         7.31 o                         
  -6   7  11          3.57          4.73         7.09 o                         
  -5   7  11          2.40          9.89         7.95 o                         
  -4   7  11          5.47          5.06         7.84 o                         
  -3   7  11          7.34          9.46         7.95 o                         
  -2   7  11          2.05          1.68         6.88 o                         
  -9  -6  12         17.65         32.02         9.89 o                         
  -8  -6  12          5.84          9.03         7.31 o                         
  -7  -6  12          2.36        -19.34        19.34 o                         
  -6  -6  12          4.23        -12.89        14.18 o                         
  -5  -6  12          0.14        -14.61        16.76 o                         
  -4  -6  12         10.98          1.50        18.27 o                         
  -3  -6  12         12.46         -2.36        16.76 o                         
  -2  -6  12          0.70        -14.83        14.83 o                         
 -12  -5  12         15.47         16.98         9.24 o                         
 -11  -5  12          2.97          1.50         5.37 o                         
 -10  -5  12          2.95         11.82         8.17 o                         
  -9  -5  12         10.26          8.81         7.52 o                         
  -8  -5  12          6.04          3.44         4.94 o                         
  -7  -5  12          9.37         -8.34         8.34 o                         
  -6  -5  12         12.82         -3.22        14.18 o                         
  -5  -5  12         13.86        -10.53        16.76 o                         
  -4  -5  12          7.25         -1.29        16.55 o                         
  -3  -5  12          4.42         -2.58        11.60 o                         
  -2  -5  12          1.41         -9.24         9.46 o                         
  -1  -5  12          9.72          6.88        12.46 o                         
   0  -5  12          5.22          5.59        14.83 o                         
   1  -5  12         11.33          2.79        14.40 o                         
   2  -5  12         11.16         16.98        16.98 o                         
 -14  -4  12          6.31          0.64         8.17 o                         
 -13  -4  12          5.17         -0.03         4.47 o                         
 -12  -4  12         15.91         25.36         6.76 o                         
 -11  -4  12          2.79          0.25         4.90 o                         
 -10  -4  12          7.53          8.06         4.43 o                         
  -9  -4  12         17.53         20.32        10.10 o                         
  -8  -4  12          3.63          4.43         7.35 o                         
  -7  -4  12         19.76         13.30         9.11 o                         
  -6  -4  12         34.98         28.67        17.19 o                         
  -5  -4  12         17.67         33.33        14.72 o                         
  -4  -4  12          2.13         -5.27        10.56 o                         
  -3  -4  12          4.26         -2.56         9.43 o                         
  -2  -4  12          4.16          2.88         5.92 o                         
  -1  -4  12          3.18          3.37        11.82 o                         
   0  -4  12          7.44          8.37         6.60 o                         
   1  -4  12          5.98        -12.13        13.32 o                         
   2  -4  12         17.85         13.11        14.40 o                         
   3  -4  12          1.07        -11.60        11.60 o                         
 -15  -3  12          1.28          0.83         5.20 o                         
 -14  -3  12          7.03         -0.63         4.94 o                         
 -13  -3  12          2.98          5.87         5.52 o                         
 -12  -3  12          4.79          0.02         6.02 o                         
 -11  -3  12         51.48         64.72         6.20 o                         
 -10  -3  12         14.44         20.31         4.72 o                         
  -9  -3  12          8.57         11.77        10.39 o                         
  -8  -3  12          3.49         -0.03         6.58 o                         
  -7  -3  12         22.86         20.55         4.35 o                         
  -6  -3  12         55.64         61.67        10.99 o                         
  -5  -3  12         82.66         83.83         7.32 o                         
  -4  -3  12         21.20         23.55         5.06 o                         
  -3  -3  12          6.41          1.99         3.76 o                         
  -2  -3  12          0.62         -4.44         4.44 o                         
  -1  -3  12          3.52          1.18         4.63 o                         
   0  -3  12          0.33         -2.53         3.78 o                         
   1  -3  12          5.22          3.58         8.59 o                         
   2  -3  12          0.65         -3.96         3.96 o                         
   3  -3  12          1.73          1.66         6.98 o                         
   4  -3  12          1.46          5.86         5.92 o                         
 -16  -2  12          1.43          3.78         6.23 o                         
 -15  -2  12          2.67         -2.70         4.75 o                         
 -14  -2  12          3.96          0.00         4.77 o                         
 -13  -2  12         13.55         10.95         4.09 o                         
 -12  -2  12          7.47          3.20         4.23 o                         
 -11  -2  12          0.71          3.20         3.57 o                         
 -10  -2  12         14.82          9.37        11.19 o                         
  -9  -2  12         25.02         28.21         4.46 o                         
  -8  -2  12          0.59         -0.17         3.44 o                         
  -7  -2  12         84.98         81.26         9.33 o                         
  -6  -2  12         12.86         16.05         4.25 o                         
  -5  -2  12         90.59        109.52         8.18 o                         
  -4  -2  12        161.21        165.74         8.37 o                         
  -3  -2  12          9.13          3.99         4.04 o                         
  -2  -2  12          2.48         -0.44         4.47 o                         
  -1  -2  12         46.86         51.73         8.53 o                         
   0  -2  12         16.49         18.19         9.38 o                         
   1  -2  12          4.91          3.58         4.90 o                         
   2  -2  12          2.42          0.57         4.81 o                         
   3  -2  12          6.63          1.38         6.26 o                         
   4  -2  12          0.23         -5.62         6.02 o                         
   5  -2  12          1.38          7.39         5.40 o                         
 -16  -1  12          5.97          3.09         6.05 o                         
 -15  -1  12          8.06          4.90         4.62 o                         
 -14  -1  12         15.63         18.00         4.85 o                         
 -13  -1  12          2.20          1.79         4.07 o                         
 -12  -1  12         27.65         23.74         5.12 o                         
 -11  -1  12         21.88         25.14         4.90 o                         
 -10  -1  12          6.41          5.59         4.25 o                         
  -9  -1  12        100.11        102.95         8.72 o                         
  -8  -1  12         27.88         27.61         3.94 o                         
  -7  -1  12         38.33         37.57         7.10 o                         
  -6  -1  12        186.76        201.74        16.20 o                         
  -5  -1  12          4.55         -1.51         5.59 o                         
  -4  -1  12         93.60         85.93         8.22 o                         
  -3  -1  12         27.71         34.15         8.25 o                         
  -2  -1  12         17.91         16.19         4.72 o                         
  -1  -1  12         20.73         10.78         4.40 o                         
   0  -1  12         24.36          9.46         5.12 o                         
   1  -1  12          2.80         -3.85         3.85 o                         
   2  -1  12          0.63         -4.99         4.99 o                         
   3  -1  12          3.17          0.78        10.35 o                         
   4  -1  12          2.14          3.98         6.06 o                         
   5  -1  12          0.15         -3.96         7.27 o                         
 -16   0  12          0.00         -3.71         7.06 o                         
 -15   0  12          0.54         -1.86         4.45 o                         
 -14   0  12          0.54         -3.41         3.41 o                         
 -13   0  12         17.19         25.20         4.99 o                         
 -12   0  12          0.37          3.87         3.59 o                         
 -11   0  12         28.48         24.50         4.71 o                         
 -10   0  12         77.57         70.00         5.74 o                         
  -9   0  12          0.01          1.30         3.25 o                         
  -8   0  12         53.99         50.09         5.49 o                         
  -7   0  12          2.16          0.62         3.94 o                         
  -6   0  12          5.40          0.93         5.59 o                         
  -5   0  12         10.20          6.35         8.18 o                         
  -4   0  12        132.52        119.95        10.12 o                         
  -3   0  12         14.68         15.70        10.03 o                         
  -2   0  12         26.40         18.38         7.88 o                         
  -1   0  12         93.00         79.16        10.89 o                         
   0   0  12          0.09         -2.21         3.91 o                         
   1   0  12          5.60          8.89         5.34 o                         
   2   0  12          0.93          1.17         5.38 o                         
   3   0  12          2.22         -0.05         5.99 o                         
   4   0  12          6.29          5.20         6.80 o                         
   5   0  12          2.44          3.98         8.70 o                         
 -16   1  12          5.95         -6.88         9.67 o                         
 -15   1  12          8.01          8.11         9.03 o                         
 -14   1  12         15.53         12.09        11.93 o                         
 -13   1  12          2.24          2.15         5.29 o                         
 -12   1  12         27.95         23.17         4.49 o                         
 -11   1  12         21.76         26.87         4.25 o                         
 -10   1  12          6.56          7.54         3.19 o                         
  -9   1  12         99.82        103.89         6.33 o                         
  -8   1  12         28.25         24.73         3.56 o                         
  -7   1  12         37.27         35.74         5.51 o                         
  -6   1  12        185.72        178.75        11.18 o                         
  -5   1  12          4.47          0.22         7.80 o                         
  -4   1  12         92.74         80.18        12.67 o                         
  -3   1  12         27.35         35.50         8.42 o                         
  -2   1  12         17.55          6.21        11.10 o                         
  -1   1  12         20.70         21.38         5.72 o                         
   0   1  12         24.45         19.50         5.63 o                         
   1   1  12          2.75          4.18         5.05 o                         
   2   1  12          0.60          2.90         6.12 o                         
   3   1  12          3.16          0.75         4.46 o                         
   4   1  12          2.15         -2.04         4.96 o                         
   5   1  12          0.14          0.22         5.28 o                         
 -15   2  12          2.65         -4.33         6.55 o                         
 -14   2  12          4.01          0.45         5.37 o                         
 -13   2  12         13.51         15.69         6.23 o                         
 -12   2  12          7.48          4.89         6.14 o                         
 -11   2  12          0.72         -2.55         5.16 o                         
 -10   2  12         14.86          4.28         4.81 o                         
  -9   2  12         24.54         30.87         5.90 o                         
  -8   2  12          0.70          3.80         5.24 o                         
  -7   2  12         84.89         89.62         8.35 o                         
  -6   2  12         13.15         20.35         5.26 o                         
  -5   2  12         91.56         94.48         8.08 o                         
  -4   2  12        160.36        161.66         9.24 o                         
  -3   2  12          9.12         11.56         6.98 o                         
  -2   2  12          2.53          3.66         5.39 o                         
  -1   2  12         46.75         58.63         7.82 o                         
   0   2  12         16.42         12.35         5.92 o                         
   1   2  12          4.93          2.94         4.80 o                         
   2   2  12          2.37          4.06         6.12 o                         
   3   2  12          6.57          7.86         7.95 o                         
   4   2  12          0.24          0.88         6.36 o                         
 -14   3  12          7.05          8.92         7.16 o                         
 -13   3  12          2.99         -0.55         8.27 o                         
 -12   3  12          4.77         -2.33         5.68 o                         
 -11   3  12         51.50         62.24         8.60 o                         
 -10   3  12         14.63         21.15         6.29 o                         
  -9   3  12          8.57          9.74         4.74 o                         
  -8   3  12          3.35          5.53        11.50 o                         
  -7   3  12         22.88         22.23         5.78 o                         
  -6   3  12         55.30         67.56         7.14 o                         
  -5   3  12         83.05         87.98         7.47 o                         
  -4   3  12         20.83         27.35         8.49 o                         
  -3   3  12          6.31          9.73         9.56 o                         
  -2   3  12          0.65         -0.03         6.23 o                         
  -1   3  12          3.55         -4.06         4.06 o                         
   0   3  12          0.32          4.79         5.51 o                         
   1   3  12          5.30          6.23         5.62 o                         
   2   3  12          0.65          2.20         5.00 o                         
   3   3  12          1.72         -6.61         9.13 o                         
 -14   4  12          6.23         37.18         9.67 o                         
 -13   4  12          5.20          4.41         9.03 o                         
 -12   4  12         16.06         14.14         7.31 o                         
 -11   4  12          2.85          5.80         4.86 o                         
 -10   4  12          7.64          4.38         5.22 o                         
  -9   4  12         17.99         26.49         6.21 o                         
  -8   4  12          3.56          8.01         6.55 o                         
  -7   4  12         19.57         15.72         5.20 o                         
  -6   4  12         35.25         42.54         6.51 o                         
  -5   4  12         17.81         32.34         5.97 o                         
  -4   4  12          2.21          2.03         4.59 o                         
  -3   4  12          4.22          8.27         4.95 o                         
  -2   4  12          4.18         -1.27         4.74 o                         
  -1   4  12          3.25          3.92         5.16 o                         
   0   4  12          7.30          8.47         5.72 o                         
   1   4  12          5.97         12.46         8.49 o                         
   2   4  12         17.74         21.59         6.88 o                         
 -13   5  12          7.82         22.72        12.46 o                         
 -12   5  12         15.36          0.39         5.97 o                         
 -11   5  12          2.99          5.09         5.32 o                         
 -10   5  12          2.82          5.48         5.41 o                         
  -9   5  12         10.24         15.50         5.08 o                         
  -8   5  12          6.19          4.83         7.31 o                         
  -7   5  12          9.19          6.75         5.59 o                         
  -6   5  12         12.82         18.00         5.51 o                         
  -5   5  12         13.78         12.96         5.38 o                         
  -4   5  12          7.20          9.27         5.20 o                         
  -3   5  12          4.38          3.70         4.64 o                         
  -2   5  12          1.35          6.46         4.90 o                         
  -1   5  12          9.71         13.20         5.51 o                         
   0   5  12          5.16          3.93         6.12 o                         
   1   5  12         11.35         21.02        16.23 o                         
 -10   6  12          2.35          4.72         8.70 o                         
  -9   6  12         17.60         17.10         7.20 o                         
  -8   6  12          5.65         -0.06         6.02 o                         
  -7   6  12          2.40          2.90         4.53 o                         
  -6   6  12          4.34          9.91         4.70 o                         
  -5   6  12          0.15         10.12         6.98 o                         
  -4   6  12         11.12         14.76         5.16 o                         
  -3   6  12         12.46          5.59         8.27 o                         
  -2   6  12          0.68          5.45         5.05 o                         
  -1   6  12          7.55         19.77         9.67 o                         
 -11  -5  13          0.14          0.64         7.09 o                         
 -10  -5  13         24.77         18.91         7.31 o                         
  -9  -5  13          7.47         12.46         7.52 o                         
  -8  -5  13          5.02          5.16         6.88 o                         
  -5  -5  13          0.07        -18.05        18.05 o                         
  -4  -5  13         20.10         -7.31        19.56 o                         
  -3  -5  13          3.28        -16.33        16.33 o                         
  -2  -5  13          2.41         -9.67        16.98 o                         
  -1  -5  13         10.27         -1.50        17.41 o                         
 -13  -4  13          2.67          2.36         7.52 o                         
 -12  -4  13          2.40         -0.64         4.65 o                         
 -11  -4  13          4.88          0.00         4.85 o                         
 -10  -4  13          0.60          1.57         4.62 o                         
  -9  -4  13         29.52         27.19         6.27 o                         
  -8  -4  13         62.93         61.43        11.03 o                         
  -7  -4  13         22.50         14.20        21.28 o                         
  -6  -4  13          5.81         -1.01        11.16 o                         
  -5  -4  13          4.02         -6.39        10.09 o                         
  -4  -4  13         16.00          8.11        13.00 o                         
  -3  -4  13         15.34         11.29        10.05 o                         
  -2  -4  13          8.91          3.35         6.99 o                         
  -1  -4  13          3.21         -0.81        10.42 o                         
   0  -4  13          2.23         -9.03        10.32 o                         
   1  -4  13          2.62        -12.25        12.25 o                         
 -14  -3  13          7.52          3.34         5.88 o                         
 -13  -3  13          1.22          0.69         5.42 o                         
 -12  -3  13          0.87          4.69         5.25 o                         
 -11  -3  13         27.79         29.59         6.06 o                         
 -10  -3  13          5.37          4.65         4.22 o                         
  -9  -3  13         61.77         63.00         9.34 o                         
  -8  -3  13         42.47         37.18         5.03 o                         
  -7  -3  13         39.19         30.30         5.58 o                         
  -6  -3  13         35.01         35.82         5.52 o                         
  -5  -3  13         19.47         11.59         4.79 o                         
  -4  -3  13         18.12          6.17         7.23 o                         
  -3  -3  13          4.06         -1.93         4.77 o                         
  -2  -3  13         14.95          1.46         8.76 o                         
  -1  -3  13          9.41         10.08         5.74 o                         
   0  -3  13          9.07          5.58         7.75 o                         
   1  -3  13          1.39         -1.48        11.93 o                         
   2  -3  13          0.99         -4.90        13.32 o                         
   3  -3  13          2.99         19.56         7.74 o                         
 -15  -2  13          8.69          6.56         5.46 o                         
 -14  -2  13         16.61         15.42         4.70 o                         
 -13  -2  13          1.04         -2.22         4.40 o                         
 -12  -2  13          0.98         -3.98         3.98 o                         
 -11  -2  13         15.86         18.81         4.38 o                         
 -10  -2  13         33.94         29.87         5.04 o                         
  -9  -2  13          2.38         -1.79         5.45 o                         
  -8  -2  13         13.46         15.03         9.62 o                         
  -7  -2  13         12.56          3.86        14.39 o                         
  -6  -2  13         11.70          4.65         4.58 o                         
  -5  -2  13         17.94         13.95         4.39 o                         
  -4  -2  13          8.06          3.05         4.84 o                         
  -3  -2  13         17.38         11.67         5.09 o                         
  -2  -2  13         41.22         34.14        11.14 o                         
  -1  -2  13         24.42         13.52         9.96 o                         
   0  -2  13          0.35         -4.43         7.58 o                         
   1  -2  13          4.88         -2.15         9.74 o                         
   2  -2  13          6.04          0.50         9.71 o                         
   3  -2  13          1.06         -5.72         8.03 o                         
 -16  -1  13          4.06         -2.27         5.31 o                         
 -15  -1  13          4.27          0.54         5.08 o                         
 -14  -1  13          3.63          1.31         4.15 o                         
 -13  -1  13          2.65          4.12         4.23 o                         
 -12  -1  13         44.08         47.90         5.89 o                         
 -11  -1  13         36.35         30.95         8.75 o                         
 -10  -1  13          2.18          6.70         3.70 o                         
  -9  -1  13         60.08         65.16        13.68 o                         
  -8  -1  13         28.50         23.95         9.49 o                         
  -7  -1  13         10.25          3.90         5.59 o                         
  -6  -1  13         41.09         29.49        13.31 o                         
  -5  -1  13         14.16         11.81         5.61 o                         
  -4  -1  13         20.68         14.82         6.08 o                         
  -3  -1  13         17.45          5.77         5.56 o                         
  -2  -1  13         39.64         39.48         6.61 o                         
  -1  -1  13          9.00          3.71         8.00 o                         
   0  -1  13          0.34         -2.27         5.24 o                         
   1  -1  13          0.06         -5.31         5.31 o                         
   2  -1  13          4.48          4.95         5.19 o                         
   3  -1  13          0.97         -1.71         5.14 o                         
   4  -1  13          2.27          4.04         7.52 o                         
 -16   0  13          4.16          4.94         8.81 o                         
 -15   0  13          0.03         -4.90        11.60 o                         
 -14   0  13         13.25          7.34        12.36 o                         
 -13   0  13         11.74          4.65         4.23 o                         
 -12   0  13          4.21          1.80         3.32 o                         
 -11   0  13          5.02          7.40         3.87 o                         
 -10   0  13        182.78        173.19         7.85 o                         
  -9   0  13         25.75         26.53         5.62 o                         
  -8   0  13        133.16        133.72         9.01 o                         
  -7   0  13        236.14        256.21        16.01 o                         
  -6   0  13         18.34         23.61         9.93 o                         
  -5   0  13         17.06         12.14        12.23 o                         
  -4   0  13         10.02          7.27        11.20 o                         
  -3   0  13          0.61         -5.08         5.08 o                         
  -2   0  13          7.50          8.24         5.07 o                         
  -1   0  13         18.00         15.68         7.14 o                         
   0   0  13          5.90          6.38         5.03 o                         
   1   0  13          0.47         -1.57         5.86 o                         
   2   0  13          6.96          8.30         6.05 o                         
   3   0  13          3.44          4.96         9.63 o                         
   4   0  13          0.71          5.97         7.06 o                         
 -16   1  13          4.00          0.43        10.96 o                         
 -15   1  13          4.27          1.01        13.54 o                         
 -14   1  13          3.57         -1.42         5.60 o                         
 -13   1  13          2.52          6.01         6.61 o                         
 -12   1  13         43.85         43.26         6.99 o                         
 -11   1  13         36.50         50.54         8.38 o                         
 -10   1  13          2.15          4.59         4.62 o                         
  -9   1  13         60.69         61.62         5.77 o                         
  -8   1  13         29.10         23.79         3.51 o                         
  -7   1  13         10.35         13.78         3.15 o                         
  -6   1  13         41.65         39.62         6.20 o                         
  -5   1  13         14.09          3.40         8.67 o                         
  -4   1  13         20.69          9.84        16.98 o                         
  -3   1  13         17.37         18.65         5.58 o                         
  -2   1  13         39.64         56.87         7.49 o                         
  -1   1  13          8.90         11.82         8.70 o                         
   0   1  13          0.35          6.14         5.31 o                         
   1   1  13          0.07         -1.19         5.66 o                         
   2   1  13          4.51          5.53         9.03 o                         
   3   1  13          0.95         -0.42        11.82 o                         
   4   1  13          2.30          2.36         8.17 o                         
 -15   2  13          8.69         16.12         9.46 o                         
 -14   2  13         16.77          7.63         7.41 o                         
 -13   2  13          1.02         -5.01         6.55 o                         
 -12   2  13          0.98          4.25         7.52 o                         
 -11   2  13         16.13         19.03         6.09 o                         
 -10   2  13         33.35         35.42         7.06 o                         
  -9   2  13          2.37          3.16         4.84 o                         
  -8   2  13         13.38         14.18         9.03 o                         
  -7   2  13         12.43          8.25         4.99 o                         
  -6   2  13         11.99          7.32         5.68 o                         
  -5   2  13         18.05         20.69         5.51 o                         
  -4   2  13          8.26          0.97         4.54 o                         
  -3   2  13         17.84         21.84         6.09 o                         
  -2   2  13         41.53         34.70         6.64 o                         
  -1   2  13         24.45         14.38         5.01 o                         
   0   2  13          0.37         11.79         6.23 o                         
   1   2  13          4.81         12.35         5.69 o                         
   2   2  13          6.05          9.74         6.58 o                         
   3   2  13          1.06          8.99         7.06 o                         
 -14   3  13          7.63         11.13         7.31 o                         
 -13   3  13          1.28         -0.53         6.18 o                         
 -12   3  13          0.83          0.77         5.16 o                         
 -11   3  13         27.75         17.70         6.67 o                         
 -10   3  13          5.23          8.25         5.09 o                         
  -9   3  13         61.80         70.38         8.32 o                         
  -8   3  13         41.85         48.94         7.95 o                         
  -7   3  13         39.37         38.31         5.97 o                         
  -6   3  13         34.61         34.80         6.88 o                         
  -5   3  13         18.98         14.90         5.85 o                         
  -4   3  13         17.80         14.50         7.52 o                         
  -3   3  13          4.10          3.08         4.68 o                         
  -2   3  13         14.77         23.39         5.92 o                         
  -1   3  13          9.26         13.43         8.06 o                         
   0   3  13          9.20          5.38         5.83 o                         
   1   3  13          1.39          2.20         5.99 o                         
   2   3  13          1.00          7.60         5.78 o                         
 -13   4  13          2.68         -1.50         7.74 o                         
 -12   4  13          2.42          2.17         9.35 o                         
 -11   4  13          4.85          2.72         7.20 o                         
 -10   4  13          0.53         -0.69         5.32 o                         
  -9   4  13         29.70         32.81         6.58 o                         
  -8   4  13         62.72         72.32        11.39 o                         
  -7   4  13         23.03         29.14         6.39 o                         
  -6   4  13          5.80          9.78         4.77 o                         
  -5   4  13          4.05         -0.73         4.90 o                         
  -4   4  13         15.94         18.69         5.90 o                         
  -3   4  13         15.33         15.88         5.97 o                         
  -2   4  13          9.03          9.89         5.67 o                         
  -1   4  13          3.23          3.42         7.31 o                         
   0   4  13          2.23          5.41         6.12 o                         
   1   4  13          2.63          9.57         9.56 o                         
 -12   5  13          0.81         -5.37         6.66 o                         
 -11   5  13          0.15         -6.23         6.23 o                         
 -10   5  13         24.70         36.78         6.91 o                         
  -9   5  13          7.39          4.29         5.32 o                         
  -8   5  13          4.84          6.10         5.27 o                         
  -7   5  13          6.80         11.45         5.66 o                         
  -6   5  13          6.51         11.21         9.99 o                         
  -5   5  13          0.05         -4.05         4.64 o                         
  -4   5  13         19.93         22.49         5.99 o                         
  -3   5  13          3.25          6.35         5.41 o                         
  -2   5  13          2.38          2.34         5.68 o                         
  -1   5  13         10.27         23.26        11.07 o                         
  -9   6  13          7.54         18.48         7.74 o                         
  -8   6  13          5.63         18.48         7.52 o                         
  -7   6  13          7.04          4.60        13.86 o                         
  -6   6  13          0.01         -1.87         4.64 o                         
  -5   6  13          2.59          4.90         6.77 o                         
  -4   6  13          3.18          8.92         5.42 o                         
  -3   6  13          0.85         11.39         7.09 o                         
 -10  -5  14          9.54         15.04         9.03 o                         
  -9  -5  14          0.12          3.65         6.66 o                         
  -8  -5  14          7.45         15.26         7.95 o                         
 -12  -4  14          1.04          2.36         6.88 o                         
 -11  -4  14          3.16          4.31         4.34 o                         
 -10  -4  14          5.48          9.70         5.57 o                         
  -9  -4  14          3.92         13.54         7.84 o                         
  -8  -4  14          9.44         23.85         9.24 o                         
  -7  -4  14         11.81         -1.93        10.53 o                         
  -6  -4  14         23.07         18.02        24.61 o                         
  -5  -4  14         34.85         25.29        26.33 o                         
  -4  -4  14         10.26          5.59        31.59 o                         
  -3  -4  14          7.05        -18.05        18.05 o                         
  -2  -4  14          4.95        -16.33        16.33 o                         
  -1  -4  14          5.37        -16.12        16.12 o                         
 -14  -3  14          1.33          4.14         5.67 o                         
 -13  -3  14          1.88          8.57         5.83 o                         
 -12  -3  14         11.93          7.52         5.16 o                         
 -11  -3  14          0.62          1.19         5.00 o                         
 -10  -3  14         14.95         16.10         5.49 o                         
  -9  -3  14          7.72         13.09         5.29 o                         
  -8  -3  14         13.18         18.70         7.52 o                         
  -7  -3  14         10.23         -0.02         7.02 o                         
  -6  -3  14         12.32          5.73         5.10 o                         
  -5  -3  14          1.38          5.01         7.58 o                         
  -4  -3  14          1.87         -3.53         4.80 o                         
  -3  -3  14          7.58         -8.15        13.02 o                         
  -2  -3  14          1.46         16.76         9.03 o                         
  -1  -3  14          2.81         -6.17        11.18 o                         
   0  -3  14          3.27          7.31         8.60 o                         
   1  -3  14          2.41         12.68         9.03 o                         
 -14  -2  14          3.81          6.40         5.76 o                         
 -13  -2  14          6.79         14.25         5.22 o                         
 -12  -2  14         27.98         34.19         5.57 o                         
 -11  -2  14          4.78          5.78         4.27 o                         
 -10  -2  14          0.48          0.34         3.36 o                         
  -9  -2  14          7.47          8.85         4.16 o                         
  -8  -2  14         17.74         20.95         4.39 o                         
  -7  -2  14         13.32         11.94         5.99 o                         
  -6  -2  14         11.40          6.34         7.20 o                         
  -5  -2  14          4.04          2.93         4.22 o                         
  -4  -2  14          6.61          8.86         5.61 o                         
  -3  -2  14          5.04         -1.96         5.92 o                         
  -2  -2  14          8.09          4.86         7.38 o                         
  -1  -2  14         13.79          4.99         7.13 o                         
   0  -2  14          3.04          8.65         6.38 o                         
   1  -2  14          0.54         -1.12         7.25 o                         
   2  -2  14          4.99         17.03         6.40 o                         
 -15  -1  14          2.19         -5.85         8.81 o                         
 -14  -1  14         10.92          9.82         7.79 o                         
 -13  -1  14         21.03         26.61         5.49 o                         
 -12  -1  14         13.12         14.89         6.35 o                         
 -11  -1  14         15.60         19.74         4.95 o                         
 -10  -1  14          6.02          9.72         4.03 o                         
  -9  -1  14          3.46          1.74         3.49 o                         
  -8  -1  14         16.29         21.83         4.46 o                         
  -7  -1  14          1.35         -1.79         6.45 o                         
  -6  -1  14          4.90          3.18         9.89 o                         
  -5  -1  14          2.04          8.52         6.07 o                         
  -4  -1  14         34.07         29.96         6.24 o                         
  -3  -1  14         10.11         15.25         5.81 o                         
  -2  -1  14         26.45         23.69         6.39 o                         
  -1  -1  14          7.15          2.63         4.81 o                         
   0  -1  14         26.09         37.20        11.81 o                         
   1  -1  14          9.79         15.35         9.25 o                         
   2  -1  14          1.02          1.77         6.45 o                         
 -15   0  14          0.54          3.79        13.11 o                         
 -14   0  14         15.23          7.68         8.81 o                         
 -13   0  14         93.93         99.06        20.09 o                         
 -12   0  14          1.81         -1.35        10.32 o                         
 -11   0  14         82.62         97.47        12.36 o                         
 -10   0  14         13.81         15.27         5.01 o                         
  -9   0  14         10.11          5.91        11.17 o                         
  -8   0  14          1.74          4.64         3.83 o                         
  -7   0  14         44.11         33.74        27.15 o                         
  -6   0  14         92.87        106.88         9.73 o                         
  -5   0  14          8.98         14.86         5.66 o                         
  -4   0  14         25.35         26.23         5.77 o                         
  -3   0  14         16.23         14.94         5.24 o                         
  -2   0  14          7.93         12.20         6.60 o                         
  -1   0  14          0.09         -2.76         5.03 o                         
   0   0  14          0.12          3.06         5.09 o                         
   1   0  14          0.01          0.05         4.52 o                         
   2   0  14          3.21          8.87        10.85 o                         
 -15   1  14          2.27         -6.02        11.18 o                         
 -14   1  14         10.85         14.25         7.75 o                         
 -13   1  14         20.96         22.97         8.60 o                         
 -12   1  14         13.33         19.23         6.56 o                         
 -11   1  14         15.74         26.94         7.51 o                         
 -10   1  14          5.78         12.63         7.41 o                         
  -9   1  14          3.43          0.98         7.52 o                         
  -8   1  14         16.34         18.48         6.69 o                         
  -7   1  14          1.51          1.44         4.47 o                         
  -6   1  14          5.01          9.77         6.14 o                         
  -5   1  14          2.03          8.04         5.84 o                         
  -4   1  14         34.33         37.72         6.79 o                         
  -3   1  14         10.28         19.57         5.99 o                         
  -2   1  14         26.36         27.10         7.22 o                         
  -1   1  14          7.13         13.44         6.03 o                         
   0   1  14         26.17         35.46         7.18 o                         
   1   1  14          9.90         14.13         7.37 o                         
   2   1  14          1.00          6.23        10.32 o                         
 -14   2  14          3.76         -2.79        10.53 o                         
 -13   2  14          6.67          7.65         5.88 o                         
 -12   2  14         28.14         24.66         6.85 o                         
 -11   2  14          4.77         15.77         6.82 o                         
 -10   2  14          0.53         -3.79         6.98 o                         
  -9   2  14          7.67         13.03         6.23 o                         
  -8   2  14         17.85         16.39         5.84 o                         
  -7   2  14         13.27         12.27         6.36 o                         
  -6   2  14         11.50         19.37         5.67 o                         
  -5   2  14          4.17          5.88         5.01 o                         
  -4   2  14          6.77         17.71         5.81 o                         
  -3   2  14          5.06         10.83         5.52 o                         
  -2   2  14          8.16         11.93         6.69 o                         
  -1   2  14         13.92         11.97         5.89 o                         
   0   2  14          3.06         13.61         6.83 o                         
   1   2  14          0.54         -1.08         5.37 o                         
 -13   3  14          1.85          1.65         5.81 o                         
 -12   3  14         11.90          6.47         6.88 o                         
 -11   3  14          0.58          0.98         6.14 o                         
 -10   3  14         15.18         20.26         8.70 o                         
  -9   3  14          7.69         14.09         5.62 o                         
  -8   3  14         13.09          2.24         7.52 o                         
  -7   3  14         10.18         12.37         6.27 o                         
  -6   3  14         12.23          8.92         5.11 o                         
  -5   3  14          1.38          1.41         9.67 o                         
  -4   3  14          1.93          5.98        11.18 o                         
  -3   3  14          7.40          5.50         6.03 o                         
  -2   3  14          1.41          5.16        10.10 o                         
  -1   3  14          2.80         10.63         6.60 o                         
   0   3  14          3.26          9.70         6.00 o                         
 -12   4  14          1.03          0.43         8.17 o                         
 -11   4  14          3.15         -5.04         6.02 o                         
 -10   4  14          5.36         13.21         6.40 o                         
  -9   4  14          3.95          5.62         5.68 o                         
  -8   4  14          9.59         16.23         5.68 o                         
  -7   4  14         11.83         15.14         8.17 o                         
  -6   4  14         22.90         30.18         6.95 o                         
  -5   4  14         34.97         46.19         7.31 o                         
  -4   4  14         10.45         15.39        12.36 o                         
  -3   4  14          7.01         14.69         6.64 o                         
  -2   4  14          5.02         11.68         6.58 o                         
  -1   4  14          5.27         14.18         8.81 o                         
 -10   5  14          9.51         21.06         9.24 o                         
  -9   5  14          0.11         11.39         7.52 o                         
  -8   5  14          7.48          5.53         5.29 o                         
  -7   5  14          2.70          9.59         5.56 o                         
  -6   5  14          0.85          7.14         5.47 o                         
  -5   5  14          6.97          7.22         5.97 o                         
  -4   5  14         17.34         32.45         8.81 o                         
  -3   5  14          3.64         14.61         8.38 o                         
 -11  -4  15         12.55          9.89         7.95 o                         
 -10  -4  15          4.60          8.81         7.09 o                         
  -9  -4  15          2.82         -1.72         6.02 o                         
  -7  -4  15          8.38         -9.03         9.03 o                         
  -6  -4  15         14.58         -3.65        12.68 o                         
 -12  -3  15          7.37         13.44         5.70 o                         
 -11  -3  15          0.41          1.49         4.43 o                         
 -10  -3  15          9.20         24.92         7.74 o                         
  -9  -3  15         19.65         33.02         6.39 o                         
  -8  -3  15          3.11          9.46         8.38 o                         
  -7  -3  15          9.21          9.74         6.60 o                         
  -6  -3  15          4.02          6.14         9.24 o                         
  -5  -3  15          2.60         -0.41        13.86 o                         
  -4  -3  15         12.78         30.95        10.32 o                         
  -3  -3  15          5.20         17.41         9.46 o                         
  -2  -3  15          0.21         15.90         9.24 o                         
  -1  -3  15          1.61         18.27         9.46 o                         
 -13  -2  15         14.81         21.56         6.64 o                         
 -12  -2  15          5.86          5.02         5.30 o                         
 -11  -2  15         11.35          8.14         4.39 o                         
 -10  -2  15         13.49         14.06         4.46 o                         
  -9  -2  15          3.30          0.68         5.06 o                         
  -8  -2  15          3.75          4.81        16.98 o                         
  -7  -2  15          2.09         -0.21         6.08 o                         
  -6  -2  15          2.30         -1.33         8.92 o                         
  -5  -2  15          1.63         -0.92         4.38 o                         
  -4  -2  15          0.45          6.19         5.03 o                         
  -3  -2  15          0.20         -3.49         9.31 o                         
  -2  -2  15          3.37         -3.17         7.46 o                         
  -1  -2  15          5.64          1.65        10.86 o                         
   0  -2  15          0.24          8.69         6.83 o                         
 -14  -1  15         11.81         26.50        14.94 o                         
 -13  -1  15          0.11         -5.27         5.60 o                         
 -12  -1  15          0.30         -3.08         6.98 o                         
 -11  -1  15          0.97         -0.27         3.58 o                         
 -10  -1  15          0.18         -3.26         3.52 o                         
  -9  -1  15         13.31         11.06         4.38 o                         
  -8  -1  15          1.63          5.63         3.43 o                         
  -7  -1  15          1.79         -2.33         5.84 o                         
  -6  -1  15          5.72          6.45         6.23 o                         
  -5  -1  15          6.72          3.75        11.60 o                         
  -4  -1  15          0.01         -2.98         7.41 o                         
  -3  -1  15          7.28          8.07         6.51 o                         
  -2  -1  15          4.09          2.82         6.58 o                         
  -1  -1  15         14.17          7.80         5.29 o                         
   0  -1  15         11.14         30.64         7.82 o                         
 -14   0  15          0.84         -5.63         5.63 o                         
 -13   0  15         17.34          6.26         5.77 o                         
 -12   0  15          1.21          8.95         7.52 o                         
 -11   0  15         28.64         41.64         8.49 o                         
 -10   0  15         21.67         22.90         7.37 o                         
  -9   0  15          0.00         -0.43         4.56 o                         
  -8   0  15          2.79          6.45         6.38 o                         
  -7   0  15         13.33          7.82        14.08 o                         
  -6   0  15          7.66          1.00         6.06 o                         
  -5   0  15          1.77          4.70         6.29 o                         
  -4   0  15          0.96          2.42         6.46 o                         
  -3   0  15         13.24         13.34        11.93 o                         
  -2   0  15          8.75         11.93         5.62 o                         
  -1   0  15         17.14         24.09         7.58 o                         
   0   0  15          1.96          4.59         5.80 o                         
 -14   1  15         11.69         15.26        11.82 o                         
 -13   1  15          0.13          4.13         6.25 o                         
 -12   1  15          0.34         -2.55         5.30 o                         
 -11   1  15          0.98          1.74         6.68 o                         
 -10   1  15          0.21         -6.08         6.08 o                         
  -9   1  15         13.64         14.98         5.55 o                         
  -8   1  15          1.53         -1.13         5.16 o                         
  -7   1  15          1.79          6.42         6.38 o                         
  -6   1  15          5.78          6.15         7.09 o                         
  -5   1  15          6.77          7.09         6.66 o                         
  -4   1  15          0.02          1.89         6.36 o                         
  -3   1  15          7.28          9.08        11.28 o                         
  -2   1  15          4.15          5.18         5.60 o                         
  -1   1  15         14.23         15.70         6.98 o                         
   0   1  15         11.10         22.74        10.75 o                         
 -13   2  15         14.84         27.94        12.03 o                         
 -12   2  15          5.74          5.55         6.06 o                         
 -11   2  15         11.29         18.82         9.13 o                         
 -10   2  15         13.23         13.19         6.00 o                         
  -9   2  15          3.30         -2.20        15.15 o                         
  -8   2  15          3.81          3.89        14.29 o                         
  -7   2  15          2.09         -0.02         9.56 o                         
  -6   2  15          2.25          5.16         4.70 o                         
  -5   2  15          1.63          8.17         9.67 o                         
  -4   2  15          0.42         -3.63        10.21 o                         
  -3   2  15          0.18         -4.79         4.97 o                         
  -2   2  15          3.35          0.02         5.37 o                         
  -1   2  15          5.65         11.59         7.21 o                         
 -11   3  15          0.40         -1.64         6.67 o                         
 -10   3  15          9.33          8.03         8.92 o                         
  -9   3  15         19.73         30.44         7.48 o                         
  -8   3  15          2.99         -3.65         8.38 o                         
  -7   3  15          9.19         10.72         8.49 o                         
  -6   3  15          4.13         12.32         5.84 o                         
  -5   3  15          2.50         -1.09         6.77 o                         
  -4   3  15         12.59         24.59         7.37 o                         
  -3   3  15          5.22          6.12         6.64 o                         
  -2   3  15          0.21         -6.23         6.66 o                         
  -9   4  15          2.80         10.53         8.17 o                         
  -8   4  15          0.27          8.91        11.18 o                         
  -7   4  15          8.23          9.19         6.45 o                         
  -6   4  15         14.53         17.52        15.04 o                         
  -5   4  15          6.06         19.42         6.81 o                         
  -4   4  15         17.86         26.00         9.24 o                         
 -10  -3  16         10.22         23.16         6.35 o                         
  -9  -3  16          7.48         20.45         9.13 o                         
  -8  -3  16          2.85         21.71         9.46 o                         
  -7  -3  16          4.69         19.56         9.67 o                         
  -6  -3  16          1.47         -2.72        12.89 o                         
  -5  -3  16          1.57         23.42        10.32 o                         
  -4  -3  16          1.54         -2.91        14.40 o                         
 -12  -2  16          1.42          2.58         9.67 o                         
 -11  -2  16         11.00         30.09        11.82 o                         
 -10  -2  16          1.31          1.30         3.99 o                         
  -9  -2  16          7.17         14.64         5.06 o                         
  -8  -2  16          4.27          4.24        10.64 o                         
  -7  -2  16          0.35         -1.89         6.46 o                         
  -6  -2  16          1.90         -5.94         6.00 o                         
  -5  -2  16          3.36          3.02         6.68 o                         
  -4  -2  16          0.34         -1.23         4.64 o                         
  -3  -2  16          0.43          1.41         7.52 o                         
 -13  -1  16          6.03         -6.02        10.32 o                         
 -12  -1  16          9.23         16.52         7.07 o                         
 -11  -1  16          7.15          4.52         6.03 o                         
 -10  -1  16          2.99         -4.34         4.34 o                         
  -9  -1  16          0.34          3.59         5.67 o                         
  -8  -1  16          4.33         -3.97         6.38 o                         
  -7  -1  16          7.62         -3.85         6.55 o                         
  -6  -1  16          4.53         -1.64         6.77 o                         
  -5  -1  16          2.44          3.95         6.23 o                         
  -4  -1  16          2.35          2.91         5.05 o                         
  -3  -1  16          4.46         17.76         7.37 o                         
  -2  -1  16         20.51         30.93         7.68 o                         
 -13   0  16          0.16        -10.32        10.32 o                         
 -12   0  16          0.89         -1.29         7.63 o                         
 -11   0  16          0.23          0.48         5.08 o                         
 -10   0  16          0.20         -8.29         9.78 o                         
  -9   0  16         23.44         23.34         7.90 o                         
  -8   0  16          7.41          7.81        11.18 o                         
  -7   0  16         11.04          8.43         7.19 o                         
  -6   0  16          0.68          5.18         9.03 o                         
  -5   0  16          1.72         12.07         7.22 o                         
  -4   0  16         17.30         29.46         6.67 o                         
  -3   0  16          6.12         16.58         9.24 o                         
  -2   0  16         18.32         29.67         8.35 o                         
 -13   1  16          6.02         -1.07        11.18 o                         
 -12   1  16          9.29          4.08         8.17 o                         
 -11   1  16          7.09          7.41         5.77 o                         
 -10   1  16          3.10          3.14         5.65 o                         
  -9   1  16          0.34          6.02         8.81 o                         
  -8   1  16          4.24          3.21         9.24 o                         
  -7   1  16          7.70         14.60        10.96 o                         
  -6   1  16          4.62         22.20        11.07 o                         
  -5   1  16          2.44          6.70         6.03 o                         
  -4   1  16          2.33          1.86         4.94 o                         
  -3   1  16          4.52          5.91         9.99 o                         
  -2   1  16         20.63         29.23        10.10 o                         
 -11   2  16         11.03         10.53        11.18 o                         
 -10   2  16          1.33          5.79         6.81 o                         
  -9   2  16          7.02          1.50        12.25 o                         
  -8   2  16          4.20          5.71         5.81 o                         
  -7   2  16          0.35          5.13         5.48 o                         
  -6   2  16          1.84          4.94         8.38 o                         
  -5   2  16          3.37          3.87         5.80 o                         
  -4   2  16          0.34          2.79        10.53 o                         
  -8   3  16          2.76         -2.58         7.52 o                         
  -7   3  16          4.76         -6.88         7.09 o                         
 -10  -1  17          3.41          7.12         8.27 o                         
  -9  -1  17          8.15          2.20        12.25 o                         
  -8  -1  17          3.11          4.89        17.41 o                         
  -7  -1  17          3.24          3.76        15.69 o                         
  -6  -1  17          6.15          6.86         8.49 o                         
  -5  -1  17          4.90          5.16        10.32 o                         
 -11   0  17          1.01        -10.32        10.32 o                         
 -10   0  17          7.19         -1.72        10.96 o                         
  -9   0  17          0.00         -9.46         9.46 o                         
  -8   0  17          0.93          5.09        14.40 o                         
  -7   0  17          7.53         14.04        19.34 o                         
  -6   0  17          0.70         -9.24         9.24 o                         
  -5   0  17          1.06         -1.93         7.74 o                         
 -10   1  17          3.39        -10.32        10.32 o                         
  -9   1  17          8.23        -10.10        10.10 o                         
  -8   1  17          3.16         -9.89         9.89 o                         
  -7   1  17          3.23         -4.73        10.32 o                         
  -6   1  17          6.19         -1.72         7.31 o                         
                                                                                
