# Supplementary material for: Crystal structures of salen-type ligands 2-[(1E)-({1-(3-chloro­phen­yl)-2-[(E)-(2-hy­droxy­benzyl­idene)amino]­prop­yl}imino)­meth­yl]phenol and 2-[(1E)-({1-(4-chloro­phen­yl)-2-[(E)-(2-hy­droxy­benzyl­idene)amino]­prop­yl}imino)­meth­yl]phenol
Source: Acta Crystallogr E Crystallogr Commun. 2017 Nov 17;73(Pt 12):1878–81. doi: 10.1107/S2056989017016292 (PMC5730244; doi:10.1107/S2056989017016292)
Supplement: Supplementary file 3 [file e-73-01878-IIsup3.hkl]

data_II                                                                         
_shelx_title ' shelx     P 21/c       R = 0.05'                                 
_shelx_refln_list_code          4                                               
_shelx_F_calc_maximum      165.74                                               
_exptl_crystal_F_000       824.00                                               
_reflns_d_resolution_high  0.7944                                               
                                                                                
loop_                                                                           
 _space_group_symop_operation_xyz                                               
 'x, y, z'                                                                      
 '-x, y+1/2, -z+1/2'                                                            
 '-x, -y, -z'                                                                   
 'x, -y-1/2, z-1/2'                                                             
                                                                                
_cell_length_a     6.7923                                                       
_cell_length_b    20.8261                                                       
_cell_length_c    14.1744                                                       
_cell_angle_alpha  90.000                                                       
_cell_angle_beta   92.435                                                       
_cell_angle_gamma  90.000                                                       
                                                                                
_shelx_F_squared_multiplier     1.000                                           
                                                                                
loop_                                                                           
 _refln_index_h                                                                 
 _refln_index_k                                                                 
 _refln_index_l                                                                 
 _refln_F_squared_calc                                                          
 _refln_F_squared_meas                                                          
 _refln_F_squared_sigma                                                         
 _refln_observed_status                                                         
   1   0   0       6546.38       6055.68        58.68 o                         
   2   0   0      11266.09      10592.38        86.77 o                         
   3   0   0        677.18        733.40         8.19 o                         
   4   0   0        460.36        488.07         6.14 o                         
   5   0   0        790.88        785.12        14.74 o                         
   6   0   0       1176.29       1364.40        29.60 o                         
   7   0   0         21.09         24.05         4.26 o                         
   8   0   0         78.38         86.41         9.40 o                         
   1   1   0       3236.52       3041.07        15.78 o                         
   2   1   0        291.47        239.79         2.52 o                         
   3   1   0         38.87         38.62         1.83 o                         
   4   1   0         42.23         51.04         2.10 o                         
   5   1   0         63.93         68.50         2.98 o                         
   6   1   0         99.00        144.50         8.49 o                         
   7   1   0         13.82         20.79         2.95 o                         
   8   1   0         13.49         22.49         5.73 o                         
   1   2   0        198.53        198.54         1.88 o                         
   2   2   0       3496.08       3330.09        12.79 o                         
   3   2   0        470.25        426.45         3.70 o                         
   4   2   0        417.48        423.20         4.47 o                         
   5   2   0       1705.89       1697.96        11.40 o                         
   6   2   0        628.19        619.67         8.85 o                         
   7   2   0        255.96        301.61         7.91 o                         
   8   2   0         10.61          6.96         4.48 o                         
   1   3   0       5019.26       4895.02        19.93 o                         
   2   3   0        320.85        290.97         2.76 o                         
   3   3   0         33.20         29.17         1.48 o                         
   4   3   0         95.53         90.78         2.39 o                         
   5   3   0          3.54          4.37         1.79 o                         
   6   3   0        495.90        525.18        10.15 o                         
   7   3   0          0.08         11.15         3.47 o                         
   8   3   0          3.45         -4.17         4.38 o                         
   0   4   0        229.43        241.12         3.22 o                         
   1   4   0        591.63        519.57         4.00 o                         
   2   4   0       1319.90       1176.02         6.37 o                         
   3   4   0        352.21        378.36         3.60 o                         
   4   4   0        118.69        115.19         2.73 o                         
   5   4   0          1.33         -0.85         1.57 o                         
   6   4   0         36.37         29.41         2.55 o                         
   7   4   0         39.04         34.92         3.41 o                         
   8   4   0          1.81         -2.42         4.98 o                         
   1   5   0        164.68        142.65         2.84 o                         
   2   5   0        385.30        409.51         3.64 o                         
   3   5   0       2633.42       2618.90        12.34 o                         
   4   5   0         47.45         48.26         2.02 o                         
   5   5   0          2.00         -1.32         1.33 o                         
   6   5   0          8.05         -2.19         2.19 o                         
   7   5   0          4.65          3.83         3.01 o                         
   8   5   0          4.40          5.07         5.70 o                         
   0   6   0       3781.08       3881.82        23.13 o                         
   1   6   0        189.74        175.10         2.79 o                         
   2   6   0         49.81         44.87         1.79 o                         
   3   6   0        235.67        290.56         3.74 o                         
   4   6   0        289.43        348.07         4.24 o                         
   5   6   0         27.25         14.01         1.96 o                         
   6   6   0          7.79         -2.20         2.32 o                         
   7   6   0          0.22         -2.83         2.83 o                         
   8   6   0          1.24          8.35         4.63 o                         
   1   7   0        436.46        390.25         4.01 o                         
   2   7   0       1196.01       1227.58         8.25 o                         
   3   7   0       1027.49       1047.63         7.36 o                         
   4   7   0        341.93        341.90         4.45 o                         
   5   7   0          0.60         -1.79         1.79 o                         
   6   7   0          0.01         -2.52         2.52 o                         
   7   7   0          2.64         -2.96         2.96 o                         
   8   7   0         32.18         52.01         5.71 o                         
   0   8   0        735.63        685.40         7.74 o                         
   1   8   0          0.49          3.29         1.08 o                         
   2   8   0       4169.81       4336.44        21.35 o                         
   3   8   0        258.99        230.93         3.95 o                         
   4   8   0        507.51        557.25         5.97 o                         
   5   8   0         15.64          8.75         2.25 o                         
   6   8   0         21.69          6.60         3.33 o                         
   7   8   0         18.55         16.03         4.09 o                         
   8   8   0          0.17          9.74         5.07 o                         
   1   9   0         22.25         26.36         1.63 o                         
   2   9   0         10.57         12.95         1.77 o                         
   3   9   0         33.83         37.85         2.20 o                         
   4   9   0          6.24          5.48         1.88 o                         
   5   9   0          6.03         -1.83         2.05 o                         
   6   9   0         14.54          8.79         3.36 o                         
   7   9   0          1.45          0.86         3.83 o                         
   8   9   0         19.67         29.37         7.09 o                         
   0  10   0       1152.62       1243.06        12.46 o                         
   1  10   0        737.45        790.40         6.59 o                         
   2  10   0        456.18        506.78         6.07 o                         
   3  10   0        182.14        190.24         4.37 o                         
   4  10   0         68.81         69.15         3.36 o                         
   5  10   0          6.11          4.30         2.35 o                         
   6  10   0          3.90         -0.28         3.53 o                         
   7  10   0         48.00         50.24         5.23 o                         
   1  11   0        261.19        294.72         4.28 o                         
   2  11   0         18.17         15.37         1.87 o                         
   3  11   0          2.17          3.28         2.14 o                         
   4  11   0          0.60         -2.07         2.39 o                         
   5  11   0         36.16         28.93         3.30 o                         
   6  11   0          0.00         -3.57         3.91 o                         
   7  11   0          2.24          5.66         4.56 o                         
   0  12   0        305.49        354.45         7.31 o                         
   1  12   0          0.03          0.18         1.32 o                         
   2  12   0         36.66         48.96         2.23 o                         
   3  12   0        132.96        128.11         4.67 o                         
   4  12   0        118.08        113.42         5.84 o                         
   5  12   0          7.67         -0.52         2.91 o                         
   6  12   0          5.83          5.90         4.38 o                         
   7  12   0          5.21          2.84         4.83 o                         
   1  13   0         82.49         69.08         3.42 o                         
   2  13   0         25.11         15.46         1.49 o                         
   3  13   0        331.45        349.49         6.84 o                         
   4  13   0        111.49        101.14         4.60 o                         
   5  13   0         23.40          6.75         3.59 o                         
   6  13   0          5.30         -4.43         4.43 o                         
   7  13   0          0.17         -4.72         4.72 o                         
   0  14   0        146.90        151.99         6.91 o                         
   1  14   0        369.91        402.59         6.68 o                         
   2  14   0         77.75         76.95         3.33 o                         
   3  14   0         83.60         72.60         3.97 o                         
   4  14   0        195.26        222.63         6.42 o                         
   5  14   0          0.45          1.12         4.03 o                         
   6  14   0         19.07         16.56         5.38 o                         
   7  14   0          1.67         -4.20         4.85 o                         
   1  15   0         17.77         15.88         2.38 o                         
   2  15   0         38.69         30.81         2.35 o                         
   3  15   0        420.76        400.19         7.93 o                         
   4  15   0         22.28         26.49         3.52 o                         
   5  15   0          1.47         -0.60         4.12 o                         
   6  15   0         21.33         15.08         5.43 o                         
   7  15   0          1.52         13.09        13.09 o                         
   0  16   0        178.55        178.55         9.07 o                         
   1  16   0          4.12         -0.04         2.74 o                         
   2  16   0         20.99         17.95         3.21 o                         
   3  16   0          3.60         -1.39         2.90 o                         
   4  16   0        495.32        525.54        11.10 o                         
   5  16   0         71.96         70.73         5.94 o                         
   6  16   0          1.87         -4.12         4.59 o                         
   1  17   0         23.02         16.93         3.37 o                         
   2  17   0        348.04        380.32        11.04 o                         
   3  17   0         92.07         90.09         5.95 o                         
   4  17   0         22.63         31.94         4.87 o                         
   5  17   0         68.71         80.12         6.32 o                         
   6  17   0          0.34         -5.08         5.08 o                         
   0  18   0        283.48        275.34        12.30 o                         
   1  18   0        217.50        205.82         7.63 o                         
   2  18   0        438.64        440.84         7.85 o                         
   3  18   0         29.12         24.75         4.77 o                         
   4  18   0        130.82        142.15         7.64 o                         
   5  18   0          5.69          7.09         4.96 o                         
   6  18   0         33.04         38.53         7.07 o                         
   1  19   0        224.84        236.04         8.13 o                         
   2  19   0         66.25         59.15         6.13 o                         
   3  19   0         32.43         24.52         5.09 o                         
   4  19   0         12.57         13.63         4.67 o                         
   5  19   0          3.20         -4.77         5.05 o                         
   0  20   0        188.12        195.71        10.94 o                         
   1  20   0          1.06          8.06         3.58 o                         
   2  20   0          8.57          3.15         4.68 o                         
   3  20   0          3.97         -1.13         4.47 o                         
   4  20   0          6.03          2.23         5.10 o                         
   5  20   0         48.65         40.34         8.67 o                         
   1  21   0          3.18          1.85         4.41 o                         
   2  21   0          6.95          6.49         5.05 o                         
   3  21   0          6.53          0.15         4.54 o                         
   4  21   0          0.27         -6.02         6.02 o                         
   5  21   0         15.36         18.64         9.21 o                         
   0  22   0         39.99         34.23        13.11 o                         
   1  22   0         24.12         26.38         6.38 o                         
   2  22   0         38.22         43.96         6.29 o                         
   3  22   0          3.26         -0.61         4.51 o                         
   4  22   0         16.52          2.86         5.84 o                         
   1  23   0         29.39         24.65         6.81 o                         
   2  23   0         43.04         33.56         7.74 o                         
   3  23   0          9.55         12.65         6.40 o                         
   4  23   0          3.47          1.64         6.18 o                         
   0  24   0          0.10          5.18        14.45 o                         
   1  24   0          4.13         -3.92         6.93 o                         
   2  24   0          3.64          2.68         8.08 o                         
   3  24   0         17.03         22.18         8.28 o                         
   1  25   0         24.71         21.47         9.00 o                         
   2  25   0          3.09         12.03         7.31 o                         
   0  26   0          4.05         14.82        11.69 o                         
   1  26   0         15.07         47.76        15.02 o                         
  -8   1   1         22.16         27.55         5.50 o                         
  -7   1   1         64.80         45.26         4.66 o                         
  -6   1   1        673.52        699.22        14.28 o                         
  -5   1   1          0.02         -0.47         1.16 o                         
  -4   1   1        197.91        209.03         2.43 o                         
  -3   1   1       2622.09       2634.02        13.66 o                         
  -2   1   1         87.09         78.15         1.54 o                         
  -1   1   1       5221.70       5228.24        25.59 o                         
   1   1   1         95.21        107.27         1.39 o                         
   2   1   1       4394.79       4257.80        18.14 o                         
   3   1   1       1922.33       1786.93         7.89 o                         
   4   1   1        105.71         94.20         3.11 o                         
   5   1   1         10.85         10.03         2.17 o                         
   6   1   1        471.46        511.82         7.02 o                         
   7   1   1         61.14         73.21         4.53 o                         
   8   1   1         22.26         27.25         5.27 o                         
  -8   2   1          1.88         -1.94         4.43 o                         
  -7   2   1          9.19          9.78         2.62 o                         
  -6   2   1        127.25        130.47         6.43 o                         
  -5   2   1        828.83        868.40         6.35 o                         
  -4   2   1         10.08          8.58         1.07 o                         
  -3   2   1       1601.62       1614.74         7.70 o                         
  -2   2   1         16.22         16.93         1.08 o                         
  -1   2   1       4890.54       4906.95        26.25 o                         
   0   2   1        495.64        380.22         9.03 o                         
   1   2   1       7209.13       6813.95        24.94 o                         
   2   2   1       1531.54       1408.50         7.17 o                         
   3   2   1        207.34        230.81         2.77 o                         
   4   2   1        238.34        231.24         3.13 o                         
   5   2   1          6.46          6.60         1.90 o                         
   6   2   1         24.65         45.41         3.58 o                         
   7   2   1         32.39         42.35         3.80 o                         
   8   2   1          1.73          3.82         4.01 o                         
  -8   3   1          6.34          2.71         4.57 o                         
  -7   3   1          0.25          0.75         2.70 o                         
  -6   3   1          3.72          1.37         2.31 o                         
  -5   3   1        144.54        153.34         4.15 o                         
  -4   3   1        974.24        965.82         6.12 o                         
  -3   3   1         24.91         30.99         1.39 o                         
  -2   3   1       8153.35       7836.30        28.01 o                         
  -1   3   1       9033.57       8734.16        69.39 o                         
   0   3   1       2835.91       2832.26        11.64 o                         
   1   3   1      23943.45      22646.56        86.75 o                         
   2   3   1       1666.19       1585.76         8.00 o                         
   3   3   1        126.60        131.91         2.33 o                         
   4   3   1         97.74         97.89         2.57 o                         
   5   3   1       1371.35       1402.20         9.07 o                         
   6   3   1          4.12          9.18         2.58 o                         
   7   3   1        148.90        174.64         9.06 o                         
   8   3   1         16.76         11.40         4.51 o                         
  -8   4   1          1.42          0.04         4.85 o                         
  -7   4   1          2.10         -2.75         2.75 o                         
  -6   4   1        164.10        143.57         5.28 o                         
  -5   4   1        122.70        112.15         3.74 o                         
  -4   4   1         76.85         83.08         2.62 o                         
  -3   4   1        156.67        162.79         2.58 o                         
  -2   4   1        262.28        247.32         2.80 o                         
  -1   4   1        834.29        806.17         5.20 o                         
   0   4   1        801.08        815.15         4.95 o                         
   1   4   1        308.84        323.43         3.67 o                         
   2   4   1       1149.70       1079.41         6.93 o                         
   3   4   1        426.00        415.51         4.18 o                         
   4   4   1          6.59          4.90         1.35 o                         
   5   4   1         56.35         56.85         2.66 o                         
   6   4   1          0.01         -1.36         2.17 o                         
   7   4   1          9.29          7.70         3.12 o                         
   8   4   1          1.76          0.27         4.06 o                         
  -8   5   1          6.07          0.99         5.42 o                         
  -7   5   1          0.01         -2.84         2.84 o                         
  -6   5   1         50.42         42.11         2.34 o                         
  -5   5   1        369.83        351.03         5.46 o                         
  -4   5   1         40.84         34.81         1.84 o                         
  -3   5   1       1271.01       1391.32         8.37 o                         
  -2   5   1        297.99        278.94         3.09 o                         
  -1   5   1       1410.16       1407.12         7.67 o                         
   0   5   1       3127.97       3099.20        12.88 o                         
   1   5   1      10653.69      10661.50        39.02 o                         
   2   5   1        376.62        382.94         3.75 o                         
   3   5   1      14884.47      15517.79        56.49 o                         
   4   5   1        121.69        144.78         3.08 o                         
   5   5   1        278.39        313.47         4.82 o                         
   6   5   1        124.38        102.57         5.06 o                         
   7   5   1          7.64          4.21         3.37 o                         
   8   5   1         32.48         36.35         5.64 o                         
  -8   6   1          1.59         -4.95         5.46 o                         
  -7   6   1          0.35         -3.13         3.13 o                         
  -6   6   1         19.11         16.27         2.45 o                         
  -5   6   1         77.60         71.58         2.71 o                         
  -4   6   1        108.34         98.84         2.80 o                         
  -3   6   1        251.90        225.23         3.35 o                         
  -2   6   1          0.46          3.30         1.17 o                         
  -1   6   1        131.85        137.33         2.33 o                         
   0   6   1       3983.82       3852.69        16.14 o                         
   1   6   1          5.45         11.21         1.25 o                         
   2   6   1        285.89        304.71         3.78 o                         
   3   6   1        820.60        804.28         6.20 o                         
   4   6   1         10.40          9.41         1.52 o                         
   5   6   1         93.15         86.95         3.29 o                         
   6   6   1          5.47         -2.58         2.58 o                         
   7   6   1          5.41         -0.68         3.46 o                         
   8   6   1          2.51          8.90         4.73 o                         
  -8   7   1          3.65          6.15         5.61 o                         
  -7   7   1          8.45          7.44         3.05 o                         
  -6   7   1         18.26          5.00         2.68 o                         
  -5   7   1         20.77         10.81         1.74 o                         
  -4   7   1        122.30        148.17         3.17 o                         
  -3   7   1       1212.18       1290.41         7.93 o                         
  -2   7   1        361.80        474.61         4.95 o                         
  -1   7   1         33.42         29.69         1.42 o                         
   0   7   1          2.15          8.67         1.21 o                         
   1   7   1         67.32         68.76         2.20 o                         
   2   7   1        989.17       1068.83         7.72 o                         
   3   7   1         28.74         31.29         1.72 o                         
   4   7   1         12.93         12.68         1.68 o                         
   5   7   1          4.58         -0.74         2.02 o                         
   6   7   1         28.18         21.11         3.42 o                         
   7   7   1         14.64          5.11         3.55 o                         
   8   7   1         74.08         89.13         6.75 o                         
  -8   8   1          1.05         -1.95         5.29 o                         
  -7   8   1          3.45         -3.17         3.17 o                         
  -6   8   1         11.07          7.44         3.13 o                         
  -5   8   1          3.99          1.15         1.68 o                         
  -4   8   1         40.79         48.11         2.54 o                         
  -3   8   1        185.56        211.68         3.99 o                         
  -2   8   1       1821.36       1908.14        11.22 o                         
  -1   8   1         70.03         69.29         2.11 o                         
   0   8   1         28.62         22.92         1.48 o                         
   1   8   1        219.90        228.64         3.56 o                         
   2   8   1        125.48        140.58         3.30 o                         
   3   8   1         18.33         14.42         1.58 o                         
   4   8   1         47.90         44.05         2.45 o                         
   5   8   1         80.48         89.77         4.27 o                         
   6   8   1         17.37          7.32         3.34 o                         
   7   8   1         14.83         10.56         3.75 o                         
   8   8   1         12.61         25.01         5.70 o                         
  -8   9   1          9.74          8.21         6.60 o                         
  -7   9   1         10.57          6.39         3.66 o                         
  -6   9   1         12.33          4.71         3.23 o                         
  -5   9   1          0.57         -1.89         1.89 o                         
  -4   9   1         16.14         11.07         1.88 o                         
  -3   9   1        215.91        209.12         4.09 o                         
  -2   9   1        464.47        443.40         5.08 o                         
  -1   9   1        172.32        189.43         3.13 o                         
   0   9   1        310.43        337.50         4.22 o                         
   1   9   1         57.44         61.97         2.61 o                         
   2   9   1        143.25        111.35         3.00 o                         
   3   9   1         49.35         59.01         2.98 o                         
   4   9   1          0.80         -1.93         1.93 o                         
   5   9   1          3.69          1.86         2.33 o                         
   6   9   1          5.13         -3.30         3.30 o                         
   7   9   1          5.62          0.47         3.69 o                         
  -7  10   1          9.17         16.18         4.20 o                         
  -6  10   1         13.67          8.25         3.87 o                         
  -5  10   1         11.60          6.88         2.23 o                         
  -4  10   1          3.65          0.45         2.24 o                         
  -3  10   1        366.64        359.55         5.32 o                         
  -2  10   1          1.16          4.18         1.38 o                         
  -1  10   1       1014.29       1024.33         7.57 o                         
   0  10   1        160.08        210.50         3.67 o                         
   1  10   1        490.02        437.45         5.16 o                         
   2  10   1        378.61        353.66         5.00 o                         
   3  10   1        103.05         92.79         3.40 o                         
   4  10   1        173.78        175.36         5.12 o                         
   5  10   1         21.07          9.58         2.66 o                         
   6  10   1          5.09         -3.67         3.67 o                         
   7  10   1          0.02         -3.88         3.88 o                         
  -7  11   1         25.13         21.51         4.84 o                         
  -6  11   1          0.01         -2.17         3.85 o                         
  -5  11   1          4.19         -2.58         2.58 o                         
  -4  11   1          1.84          2.67         2.35 o                         
  -3  11   1        208.39        215.42         4.76 o                         
  -2  11   1        298.51        314.82         4.91 o                         
  -1  11   1       1155.38       1269.74         8.80 o                         
   0  11   1        334.77        306.56         4.53 o                         
   1  11   1         39.43         33.77         2.10 o                         
   2  11   1         78.67         70.76         2.86 o                         
   3  11   1        256.80        255.94         5.27 o                         
   4  11   1          0.94         -0.05         2.40 o                         
   5  11   1         23.24         22.21         3.18 o                         
   6  11   1          3.49          1.39         4.43 o                         
   7  11   1          7.36          2.48         5.41 o                         
  -7  12   1          4.55          1.83         4.52 o                         
  -6  12   1         60.76         56.75         5.80 o                         
  -5  12   1         34.29         26.42         3.47 o                         
  -4  12   1         28.43         26.39         2.91 o                         
  -3  12   1         88.38         80.78         3.67 o                         
  -2  12   1          1.86          2.58         1.69 o                         
  -1  12   1         11.67         17.61         3.29 o                         
   0  12   1         59.10         48.43         2.24 o                         
   1  12   1        201.88        213.48         4.38 o                         
   2  12   1         11.12          8.60         1.93 o                         
   3  12   1         55.95         53.66         3.66 o                         
   4  12   1          0.01         -1.36         2.69 o                         
   5  12   1         20.40         11.03         3.32 o                         
   6  12   1          4.74         -0.88         4.43 o                         
   7  12   1          3.31         -0.69         4.90 o                         
  -7  13   1          0.36         -4.46         4.46 o                         
  -6  13   1          2.31         -3.79         4.37 o                         
  -5  13   1         91.98         86.85         5.10 o                         
  -4  13   1        152.40        156.43         5.26 o                         
  -3  13   1        194.73        183.35         5.24 o                         
  -2  13   1        263.53        261.11         5.49 o                         
  -1  13   1          0.05          1.43         1.74 o                         
   0  13   1         26.30         32.27         2.18 o                         
   1  13   1        136.15        141.34         4.13 o                         
   2  13   1         73.65         76.14         3.47 o                         
   3  13   1          7.49         11.67         3.04 o                         
   4  13   1         62.97         46.92         3.75 o                         
   5  13   1        112.86         85.75         5.61 o                         
   6  13   1          0.06         -4.61         4.61 o                         
   7  13   1          8.57         -0.62         5.13 o                         
  -7  14   1          6.29          3.11         4.63 o                         
  -6  14   1          1.27         -0.27         4.01 o                         
  -5  14   1          0.92         -3.73         3.73 o                         
  -4  14   1         18.69         22.56         3.20 o                         
  -3  14   1         75.98         71.13         3.92 o                         
  -2  14   1         50.96         47.28         3.29 o                         
  -1  14   1        138.52        131.98         4.62 o                         
   0  14   1        234.54        237.99         6.25 o                         
   1  14   1          5.17         11.42         2.17 o                         
   2  14   1        155.15        161.47         4.71 o                         
   3  14   1         43.24         48.36         3.92 o                         
   4  14   1          0.50         -0.55         2.91 o                         
   5  14   1          3.57         -0.76         3.62 o                         
   6  14   1         12.76          9.75         5.32 o                         
   7  14   1          0.23         -4.95         4.95 o                         
  -7  15   1          9.32          7.85        12.83 o                         
  -6  15   1          0.33         -4.40         4.40 o                         
  -5  15   1         26.97         22.38         4.73 o                         
  -4  15   1         13.29         16.62         3.62 o                         
  -3  15   1        137.71        123.85         4.95 o                         
  -2  15   1        450.91        450.37         8.29 o                         
  -1  15   1          0.58          1.63         2.13 o                         
   0  15   1        128.92        132.06         5.44 o                         
   1  15   1         14.63         19.55         2.59 o                         
   2  15   1         87.98         71.54         3.76 o                         
   3  15   1        500.01        516.53        10.15 o                         
   4  15   1        335.27        352.10         8.51 o                         
   5  15   1          0.68          0.13         4.43 o                         
   6  15   1          1.92         -2.61         4.83 o                         
  -6  16   1          1.81         -3.04         4.39 o                         
  -5  16   1         31.64         29.24         5.05 o                         
  -4  16   1         67.80         61.64         5.28 o                         
  -3  16   1         64.33         53.59         4.00 o                         
  -2  16   1        342.49        358.98         7.84 o                         
  -1  16   1        177.03        169.83         6.46 o                         
   0  16   1          0.78          0.06         2.50 o                         
   1  16   1         15.51         12.15         2.65 o                         
   2  16   1         85.35         74.86         3.94 o                         
   3  16   1          1.63          1.17         3.12 o                         
   4  16   1         67.95         74.32         6.30 o                         
   5  16   1          0.99         -0.11         4.68 o                         
   6  16   1          8.07          9.06         5.81 o                         
  -6  17   1          3.36         -2.57         4.55 o                         
  -5  17   1          1.62         -2.85         4.42 o                         
  -4  17   1        202.63        213.16         9.10 o                         
  -3  17   1        128.34        141.59         8.58 o                         
  -2  17   1        387.26        443.35        11.24 o                         
  -1  17   1         82.85         73.61         4.76 o                         
   0  17   1        122.05        123.11         5.93 o                         
   1  17   1        109.55        110.84         5.34 o                         
   2  17   1          1.66          5.11         3.35 o                         
   3  17   1          0.37         -3.98         3.98 o                         
   4  17   1         52.93         56.40         5.75 o                         
   5  17   1          0.28         -4.09         4.42 o                         
   6  17   1          1.91         -4.63         5.00 o                         
  -6  18   1          4.87         -4.98         5.54 o                         
  -5  18   1          5.45          2.36         4.96 o                         
  -4  18   1         25.85         28.08         4.98 o                         
  -3  18   1         10.80          7.52         4.32 o                         
  -2  18   1        401.22        436.12        12.14 o                         
  -1  18   1         17.48          8.94         3.23 o                         
   0  18   1         76.49         66.40         4.78 o                         
   1  18   1        467.76        494.43         9.92 o                         
   2  18   1         23.03         15.44         2.80 o                         
   3  18   1         21.78         10.66         4.87 o                         
   4  18   1          2.00         -4.11         4.19 o                         
   5  18   1          6.14          3.17         6.30 o                         
   6  18   1         14.04         11.03         6.35 o                         
  -5  19   1         11.71          8.14         5.71 o                         
  -4  19   1          1.60         -0.98         4.35 o                         
  -3  19   1          6.63          2.26         4.32 o                         
  -2  19   1          1.31          4.59         4.23 o                         
  -1  19   1        130.46        127.29         9.14 o                         
   0  19   1        100.79         92.95         5.25 o                         
   1  19   1          9.91         15.87         3.68 o                         
   2  19   1         16.13          8.37         3.19 o                         
   3  19   1          1.78         -4.76         4.76 o                         
   4  19   1         10.95         12.14         4.99 o                         
   5  19   1          0.02         -0.41         5.95 o                         
  -5  20   1          4.79         -2.38         6.38 o                         
  -4  20   1         25.89         23.54         5.61 o                         
  -3  20   1         17.73         13.93         4.78 o                         
  -2  20   1          6.49          1.68         4.75 o                         
  -1  20   1          5.45          5.10         3.59 o                         
   0  20   1        144.39        127.13        11.18 o                         
   1  20   1        107.46        108.05         7.57 o                         
   2  20   1         18.94         18.02         5.34 o                         
   3  20   1         11.85          3.10         4.89 o                         
   4  20   1          8.18          3.44         6.27 o                         
   5  20   1         25.01         17.65         6.35 o                         
  -5  21   1          3.24          0.97         5.85 o                         
  -4  21   1          0.35         -1.72         5.24 o                         
  -3  21   1          0.01         -1.03         4.69 o                         
  -2  21   1         44.86         35.07         6.18 o                         
  -1  21   1        229.33        221.06        11.88 o                         
   0  21   1         22.39         17.40         3.88 o                         
   1  21   1         16.76          6.48         3.76 o                         
   2  21   1          2.35         -3.50         4.76 o                         
   3  21   1          0.78         -4.84         4.84 o                         
   4  21   1          4.37         -5.57         5.57 o                         
   5  21   1          9.94          0.68         9.84 o                         
  -4  22   1          0.10         -5.75         5.75 o                         
  -3  22   1         26.15         25.20         7.68 o                         
  -2  22   1         33.74         34.41         7.53 o                         
  -1  22   1         22.33         32.73         7.27 o                         
   0  22   1         90.99         85.80         8.41 o                         
   1  22   1        107.98         97.20         9.25 o                         
   2  22   1         33.26         33.59         6.20 o                         
   3  22   1          1.13         -0.42         5.10 o                         
   4  22   1          0.00         -3.66         6.31 o                         
  -4  23   1         21.75         21.11         6.36 o                         
  -3  23   1          0.56          1.39         5.28 o                         
  -2  23   1          9.27         12.06         6.86 o                         
  -1  23   1         15.50          9.20         5.99 o                         
   0  23   1         30.74         19.95         6.87 o                         
   1  23   1         17.23         28.74        11.85 o                         
   2  23   1         35.18         28.40        10.36 o                         
   3  23   1          3.88          6.41         6.00 o                         
   4  23   1          5.47         -2.33        10.20 o                         
  -3  24   1          5.95          7.61         6.07 o                         
  -2  24   1         10.07          9.13         5.41 o                         
  -1  24   1          1.13         -4.14         7.70 o                         
   0  24   1         46.67         33.41        13.26 o                         
   1  24   1          1.24          0.18         6.84 o                         
   2  24   1         94.17         91.00        12.95 o                         
   3  24   1          2.96          8.31         5.87 o                         
  -2  25   1          0.00          2.49         6.09 o                         
  -1  25   1          3.92          2.37         6.74 o                         
   0  25   1          6.14         -0.22        10.65 o                         
   1  25   1         40.54         33.32        16.63 o                         
   2  25   1         31.68         21.09        15.82 o                         
   0  26   1          0.76          0.20         8.34 o                         
  -8   0   2          0.74         -0.78         6.28 o                         
  -7   0   2         12.18         20.99         5.65 o                         
  -6   0   2         85.38         83.18         7.74 o                         
  -5   0   2        301.80        292.72        10.92 o                         
  -4   0   2        409.56        380.52         9.32 o                         
  -3   0   2         50.02         51.72         4.97 o                         
  -2   0   2       1267.40       1239.27        22.88 o                         
  -1   0   2      16287.76      15774.36       117.13 o                         
   0   0   2       1558.40       1513.73        15.31 o                         
   1   0   2       2519.69       2487.80        14.26 o                         
   2   0   2        522.39        510.73         5.48 o                         
   3   0   2        817.71        739.87         6.61 o                         
   4   0   2        436.72        440.89         5.75 o                         
   5   0   2        456.99        436.28         7.61 o                         
   6   0   2       1582.70       1795.28        18.81 o                         
   7   0   2         61.95         61.47         6.32 o                         
   8   0   2         31.41         33.06         9.51 o                         
  -8   1   2         21.44         25.58         5.09 o                         
  -7   1   2         36.18         35.02         4.37 o                         
  -6   1   2        366.15        407.43         9.55 o                         
  -5   1   2          0.39         -1.44         2.72 o                         
  -4   1   2         11.66         22.19         1.66 o                         
  -3   1   2        397.04        396.41         3.37 o                         
  -2   1   2        570.36        453.44         4.28 o                         
  -1   1   2        824.28        774.23         5.08 o                         
   0   1   2        452.37        413.91         2.79 o                         
   1   1   2         77.93         70.63         1.92 o                         
   2   1   2        872.97        832.87         5.26 o                         
   3   1   2          2.73          8.37         1.14 o                         
   4   1   2          3.90          3.68         1.23 o                         
   5   1   2          4.14          3.91         1.83 o                         
   6   1   2         19.10         54.30         8.91 o                         
   7   1   2         76.59         78.85         5.83 o                         
   8   1   2          6.35          8.16         4.44 o                         
  -8   2   2          0.90          3.53         4.50 o                         
  -7   2   2          5.35         12.23         3.84 o                         
  -6   2   2        176.37        206.47         7.78 o                         
  -5   2   2         95.80         99.01         3.93 o                         
  -4   2   2         46.35         51.78         2.40 o                         
  -3   2   2        287.39        268.00         3.21 o                         
  -2   2   2          0.99          0.29         0.54 o                         
  -1   2   2       4003.74       3938.35        16.96 o                         
   0   2   2        264.35        276.33         2.49 o                         
   1   2   2       5785.68       5753.36        21.16 o                         
   2   2   2       1627.10       1544.98         8.36 o                         
   3   2   2        210.24        241.97         2.90 o                         
   4   2   2        413.91        449.03         4.20 o                         
   5   2   2        274.75        261.26         4.34 o                         
   6   2   2         31.61         34.11         2.57 o                         
   7   2   2          4.27          5.26         3.52 o                         
   8   2   2         23.33         28.04         4.67 o                         
  -8   3   2         37.04         38.93         5.68 o                         
  -7   3   2          0.50          1.46         3.37 o                         
  -6   3   2         19.52         18.01         2.29 o                         
  -5   3   2          0.10          4.39         1.63 o                         
  -4   3   2        205.22        207.01         2.19 o                         
  -3   3   2        300.27        338.16         2.98 o                         
  -2   3   2       3570.69       3393.90        15.05 o                         
  -1   3   2       7559.30       7082.73        33.28 o                         
   0   3   2         96.62         93.44         1.69 o                         
   1   3   2      17187.58      16858.43        61.77 o                         
   2   3   2         37.42         41.14         1.60 o                         
   3   3   2         70.48         77.54         2.90 o                         
   4   3   2          0.73          0.77         1.18 o                         
   5   3   2        122.42        139.74         3.61 o                         
   6   3   2         20.76         19.24         2.36 o                         
   7   3   2         17.72         22.46         4.01 o                         
   8   3   2          0.11         -3.32         3.74 o                         
  -8   4   2         10.60         12.72         5.24 o                         
  -7   4   2         23.39         20.47         4.30 o                         
  -6   4   2         45.23         48.60         2.65 o                         
  -5   4   2        340.93        327.89         6.88 o                         
  -4   4   2        274.69        298.04         3.39 o                         
  -3   4   2       2578.91       2694.48        11.70 o                         
  -2   4   2        123.22        122.48         2.15 o                         
  -1   4   2        248.45        245.64         2.43 o                         
   0   4   2        193.64        215.29         2.94 o                         
   1   4   2       2779.63       2675.73        12.15 o                         
   2   4   2         32.65         31.64         1.51 o                         
   3   4   2        280.15        316.07         4.98 o                         
   4   4   2         10.69          8.07         1.44 o                         
   5   4   2        214.87        215.54         3.92 o                         
   6   4   2         29.82         23.72         2.88 o                         
   7   4   2         24.40         22.18         4.04 o                         
   8   4   2         10.81          3.21         4.45 o                         
  -8   5   2         12.58         15.83         6.18 o                         
  -7   5   2          1.86         -0.59         2.88 o                         
  -6   5   2         13.66         16.63         3.02 o                         
  -5   5   2         63.30         50.33         2.32 o                         
  -4   5   2        246.61        235.16         3.04 o                         
  -3   5   2        498.58        498.06         4.81 o                         
  -2   5   2         24.83         32.49         1.41 o                         
  -1   5   2       1311.17       1334.46         7.02 o                         
   0   5   2       9661.74       9449.03        46.23 o                         
   1   5   2        320.97        329.16         3.71 o                         
   2   5   2        170.48        184.74         3.02 o                         
   3   5   2          3.84         12.89         1.80 o                         
   4   5   2         54.02         48.07         2.10 o                         
   5   5   2         90.08         91.90         4.28 o                         
   6   5   2         18.63         17.86         2.43 o                         
   7   5   2          4.80          1.65         3.46 o                         
   8   5   2          2.25         -0.35         4.15 o                         
  -8   6   2          9.96          7.38         5.80 o                         
  -7   6   2          1.92         -3.17         3.17 o                         
  -6   6   2         25.04         25.28         2.28 o                         
  -5   6   2         82.35         89.93         3.96 o                         
  -4   6   2          0.41         -1.29         1.29 o                         
  -3   6   2       1361.70       1430.07         8.80 o                         
  -2   6   2        698.80        707.68         5.17 o                         
  -1   6   2       1913.83       1851.56         9.43 o                         
   0   6   2        842.63        854.51         6.14 o                         
   1   6   2         28.28         15.36         1.35 o                         
   2   6   2       1393.95       1551.30         9.22 o                         
   3   6   2       1636.07       1642.42         9.80 o                         
   4   6   2          3.16         -0.60         1.46 o                         
   5   6   2          6.47          7.34         2.07 o                         
   6   6   2         34.13         20.85         2.87 o                         
   7   6   2         27.60         12.85         3.79 o                         
   8   6   2          8.50          8.25         4.19 o                         
  -8   7   2          0.00         -4.58         5.30 o                         
  -7   7   2         15.81         14.23         4.15 o                         
  -6   7   2         20.53         12.25         2.81 o                         
  -5   7   2        164.65        155.04         3.49 o                         
  -4   7   2          5.61          3.85         0.98 o                         
  -3   7   2         84.95        107.30         2.64 o                         
  -2   7   2        668.99        682.87         5.81 o                         
  -1   7   2        522.88        579.01         4.82 o                         
   0   7   2       3818.59       3773.78        16.81 o                         
   1   7   2        181.08        174.44         3.20 o                         
   2   7   2         47.61         27.43         1.71 o                         
   3   7   2        108.97         91.84         2.75 o                         
   4   7   2         73.31         76.66         2.93 o                         
   5   7   2          0.24         -1.90         1.90 o                         
   6   7   2         77.14         71.01         4.46 o                         
   7   7   2          0.23         -2.98         3.42 o                         
   8   7   2          1.36          3.05         4.33 o                         
  -8   8   2          8.65          8.93         5.83 o                         
  -7   8   2          7.48          1.98         4.00 o                         
  -6   8   2         21.92         21.26         2.92 o                         
  -5   8   2         31.82         38.44         2.34 o                         
  -4   8   2          6.46          6.48         1.53 o                         
  -3   8   2         82.89         61.92         2.60 o                         
  -2   8   2       1907.80       1892.19        11.07 o                         
  -1   8   2        875.29        814.89         6.05 o                         
   0   8   2         58.22         66.98         2.16 o                         
   1   8   2       1172.96       1109.41         8.05 o                         
   2   8   2         37.79         55.31         2.35 o                         
   3   8   2         41.29         27.60         1.97 o                         
   4   8   2        106.12        106.04         3.27 o                         
   5   8   2         49.34         48.29         2.76 o                         
   6   8   2         28.74         33.24         3.99 o                         
   7   8   2          3.56          0.58         3.89 o                         
   8   8   2         23.99         28.71         5.09 o                         
  -7   9   2          9.90          5.34         4.44 o                         
  -6   9   2          9.44         -1.43         2.88 o                         
  -5   9   2          6.94          1.60         1.44 o                         
  -4   9   2         44.73         43.11         2.36 o                         
  -3   9   2         53.20         56.89         2.84 o                         
  -2   9   2        360.48        319.20         4.36 o                         
  -1   9   2        193.04        192.50         3.54 o                         
   0   9   2        330.90        400.58         4.51 o                         
   1   9   2        584.72        584.05         5.98 o                         
   2   9   2        379.56        339.93         4.78 o                         
   3   9   2         16.47         16.44         1.97 o                         
   4   9   2        110.57        116.13         4.03 o                         
   5   9   2         13.27          5.71         2.37 o                         
   6   9   2          0.40         -3.43         3.43 o                         
   7   9   2          0.30         -2.52         3.80 o                         
  -7  10   2         26.75         33.12         5.29 o                         
  -6  10   2          1.33         -1.99         3.38 o                         
  -5  10   2          0.06         -2.23         2.23 o                         
  -4  10   2         12.81          8.45         2.27 o                         
  -3  10   2        114.87        121.00         3.47 o                         
  -2  10   2        292.78        343.92         4.65 o                         
  -1  10   2        215.06        245.30         4.22 o                         
   0  10   2          9.93         17.11         1.61 o                         
   1  10   2         33.70         39.66         2.23 o                         
   2  10   2        194.10        174.25         3.94 o                         
   3  10   2          1.17         -0.78         1.77 o                         
   4  10   2         10.77         10.79         2.27 o                         
   5  10   2          6.23         -1.69         2.41 o                         
   6  10   2         25.88         10.47         4.15 o                         
   7  10   2         48.83         36.31         5.98 o                         
  -7  11   2          0.00          1.37         3.76 o                         
  -6  11   2         10.34          3.23         3.99 o                         
  -5  11   2         10.88          3.12         2.53 o                         
  -4  11   2          0.10         -2.13         2.13 o                         
  -3  11   2        300.14        311.41         5.42 o                         
  -2  11   2         73.63         78.45         2.81 o                         
  -1  11   2        161.07        182.44         4.14 o                         
   0  11   2        236.40        243.88         4.29 o                         
   1  11   2          1.70          0.99         1.61 o                         
   2  11   2         93.62         83.44         3.22 o                         
   3  11   2         26.27         25.29         2.46 o                         
   4  11   2         31.41         21.15         2.61 o                         
   5  11   2         49.00         51.12         4.07 o                         
   6  11   2          8.57          6.97         5.32 o                         
   7  11   2          4.10          7.29         5.21 o                         
  -7  12   2         30.86         32.49         4.78 o                         
  -6  12   2         20.67         15.15         4.24 o                         
  -5  12   2         30.51         29.08         3.57 o                         
  -4  12   2        447.76        448.37         7.09 o                         
  -3  12   2         14.99         13.11         2.18 o                         
  -2  12   2         43.40         38.66         2.51 o                         
  -1  12   2       3821.54       4044.29        20.70 o                         
   0  12   2        285.01        351.55         5.07 o                         
   1  12   2       1363.70       1367.78        10.70 o                         
   2  12   2         28.04         27.89         2.65 o                         
   3  12   2        650.42        646.19         8.88 o                         
   4  12   2         26.27         20.35         2.61 o                         
   5  12   2         51.87         45.73         4.32 o                         
   6  12   2          0.78         -4.62         4.62 o                         
   7  12   2          3.42         -2.82         5.02 o                         
  -7  13   2          2.90          1.48         4.21 o                         
  -6  13   2          2.53          2.73         4.06 o                         
  -5  13   2         36.00         41.69         4.61 o                         
  -4  13   2         36.16         40.54         3.34 o                         
  -3  13   2         17.76         14.86         2.44 o                         
  -2  13   2        137.33        133.77         3.81 o                         
  -1  13   2        182.71        218.99         7.79 o                         
   0  13   2        578.80        584.74         7.23 o                         
   1  13   2        595.90        639.56         8.19 o                         
   2  13   2          8.02          9.02         2.26 o                         
   3  13   2        277.14        285.28         6.35 o                         
   4  13   2        238.55        241.58         5.86 o                         
   5  13   2          0.04         -3.61         3.82 o                         
   6  13   2         58.61         51.25         6.43 o                         
   7  13   2          0.06         -4.78         4.78 o                         
  -7  14   2          1.56          0.11         4.57 o                         
  -6  14   2          2.47         -0.55         4.30 o                         
  -5  14   2          4.41         -0.21         3.81 o                         
  -4  14   2         83.74         89.19         4.44 o                         
  -3  14   2        797.83        805.73        10.99 o                         
  -2  14   2         55.78         45.42         3.60 o                         
  -1  14   2        150.21        142.31         4.68 o                         
   0  14   2          1.56          9.30         2.16 o                         
   1  14   2         35.59         44.39         3.15 o                         
   2  14   2        551.83        610.63         8.67 o                         
   3  14   2         36.91         32.27         4.28 o                         
   4  14   2          1.03         -0.74         3.05 o                         
   5  14   2         54.19         36.44         5.11 o                         
   6  14   2          1.46         -3.59         4.94 o                         
   7  14   2          1.72         -3.73         6.06 o                         
  -6  15   2          0.99         -3.69         4.35 o                         
  -5  15   2        127.40        116.88         6.53 o                         
  -4  15   2         14.18         15.04         3.45 o                         
  -3  15   2          0.04          5.41         2.42 o                         
  -2  15   2        518.29        552.89        10.36 o                         
  -1  15   2         25.39         24.95         2.85 o                         
   0  15   2        446.63        481.98         8.76 o                         
   1  15   2          1.60          1.27         2.29 o                         
   2  15   2        311.74        316.85         7.16 o                         
   3  15   2         22.21         18.63         2.70 o                         
   4  15   2          2.85         -2.46         3.61 o                         
   5  15   2        101.94        120.73         7.99 o                         
   6  15   2         17.78          8.48         5.50 o                         
  -6  16   2          9.43         10.18         4.77 o                         
  -5  16   2         86.93         88.91         6.76 o                         
  -4  16   2        117.50        121.34         6.20 o                         
  -3  16   2        104.91         94.48         5.25 o                         
  -2  16   2          2.53          6.50         3.49 o                         
  -1  16   2         48.89         37.02         3.41 o                         
   0  16   2         24.52         25.95         3.02 o                         
   1  16   2        702.27        755.46        11.63 o                         
   2  16   2        950.84        943.53        12.36 o                         
   3  16   2          0.02         -2.06         2.41 o                         
   4  16   2          2.62          0.49         4.39 o                         
   5  16   2         41.88         31.97         5.98 o                         
   6  16   2         20.59         26.81         7.60 o                         
  -6  17   2          6.55          9.45         5.39 o                         
  -5  17   2          5.50          4.97         4.67 o                         
  -4  17   2         23.90         24.28         4.30 o                         
  -3  17   2         70.69         68.11         5.24 o                         
  -2  17   2        491.94        509.78        11.05 o                         
  -1  17   2        121.09        126.58         6.05 o                         
   0  17   2         17.70          9.60         3.04 o                         
   1  17   2          3.26         13.44         3.35 o                         
   2  17   2         34.98         39.94         4.18 o                         
   3  17   2         23.09         24.24         3.22 o                         
   4  17   2         96.83        105.75         8.56 o                         
   5  17   2         18.66         13.35         8.11 o                         
   6  17   2          4.14         -5.57         5.95 o                         
  -6  18   2         10.96         -0.04         5.21 o                         
  -5  18   2         10.62          6.91         5.16 o                         
  -4  18   2          2.02          1.18         4.18 o                         
  -3  18   2         11.66          7.88         4.16 o                         
  -2  18   2          1.85          5.91         4.22 o                         
  -1  18   2        280.71        308.13         8.16 o                         
   0  18   2          0.25         -0.90         2.86 o                         
   1  18   2        228.02        206.58         9.82 o                         
   2  18   2         33.59         30.25         3.19 o                         
   3  18   2          6.65          1.26         3.99 o                         
   4  18   2          0.82         -3.92         4.26 o                         
   5  18   2          2.22          2.18         5.49 o                         
   6  18   2          0.05         -5.43         5.43 o                         
  -5  19   2          0.17         -5.03         5.03 o                         
  -4  19   2          4.48          1.45         4.79 o                         
  -3  19   2          0.93         -1.32         3.88 o                         
  -2  19   2         24.28         19.58         4.62 o                         
  -1  19   2        103.36         91.93         7.50 o                         
   0  19   2         23.77         21.20         3.68 o                         
   1  19   2         45.44         40.48         4.09 o                         
   2  19   2         18.96         10.32         3.74 o                         
   3  19   2        181.43        184.45        11.83 o                         
   4  19   2          0.02         -4.13         4.13 o                         
   5  19   2         23.39         12.83         6.75 o                         
  -5  20   2         12.47          3.38         5.44 o                         
  -4  20   2         49.04         47.49         6.06 o                         
  -3  20   2         13.72         12.03         4.80 o                         
  -2  20   2         87.67         95.45         7.25 o                         
  -1  20   2          3.67          6.10         3.70 o                         
   0  20   2         35.96         22.72         3.94 o                         
   1  20   2        340.22        352.03        10.74 o                         
   2  20   2          1.16         -4.20         4.20 o                         
   3  20   2        119.41        111.28        10.63 o                         
   4  20   2          0.61         -2.80         6.34 o                         
   5  20   2          0.70         -1.85         6.19 o                         
  -5  21   2          1.54          9.56         6.61 o                         
  -4  21   2          1.18         -1.04         4.91 o                         
  -3  21   2         49.04         51.27         6.60 o                         
  -2  21   2          0.12          2.75         4.52 o                         
  -1  21   2        209.04        238.59        12.67 o                         
   0  21   2         58.14         45.78         5.64 o                         
   1  21   2          4.00          3.46         4.64 o                         
   2  21   2         25.98         20.79         5.17 o                         
   3  21   2         25.74         13.75         5.60 o                         
   4  21   2          8.89          0.47         5.33 o                         
  -4  22   2          0.33         -5.10         5.10 o                         
  -3  22   2         14.30         11.39         5.41 o                         
  -2  22   2          0.40         -1.94         4.79 o                         
  -1  22   2         59.56         55.13         6.83 o                         
   0  22   2         27.39         17.25         4.59 o                         
   1  22   2         17.77         16.27         6.46 o                         
   2  22   2          2.35         -4.11         6.70 o                         
   3  22   2         11.56          8.19         5.64 o                         
   4  22   2          0.99          2.30         6.15 o                         
  -4  23   2          0.55          2.36        15.97 o                         
  -3  23   2         19.04         16.33         6.31 o                         
  -2  23   2          0.52          3.38         5.30 o                         
  -1  23   2         10.31          4.05         6.30 o                         
   0  23   2          3.69         -0.83         6.83 o                         
   1  23   2         23.15          6.84         9.54 o                         
   2  23   2          4.14         -3.21         8.02 o                         
   3  23   2          0.45         -0.63         5.70 o                         
  -3  24   2          0.38         -1.46         5.74 o                         
  -2  24   2         18.27          7.66         5.57 o                         
  -1  24   2          0.00         -4.54         4.54 o                         
   0  24   2          7.70          5.48         7.70 o                         
   1  24   2          0.33         -2.42         7.54 o                         
   2  24   2          3.45          0.82         6.76 o                         
   3  24   2          5.26          2.06         7.34 o                         
  -2  25   2          2.36         -1.65         5.68 o                         
  -1  25   2          0.09         -1.68         5.51 o                         
   0  25   2          6.37          7.15         8.79 o                         
   1  25   2          7.36          3.11        12.12 o                         
   2  25   2         11.51          7.39        10.78 o                         
   0  26   2          0.15          7.33        12.57 o                         
  -8   1   3         39.06         55.49         6.69 o                         
  -7   1   3          2.42          9.47         3.85 o                         
  -6   1   3          2.62          7.59         3.62 o                         
  -5   1   3         13.14          4.34         2.90 o                         
  -4   1   3        403.95        414.50         7.79 o                         
  -3   1   3        894.83        839.58         8.18 o                         
  -2   1   3       4278.19       4059.84        24.17 o                         
  -1   1   3       1898.22       1797.60         9.52 o                         
   0   1   3      12166.82      12076.58        44.24 o                         
   1   1   3        141.18        130.70         3.79 o                         
   2   1   3        693.93        641.78        14.65 o                         
   3   1   3        459.94        489.83         4.22 o                         
   4   1   3         71.72         86.59         5.34 o                         
   5   1   3         98.97         91.12         3.30 o                         
   6   1   3        306.54        333.60         5.40 o                         
   7   1   3          1.02          3.32         3.56 o                         
   8   1   3         11.37         11.73         5.54 o                         
  -8   2   3         42.87         51.20         5.61 o                         
  -7   2   3         18.98         27.77         4.23 o                         
  -6   2   3        173.46        157.11         9.38 o                         
  -5   2   3          4.91          0.36         3.19 o                         
  -4   2   3        123.25        125.78         2.24 o                         
  -3   2   3        412.75        369.78         4.10 o                         
  -2   2   3       3686.20       3614.89        14.38 o                         
  -1   2   3       7080.73       6949.88        26.33 o                         
   0   2   3       5944.50       5870.15        23.10 o                         
   1   2   3       3929.12       3823.84        15.83 o                         
   2   2   3       5578.72       5513.94        21.02 o                         
   3   2   3        148.56        131.70         2.62 o                         
   4   2   3       1311.07       1383.67         8.18 o                         
   5   2   3        134.13        121.25         4.29 o                         
   6   2   3          0.78          2.74         2.26 o                         
   7   2   3          0.04         -0.17         3.52 o                         
   8   2   3         15.36         17.44         4.87 o                         
  -8   3   3          0.30          1.88         4.32 o                         
  -7   3   3         24.00         27.19         4.53 o                         
  -6   3   3         94.75        118.51         7.33 o                         
  -5   3   3         89.35         96.33         2.79 o                         
  -4   3   3         99.88        102.38         2.80 o                         
  -3   3   3         20.26         29.21         1.98 o                         
  -2   3   3        194.95        200.57         2.46 o                         
  -1   3   3       3196.63       2905.95        14.54 o                         
   0   3   3       7234.07       7358.90        28.33 o                         
   1   3   3       7422.32       7263.13        26.98 o                         
   2   3   3         11.96          7.38         1.30 o                         
   3   3   3          2.85          2.97         1.35 o                         
   4   3   3         11.62         15.75         1.84 o                         
   5   3   3         11.20          8.97         2.05 o                         
   6   3   3         93.36         89.25         3.69 o                         
   7   3   3         26.70         22.14         4.24 o                         
   8   3   3          3.83          0.25         4.12 o                         
  -8   4   3          9.61          9.73         4.81 o                         
  -7   4   3         26.05         23.48         4.60 o                         
  -6   4   3        321.51        310.19         8.11 o                         
  -5   4   3        786.05        748.80         6.95 o                         
  -4   4   3        250.34        272.72         4.15 o                         
  -3   4   3       1959.31       1888.47         9.48 o                         
  -2   4   3         24.91         30.64         1.34 o                         
  -1   4   3        307.02        298.02         2.81 o                         
   0   4   3       1018.81        979.28         6.37 o                         
   1   4   3       1279.64       1308.85         7.71 o                         
   2   4   3         40.28         30.56         1.47 o                         
   3   4   3        237.06        253.73         3.67 o                         
   4   4   3        287.76        298.91         4.37 o                         
   5   4   3          1.68          2.38         1.98 o                         
   6   4   3          0.73         -2.52         2.52 o                         
   7   4   3         20.64         13.13         4.26 o                         
   8   4   3          0.00         -1.88         4.33 o                         
  -8   5   3          2.19          0.03         5.24 o                         
  -7   5   3         13.05          7.47         3.80 o                         
  -6   5   3        206.22        232.92         7.03 o                         
  -5   5   3          7.55          9.18         1.93 o                         
  -4   5   3       1379.17       1342.79         8.24 o                         
  -3   5   3        607.69        590.74         4.96 o                         
  -2   5   3       1113.00       1078.50         6.56 o                         
  -1   5   3       1760.29       1599.28         7.91 o                         
   0   5   3       7938.73       8078.70        31.38 o                         
   1   5   3        616.08        621.46         5.26 o                         
   2   5   3       1143.66       1176.05         7.77 o                         
   3   5   3         29.46         52.55         2.03 o                         
   4   5   3         11.19         10.76         1.83 o                         
   5   5   3        199.41        207.71         4.85 o                         
   6   5   3         14.74          8.79         3.13 o                         
   7   5   3          2.09         -2.61         3.53 o                         
   8   5   3          4.91         -1.51         3.91 o                         
  -8   6   3          1.50          4.46         5.44 o                         
  -7   6   3          0.11         -0.85         2.80 o                         
  -6   6   3          7.29         14.61         2.71 o                         
  -5   6   3        120.75        124.24         5.65 o                         
  -4   6   3        243.86        236.85         3.84 o                         
  -3   6   3        920.68        890.50         6.62 o                         
  -2   6   3          4.04         -0.42         1.10 o                         
  -1   6   3        143.95        172.96         2.61 o                         
   0   6   3       3616.80       3665.92        15.96 o                         
   1   6   3        112.96        114.60         2.81 o                         
   2   6   3        108.97         82.67         3.11 o                         
   3   6   3        355.47        315.68         4.00 o                         
   4   6   3          4.43         -0.26         1.36 o                         
   5   6   3         54.22         49.13         3.41 o                         
   6   6   3         20.40         22.18         3.31 o                         
   7   6   3          2.46         -2.36         3.45 o                         
   8   6   3          2.10          5.89         4.44 o                         
  -8   7   3         12.50         13.96         5.83 o                         
  -7   7   3          6.77          7.96         3.83 o                         
  -6   7   3         25.30         24.64         3.74 o                         
  -5   7   3        516.36        521.23         8.61 o                         
  -4   7   3         25.90         26.68         1.95 o                         
  -3   7   3        138.72        141.83         2.95 o                         
  -2   7   3        251.15        224.09         3.36 o                         
  -1   7   3       1332.98       1370.90         8.25 o                         
   0   7   3       1923.08       1866.51        11.41 o                         
   1   7   3       1091.85       1017.19         7.59 o                         
   2   7   3          3.75          6.70         1.49 o                         
   3   7   3         12.89          5.10         1.53 o                         
   4   7   3         47.82         53.80         2.58 o                         
   5   7   3         15.81          7.05         2.33 o                         
   6   7   3        100.46         97.22         5.18 o                         
   7   7   3         18.61         12.02         4.13 o                         
   8   7   3          7.83          6.46         4.61 o                         
  -8   8   3          7.36         10.11         4.97 o                         
  -7   8   3          5.02         -0.29         3.93 o                         
  -6   8   3          1.06          7.02         2.35 o                         
  -5   8   3         14.05          8.68         1.89 o                         
  -4   8   3          1.96         -0.74         1.07 o                         
  -3   8   3        120.32        111.77         2.60 o                         
  -2   8   3          5.01          5.31         1.22 o                         
  -1   8   3        251.07        272.73         3.77 o                         
   0   8   3        274.39        321.31         4.05 o                         
   1   8   3          2.96          4.98         1.34 o                         
   2   8   3        358.84        433.67         5.28 o                         
   3   8   3         26.59         25.74         2.16 o                         
   4   8   3         97.47        103.12         3.64 o                         
   5   8   3         22.51         19.53         2.19 o                         
   6   8   3         59.71         51.87         4.33 o                         
   7   8   3          2.92          4.14         4.15 o                         
  -7   9   3         12.09         11.52         4.21 o                         
  -6   9   3          0.01          1.64         2.82 o                         
  -5   9   3         16.75         11.00         2.15 o                         
  -4   9   3         57.05         48.21         2.42 o                         
  -3   9   3          3.09          0.01         1.57 o                         
  -2   9   3        153.43        149.81         2.38 o                         
  -1   9   3          4.38         11.98         1.48 o                         
   0   9   3       3223.06       3517.17        16.72 o                         
   1   9   3       1351.10       1418.27         9.96 o                         
   2   9   3         65.71         58.42         2.39 o                         
   3   9   3          5.88          0.98         1.89 o                         
   4   9   3          4.40          7.03         2.01 o                         
   5   9   3          8.09          3.20         2.19 o                         
   6   9   3         39.86         45.38         4.45 o                         
   7   9   3          8.00          7.90         4.09 o                         
  -7  10   3          8.63         11.97         4.44 o                         
  -6  10   3         37.62         39.92         4.13 o                         
  -5  10   3          2.91          0.56         2.47 o                         
  -4  10   3         14.88         15.85         2.34 o                         
  -3  10   3        109.25        104.40         3.23 o                         
  -2  10   3         10.58          8.75         1.70 o                         
  -1  10   3        633.03        666.48         6.31 o                         
   0  10   3        545.16        541.10         5.82 o                         
   1  10   3       1324.15       1347.98        10.01 o                         
   2  10   3        279.81        282.20         4.81 o                         
   3  10   3          6.13          7.44         2.03 o                         
   4  10   3         15.39          8.31         2.51 o                         
   5  10   3         77.48         69.36         3.61 o                         
   6  10   3         23.39         21.53         5.17 o                         
   7  10   3          0.59          8.11         4.87 o                         
  -7  11   3          1.29          2.60         4.58 o                         
  -6  11   3          4.49          8.79         3.64 o                         
  -5  11   3         11.60         11.64         2.70 o                         
  -4  11   3          3.94         -0.13         2.22 o                         
  -3  11   3        636.59        615.92         7.00 o                         
  -2  11   3        133.04        126.82         4.09 o                         
  -1  11   3       1827.34       1829.57        11.92 o                         
   0  11   3        819.60        825.83         7.27 o                         
   1  11   3         30.60         31.50         2.26 o                         
   2  11   3         15.03         13.00         2.17 o                         
   3  11   3         11.08          8.63         2.56 o                         
   4  11   3         62.03         52.81         3.56 o                         
   5  11   3         57.28         43.58         4.03 o                         
   6  11   3          1.74          1.67         4.66 o                         
   7  11   3          0.44         -2.21         4.88 o                         
  -7  12   3         39.56         34.88         5.90 o                         
  -6  12   3         26.84         23.62         4.32 o                         
  -5  12   3          7.68          9.12         3.51 o                         
  -4  12   3          0.31         -1.53         2.53 o                         
  -3  12   3         60.86         61.81         3.12 o                         
  -2  12   3        326.38        325.30         6.26 o                         
  -1  12   3        116.71        155.88         5.23 o                         
   0  12   3        530.32        606.61         6.89 o                         
   1  12   3         36.87         44.04         2.90 o                         
   2  12   3        136.92        126.76         4.57 o                         
   3  12   3         34.76         34.72         3.04 o                         
   4  12   3          8.23          8.08         2.81 o                         
   5  12   3         11.74          5.83         3.87 o                         
   6  12   3          4.47         -1.69         4.76 o                         
   7  12   3          0.13         -5.31         5.31 o                         
  -7  13   3          0.15         -4.43         4.43 o                         
  -6  13   3         24.12         16.88         4.45 o                         
  -5  13   3         21.95         18.16         3.77 o                         
  -4  13   3        115.63        125.98         5.49 o                         
  -3  13   3         27.17         22.31         2.15 o                         
  -2  13   3         55.43         65.59         3.70 o                         
  -1  13   3          0.11          3.32         2.02 o                         
   0  13   3        777.59        761.97         8.98 o                         
   1  13   3        221.66        231.96         6.09 o                         
   2  13   3        653.15        668.16         9.40 o                         
   3  13   3         82.27         78.55         4.16 o                         
   4  13   3        247.29        256.18         7.22 o                         
   5  13   3         11.89         12.61         4.52 o                         
   6  13   3         74.61         70.63         6.98 o                         
   7  13   3          2.24         -1.49         5.41 o                         
  -7  14   3          8.83          4.56         5.43 o                         
  -6  14   3          0.17          1.53         4.14 o                         
  -5  14   3         82.05         73.79         5.65 o                         
  -4  14   3        313.27        347.69         7.34 o                         
  -3  14   3         49.63         53.90         4.13 o                         
  -2  14   3        131.45        136.41         5.43 o                         
  -1  14   3         33.13         35.42         3.06 o                         
   0  14   3        161.79        183.37         5.49 o                         
   1  14   3         30.96         28.46         2.97 o                         
   2  14   3         15.57         21.43         2.94 o                         
   3  14   3        776.90        838.91        11.44 o                         
   4  14   3          6.59          3.97         2.93 o                         
   5  14   3          9.42          0.72         4.26 o                         
   6  14   3          4.72         -5.16         5.16 o                         
   7  14   3          1.02         -7.85        11.78 o                         
  -6  15   3          3.75          4.13         4.28 o                         
  -5  15   3          0.25         -0.50         4.18 o                         
  -4  15   3         12.90         15.03         3.55 o                         
  -3  15   3         19.44         26.45         3.66 o                         
  -2  15   3         83.29         72.58         4.38 o                         
  -1  15   3        176.80        191.94         6.26 o                         
   0  15   3        203.93        211.39         6.08 o                         
   1  15   3        306.61        280.12         7.31 o                         
   2  15   3        100.04         81.43         4.78 o                         
   3  15   3         74.40         72.34         5.87 o                         
   4  15   3        212.36        212.09        11.18 o                         
   5  15   3         30.19         28.10         5.83 o                         
   6  15   3          3.76         -5.52         5.52 o                         
  -6  16   3          6.89          2.30         4.61 o                         
  -5  16   3          0.89          4.69         4.59 o                         
  -4  16   3          1.40          3.05         3.83 o                         
  -3  16   3        140.37        138.19         6.40 o                         
  -2  16   3        296.22        287.13        11.62 o                         
  -1  16   3          9.50         11.21         3.41 o                         
   0  16   3          3.65          1.90         2.26 o                         
   1  16   3        120.64        134.33         6.95 o                         
   2  16   3        254.60        297.85         9.09 o                         
   3  16   3         80.51         75.95         6.76 o                         
   4  16   3          0.96         -1.77         4.79 o                         
   5  16   3          0.69         -2.91         4.80 o                         
   6  16   3          2.56          4.38         5.88 o                         
  -6  17   3          0.10         -0.35         5.03 o                         
  -5  17   3         48.00         46.24         5.89 o                         
  -4  17   3        241.44        277.28         8.85 o                         
  -3  17   3         93.40         85.65         5.61 o                         
  -2  17   3        139.43        136.16         7.03 o                         
  -1  17   3        153.42        159.52         7.36 o                         
   0  17   3          0.12         -2.83         2.83 o                         
   1  17   3        136.55        130.45         6.45 o                         
   2  17   3       1599.13       1720.80        17.57 o                         
   3  17   3          6.78         -2.63         4.61 o                         
   4  17   3        158.53        176.06        14.81 o                         
   5  17   3          0.20         -4.35         5.19 o                         
   6  17   3          4.98          0.47         7.02 o                         
  -6  18   3          7.13          4.47         5.31 o                         
  -5  18   3          4.53         -3.04         4.74 o                         
  -4  18   3         99.29        106.76         6.78 o                         
  -3  18   3          0.44          1.45         4.08 o                         
  -2  18   3         44.49         42.09         5.42 o                         
  -1  18   3          0.24         -3.23         3.23 o                         
   0  18   3          1.38         -3.09         3.09 o                         
   1  18   3         84.27         83.34         5.71 o                         
   2  18   3        105.14        112.76        11.37 o                         
   3  18   3         38.36         32.67         5.36 o                         
   4  18   3         43.66         36.58         7.53 o                         
   5  18   3         29.45         22.66         7.22 o                         
  -5  19   3          2.05         -3.82         5.13 o                         
  -4  19   3         22.97         32.73         5.14 o                         
  -3  19   3          7.44          2.46         4.08 o                         
  -2  19   3          6.63         11.74         4.25 o                         
  -1  19   3         79.56         86.90         6.88 o                         
   0  19   3        127.40        108.54         6.29 o                         
   1  19   3         67.72         59.59         6.07 o                         
   2  19   3         21.42         16.90         4.62 o                         
   3  19   3         41.56         30.16         8.36 o                         
   4  19   3         19.08         14.14         6.22 o                         
   5  19   3         34.94         36.91         7.03 o                         
  -5  20   3         23.69         24.30         6.00 o                         
  -4  20   3          4.83          5.00         4.78 o                         
  -3  20   3          0.94         -0.15         4.64 o                         
  -2  20   3         45.04         41.76         5.73 o                         
  -1  20   3         52.08         66.03         6.09 o                         
   0  20   3         47.39         45.73         4.68 o                         
   1  20   3         77.80         66.45         6.90 o                         
   2  20   3          0.15         -3.83         3.83 o                         
   3  20   3         87.36         83.63         8.91 o                         
   4  20   3          0.00         -2.00         4.89 o                         
   5  20   3          0.11         -6.06         6.06 o                         
  -4  21   3          0.01         -4.69         4.69 o                         
  -3  21   3          0.00         -3.38         4.41 o                         
  -2  21   3         46.03         31.84         5.77 o                         
  -1  21   3          0.00          2.13         5.38 o                         
   0  21   3         84.55         65.16         8.21 o                         
   1  21   3         11.21          7.85         4.70 o                         
   2  21   3          1.74         -4.32         4.32 o                         
   3  21   3          7.83         -3.70         5.86 o                         
   4  21   3         26.88         27.12        10.02 o                         
  -4  22   3          8.83         -1.41         5.47 o                         
  -3  22   3         18.51         21.13         6.16 o                         
  -2  22   3          0.19          0.50         4.97 o                         
  -1  22   3          7.02          6.79         5.07 o                         
   0  22   3         33.33         31.84         7.99 o                         
   1  22   3          0.96         -5.02         5.02 o                         
   2  22   3         54.94         41.11         9.89 o                         
   3  22   3          3.81         -4.04         5.49 o                         
   4  22   3          9.25         12.35         8.04 o                         
  -3  23   3          4.57         -1.98         5.49 o                         
  -2  23   3          1.12         -1.01         5.04 o                         
  -1  23   3          3.52         -0.50         4.44 o                         
   0  23   3          3.21         -4.76         4.76 o                         
   1  23   3         53.49         51.95        11.57 o                         
   2  23   3         40.88         27.16        13.64 o                         
   3  23   3         11.69          0.70         8.17 o                         
  -3  24   3          6.90         -4.14         6.30 o                         
  -2  24   3          0.09         -4.92         4.92 o                         
  -1  24   3          4.82         -1.93         5.45 o                         
   0  24   3         31.99         15.33         8.76 o                         
   1  24   3          1.66         -3.21         6.60 o                         
   2  24   3          1.23         -1.98         7.08 o                         
   3  24   3         10.94         -0.42         9.76 o                         
  -2  25   3          2.78         -0.84         5.18 o                         
  -1  25   3          5.14          5.14         5.38 o                         
   0  25   3          0.61          0.26         7.05 o                         
   1  25   3          0.11         -3.06         7.08 o                         
   2  25   3          1.10        -12.80        14.92 o                         
  -8   0   4          2.14          2.75         6.09 o                         
  -7   0   4         38.64         55.95         7.01 o                         
  -6   0   4         64.02         69.33        12.09 o                         
  -5   0   4        211.67        226.52        10.77 o                         
  -4   0   4         24.55         24.51         4.99 o                         
  -3   0   4       5060.85       5143.35        42.80 o                         
  -2   0   4         38.25         20.80         1.72 o                         
  -1   0   4      27468.61      25779.46       128.71 o                         
   0   0   4       9870.44       9619.61        94.87 o                         
   1   0   4       1148.27       1176.73        10.04 o                         
   2   0   4       2295.75       2165.32        14.71 o                         
   3   0   4       2819.03       2845.09        19.73 o                         
   4   0   4        165.27        155.65         4.77 o                         
   5   0   4        212.98        215.03         6.32 o                         
   6   0   4          0.50          8.16         3.98 o                         
   7   0   4         18.41         16.45         6.29 o                         
   8   0   4         36.30         42.98         8.20 o                         
  -8   1   4          0.28          7.63         4.66 o                         
  -7   1   4         72.85         79.46         5.62 o                         
  -6   1   4        142.02        181.81         8.60 o                         
  -5   1   4          8.03         -1.43         3.31 o                         
  -4   1   4          7.92          0.61         2.50 o                         
  -3   1   4        786.98        852.67        10.60 o                         
  -2   1   4         14.70          7.01         1.04 o                         
  -1   1   4       8185.48       7915.68        27.18 o                         
   0   1   4      21842.38      21612.63        80.78 o                         
   1   1   4         10.55         49.34         3.62 o                         
   2   1   4        210.04        210.06         6.99 o                         
   3   1   4        373.38        442.68         5.95 o                         
   4   1   4          5.39          3.04         1.45 o                         
   5   1   4          0.39         -0.68         1.89 o                         
   6   1   4        111.40        109.79         4.62 o                         
   7   1   4         34.24         40.46         4.78 o                         
   8   1   4          0.05         -3.73         4.55 o                         
  -8   2   4         15.99         18.06         4.79 o                         
  -7   2   4         24.18         24.92         4.49 o                         
  -6   2   4          0.40          9.30         3.67 o                         
  -5   2   4        166.49        129.69         6.37 o                         
  -4   2   4         19.15         14.69         3.34 o                         
  -3   2   4        133.78        124.91         3.03 o                         
  -2   2   4       1051.32       1069.27         6.41 o                         
  -1   2   4       2321.25       2261.67         9.86 o                         
   0   2   4        393.26        381.87         7.46 o                         
   1   2   4       3865.19       3725.33        15.74 o                         
   2   2   4         15.26         15.71         1.82 o                         
   3   2   4       2127.20       2225.49        11.01 o                         
   4   2   4         31.67         32.97         2.16 o                         
   5   2   4         42.74         54.84         2.77 o                         
   6   2   4         24.50         20.42         3.16 o                         
   7   2   4         40.89         42.77         4.68 o                         
   8   2   4          0.03         -2.78         4.84 o                         
  -8   3   4          0.53          0.78         4.60 o                         
  -7   3   4         10.37          6.54         4.02 o                         
  -6   3   4        323.16        373.41        10.72 o                         
  -5   3   4        116.66         96.51         6.77 o                         
  -4   3   4        292.70        298.17         3.75 o                         
  -3   3   4        413.42        449.48         3.52 o                         
  -2   3   4         65.67         87.92         1.98 o                         
  -1   3   4       2737.05       2556.19        10.81 o                         
   0   3   4       3343.59       3445.61        15.45 o                         
   1   3   4       2841.05       2813.99        12.82 o                         
   2   3   4       1009.68        962.67         6.59 o                         
   3   3   4        115.75        144.12         3.29 o                         
   4   3   4        266.62        257.90         4.25 o                         
   5   3   4        430.75        454.54         5.85 o                         
   6   3   4         51.62         65.19         4.09 o                         
   7   3   4        104.73        121.06         6.82 o                         
   8   3   4          5.76          3.32         5.01 o                         
  -8   4   4          4.79         -3.44         4.78 o                         
  -7   4   4          8.28          9.75         4.00 o                         
  -6   4   4          7.93         12.70         4.06 o                         
  -5   4   4         15.66          8.58         1.52 o                         
  -4   4   4        465.55        494.00         5.27 o                         
  -3   4   4       1182.17       1101.20         6.61 o                         
  -2   4   4        610.34        575.08         4.39 o                         
  -1   4   4        654.98        608.04         4.13 o                         
   0   4   4        939.02        873.42         5.95 o                         
   1   4   4       5112.10       5162.22        21.74 o                         
   2   4   4       1333.84       1319.78         8.38 o                         
   3   4   4        860.77        853.25         7.13 o                         
   4   4   4        480.96        469.57         5.51 o                         
   5   4   4         52.18         51.91         3.09 o                         
   6   4   4          0.58         -2.61         2.61 o                         
   7   4   4          2.88          2.48         3.62 o                         
   8   4   4          0.04         -4.76         4.76 o                         
  -8   5   4          4.15          2.91         4.87 o                         
  -7   5   4         11.64         11.77         4.37 o                         
  -6   5   4         31.80         34.70         2.60 o                         
  -5   5   4        193.46        172.50         3.90 o                         
  -4   5   4        101.48        109.94         3.46 o                         
  -3   5   4        457.41        447.92         4.41 o                         
  -2   5   4        756.05        748.55         5.28 o                         
  -1   5   4        428.27        474.03         3.77 o                         
   0   5   4        895.51        905.27         6.34 o                         
   1   5   4       2460.27       2528.17        13.29 o                         
   2   5   4         16.37         25.72         1.64 o                         
   3   5   4        173.68        216.14         3.94 o                         
   4   5   4         71.03         63.20         2.72 o                         
   5   5   4          5.00          3.10         2.23 o                         
   6   5   4         55.88         47.76         3.90 o                         
   7   5   4          0.23         -2.83         3.76 o                         
   8   5   4          0.25         -4.06         4.06 o                         
  -8   6   4          1.02         -4.06         4.87 o                         
  -7   6   4          0.11          2.08         4.18 o                         
  -6   6   4          9.18         13.79         2.60 o                         
  -5   6   4          9.78         13.54         2.19 o                         
  -4   6   4          1.16          2.66         1.25 o                         
  -3   6   4        235.46        234.76         3.59 o                         
  -2   6   4         42.82         38.99         1.64 o                         
  -1   6   4         13.16         13.09         0.96 o                         
   0   6   4       1437.60       1410.25         8.54 o                         
   1   6   4        774.25        810.88         6.63 o                         
   2   6   4        168.28        169.71         3.69 o                         
   3   6   4        208.66        211.69         4.14 o                         
   4   6   4         25.43         21.79         2.24 o                         
   5   6   4         51.62         56.47         3.16 o                         
   6   6   4         41.06         29.25         3.64 o                         
   7   6   4         20.28         21.73         5.18 o                         
   8   6   4         19.92         18.59        13.88 o                         
  -8   7   4          0.16         -1.86         5.12 o                         
  -7   7   4         42.39         29.20         5.69 o                         
  -6   7   4        141.47        123.01         8.30 o                         
  -5   7   4        440.51        431.16         7.00 o                         
  -4   7   4         56.73         54.22         2.27 o                         
  -3   7   4         26.30         15.38         1.56 o                         
  -2   7   4        356.15        294.29         3.60 o                         
  -1   7   4         11.92         20.19         1.43 o                         
   0   7   4       1363.64       1371.27         8.53 o                         
   1   7   4         22.60         23.85         1.73 o                         
   2   7   4        487.73        488.25         5.60 o                         
   3   7   4         46.37         34.47         2.26 o                         
   4   7   4        174.05        194.98         4.63 o                         
   5   7   4          3.70         -0.82         2.25 o                         
   6   7   4          4.11          3.13         3.36 o                         
   7   7   4          0.07          2.72         3.90 o                         
  -7   8   4         13.33         14.56         3.88 o                         
  -6   8   4         51.07         50.38         4.14 o                         
  -5   8   4        157.58        166.79         4.40 o                         
  -4   8   4          3.21          3.95         1.32 o                         
  -3   8   4        118.94        119.37         2.88 o                         
  -2   8   4        590.12        550.62         4.94 o                         
  -1   8   4        998.32        989.39         7.08 o                         
   0   8   4        208.49        216.13         3.60 o                         
   1   8   4       1033.90       1033.37         8.32 o                         
   2   8   4        232.06        232.25         4.48 o                         
   3   8   4         65.91         60.73         2.96 o                         
   4   8   4        404.79        425.12         7.20 o                         
   5   8   4          3.83          1.36         2.39 o                         
   6   8   4         50.72         54.69         4.36 o                         
   7   8   4          7.01         10.28         4.54 o                         
  -7   9   4         27.92         29.52         4.64 o                         
  -6   9   4        210.88        223.09         7.39 o                         
  -5   9   4         21.05         25.97         2.13 o                         
  -4   9   4        261.56        270.94         4.26 o                         
  -3   9   4         74.14         71.53         2.50 o                         
  -2   9   4        668.53        718.12         6.24 o                         
  -1   9   4        634.85        678.04         6.33 o                         
   0   9   4       3777.24       3952.58        18.18 o                         
   1   9   4       1223.89       1157.53         8.57 o                         
   2   9   4         55.65         63.87         2.93 o                         
   3   9   4         47.37         42.21         2.71 o                         
   4   9   4          8.47          9.27         2.13 o                         
   5   9   4          0.07          0.79         2.68 o                         
   6   9   4         32.07         33.48         4.64 o                         
   7   9   4          5.97          4.81         4.96 o                         
  -7  10   4         25.05         26.74         4.78 o                         
  -6  10   4         26.49         30.22         3.64 o                         
  -5  10   4          9.96          9.23         1.98 o                         
  -4  10   4         61.24         56.27         2.41 o                         
  -3  10   4          1.69          2.16         1.57 o                         
  -2  10   4        257.05        278.21         4.29 o                         
  -1  10   4        558.33        606.92         6.25 o                         
   0  10   4         28.87         30.04         1.98 o                         
   1  10   4        282.83        294.99         4.70 o                         
   2  10   4         16.86         13.70         2.08 o                         
   3  10   4         84.70         76.13         3.58 o                         
   4  10   4          0.16          1.37         2.27 o                         
   5  10   4         70.69         64.71         4.05 o                         
   6  10   4         33.78         27.92         5.51 o                         
   7  10   4          0.59         -0.26         4.80 o                         
  -7  11   4         23.77         28.60         5.27 o                         
  -6  11   4         26.30         27.10         4.09 o                         
  -5  11   4         17.97         20.72         3.67 o                         
  -4  11   4         35.76         27.82         2.98 o                         
  -3  11   4        171.72        161.28         4.10 o                         
  -2  11   4         30.52         33.57         2.82 o                         
  -1  11   4        188.47        183.99         3.99 o                         
   0  11   4        111.94        149.25        13.74 o                         
   1  11   4        957.99       1024.95         8.57 o                         
   2  11   4         17.44         19.06         2.45 o                         
   3  11   4         40.52         37.61         3.13 o                         
   4  11   4        173.80        175.04         5.41 o                         
   5  11   4        130.56        142.42         6.53 o                         
   6  11   4          9.76         15.51         5.45 o                         
   7  11   4         11.56          6.44         5.02 o                         
  -7  12   4         22.09         30.93         5.69 o                         
  -6  12   4         15.13         13.50         3.89 o                         
  -5  12   4         12.93          9.18         3.40 o                         
  -4  12   4          0.11          4.34         2.89 o                         
  -3  12   4          9.95          9.66         2.60 o                         
  -2  12   4         50.36         48.82         3.27 o                         
  -1  12   4         32.35         33.13         2.50 o                         
   0  12   4         63.27         50.08         2.50 o                         
   1  12   4         59.05         64.67         3.74 o                         
   2  12   4         22.19         30.50         2.93 o                         
   3  12   4         57.33         51.78         3.66 o                         
   4  12   4         59.64         46.89         3.80 o                         
   5  12   4         23.00         22.18         4.56 o                         
   6  12   4          8.40          0.23         4.92 o                         
   7  12   4          3.75          0.54         5.55 o                         
  -7  13   4          0.08          0.60         5.01 o                         
  -6  13   4          0.66         -3.62         3.80 o                         
  -5  13   4          1.62         10.40         3.96 o                         
  -4  13   4        196.71        227.65         6.29 o                         
  -3  13   4        153.95        139.36         5.07 o                         
  -2  13   4         25.42         27.50         3.20 o                         
  -1  13   4         48.31         53.50         3.55 o                         
   0  13   4          0.43          0.24         1.65 o                         
   1  13   4          5.85          6.93         2.39 o                         
   2  13   4        514.24        517.46         8.88 o                         
   3  13   4        139.78        146.68         9.43 o                         
   4  13   4          2.62          0.70         3.10 o                         
   5  13   4         10.76          6.41         4.33 o                         
   6  13   4          7.15          4.50         5.69 o                         
   7  13   4          0.38         -6.02         6.35 o                         
  -7  14   4          0.46          2.20         5.46 o                         
  -6  14   4         11.02         14.09         4.67 o                         
  -5  14   4          9.83          8.56         4.25 o                         
  -4  14   4        631.25        651.70        12.51 o                         
  -3  14   4        659.29        699.48         9.72 o                         
  -2  14   4         82.25         81.86         4.74 o                         
  -1  14   4         12.59          6.62         2.45 o                         
   0  14   4         49.40         41.29         2.77 o                         
   1  14   4        100.86        100.81         4.82 o                         
   2  14   4        328.42        314.87         7.88 o                         
   3  14   4       1162.27       1278.39        16.23 o                         
   4  14   4         28.99         36.56         5.39 o                         
   5  14   4          1.25         -4.37         4.65 o                         
   6  14   4          0.10         -5.21         5.21 o                         
  -6  15   4          6.71          3.81         4.44 o                         
  -5  15   4         43.48         42.43         5.43 o                         
  -4  15   4         88.30        102.10         5.56 o                         
  -3  15   4        124.73        146.86         8.88 o                         
  -2  15   4          1.53         -1.13         2.96 o                         
  -1  15   4         19.10         20.26         3.29 o                         
   0  15   4         14.51         11.12         2.47 o                         
   1  15   4        230.94        252.10         7.56 o                         
   2  15   4         36.10         46.74         5.43 o                         
   3  15   4          9.72         12.92         3.72 o                         
   4  15   4          3.53          0.02         4.53 o                         
   5  15   4         11.11         13.27         5.94 o                         
   6  15   4          0.00         -0.80         5.94 o                         
  -6  16   4          6.26          1.10         4.64 o                         
  -5  16   4          0.08          0.44         4.51 o                         
  -4  16   4         21.96         22.72         4.29 o                         
  -3  16   4        114.81        122.42         6.15 o                         
  -2  16   4          7.88          2.46         4.11 o                         
  -1  16   4          9.47          8.34         3.52 o                         
   0  16   4         30.97         25.79         3.13 o                         
   1  16   4        271.05        256.06         8.08 o                         
   2  16   4        540.23        547.02        13.18 o                         
   3  16   4         31.88         24.91         4.63 o                         
   4  16   4         30.48         24.72         7.44 o                         
   5  16   4          1.67          0.97         5.48 o                         
   6  16   4         25.65         14.19         6.77 o                         
  -6  17   4         13.40         12.28         5.24 o                         
  -5  17   4          0.58          0.52         4.60 o                         
  -4  17   4          9.19         11.41         4.18 o                         
  -3  17   4         30.04         40.69         4.89 o                         
  -2  17   4         40.13         54.70         5.88 o                         
  -1  17   4         42.76         40.75         4.61 o                         
   0  17   4         18.92         13.60         3.33 o                         
   1  17   4        158.26        181.96        10.25 o                         
   2  17   4        147.87        130.43        10.07 o                         
   3  17   4          0.95         -1.25         4.38 o                         
   4  17   4         35.72         28.25         6.18 o                         
   5  17   4         48.11         49.52         7.78 o                         
   6  17   4          2.83         -2.20         6.44 o                         
  -5  18   4          6.66          3.05         5.02 o                         
  -4  18   4          2.01          4.73         4.39 o                         
  -3  18   4         17.75         33.79         4.59 o                         
  -2  18   4         24.02         29.40         5.30 o                         
  -1  18   4         50.73         43.35         5.49 o                         
   0  18   4          0.04         -2.68         2.68 o                         
   1  18   4          4.65          5.65         3.67 o                         
   2  18   4          0.04         -3.70         3.70 o                         
   3  18   4          0.52         -4.51         5.09 o                         
   4  18   4          0.80         -5.24         5.24 o                         
   5  18   4         81.60         94.49        10.62 o                         
  -5  19   4          4.27         -0.19         4.85 o                         
  -4  19   4         31.07         27.64         5.35 o                         
  -3  19   4          2.87         -0.92         3.78 o                         
  -2  19   4         14.00         17.19         4.90 o                         
  -1  19   4        155.27        173.28         8.45 o                         
   0  19   4         11.59          7.65         3.30 o                         
   1  19   4          3.18         -0.42         3.36 o                         
   2  19   4         50.35         36.38         5.24 o                         
   3  19   4          1.03         -4.04         4.04 o                         
   4  19   4         18.46         10.38         6.78 o                         
   5  19   4          0.15         -0.56         5.57 o                         
  -5  20   4          0.45         -5.10         5.10 o                         
  -4  20   4          3.94         -4.68         4.68 o                         
  -3  20   4          1.43          0.11         4.58 o                         
  -2  20   4          6.00          5.07         4.63 o                         
  -1  20   4         95.60        114.99        10.07 o                         
   0  20   4         57.11         37.96         6.93 o                         
   1  20   4          0.02         -3.41         3.41 o                         
   2  20   4          2.73         -4.23         4.23 o                         
   3  20   4         11.54          1.62         5.97 o                         
   4  20   4         16.16         13.89         7.06 o                         
   5  20   4          3.38          9.44         7.10 o                         
  -4  21   4          2.06         -5.06         5.06 o                         
  -3  21   4          9.46         -4.95         4.95 o                         
  -2  21   4          0.59          0.91         4.70 o                         
  -1  21   4          9.00          6.19         5.27 o                         
   0  21   4          0.93         -1.60         4.51 o                         
   1  21   4         20.52          1.01         4.75 o                         
   2  21   4          1.92         -4.88         4.88 o                         
   3  21   4          0.27         -4.89         4.89 o                         
   4  21   4          0.15         -4.96         5.81 o                         
  -4  22   4          2.13         -5.44         5.44 o                         
  -3  22   4          0.68         -4.24         5.30 o                         
  -2  22   4         28.39         16.48         5.44 o                         
  -1  22   4         72.42         63.81         6.66 o                         
   0  22   4          0.01         -4.67         4.67 o                         
   1  22   4         14.88         -5.17         5.17 o                         
   2  22   4          0.00         -6.03         6.03 o                         
   3  22   4          2.25         -8.35         8.72 o                         
   4  22   4          5.05          4.82         6.30 o                         
  -3  23   4          1.71         -5.45         5.45 o                         
  -2  23   4          3.81         -1.71         5.13 o                         
  -1  23   4         42.71         41.12         6.32 o                         
   0  23   4         19.61         15.11         7.80 o                         
   1  23   4          0.03         -2.52         5.58 o                         
   2  23   4          7.24          4.20         7.04 o                         
   3  23   4          3.40         -6.61         6.61 o                         
  -2  24   4          0.00         -5.30         5.30 o                         
  -1  24   4         16.21         14.57         5.68 o                         
   0  24   4         23.83          3.62         7.52 o                         
   1  24   4          5.12         -7.29         9.17 o                         
   2  24   4          0.93          4.24         6.91 o                         
  -1  25   4          0.34         -4.63         6.05 o                         
   0  25   4          2.13         -0.94         9.66 o                         
   1  25   4          0.72         -5.28         5.93 o                         
  -8   1   5          3.64          8.98         3.94 o                         
  -7   1   5         95.54         94.84         5.69 o                         
  -6   1   5         25.92         23.98         3.94 o                         
  -5   1   5          1.14         -2.95         2.95 o                         
  -4   1   5         20.19         17.45         2.66 o                         
  -3   1   5        373.77        384.04         3.15 o                         
  -2   1   5        183.19        179.73         2.88 o                         
  -1   1   5       2360.85       2166.93         9.75 o                         
   0   1   5       1633.79       1649.41         8.41 o                         
   1   1   5       1376.16       1364.01         8.47 o                         
   2   1   5         42.99         28.30         1.64 o                         
   3   1   5        425.58        439.30         4.84 o                         
   4   1   5         43.55         41.59         2.42 o                         
   5   1   5        149.88        154.11         4.12 o                         
   6   1   5         97.33        108.09         5.45 o                         
   7   1   5          0.87          2.96         4.32 o                         
   8   1   5          0.52         -2.25         4.96 o                         
  -8   2   5          6.52          8.52         3.86 o                         
  -7   2   5         33.01         26.88         4.41 o                         
  -6   2   5         36.22         17.56         3.81 o                         
  -5   2   5         11.80         10.57         3.59 o                         
  -4   2   5          3.86          1.47         0.82 o                         
  -3   2   5        313.89        303.59         2.94 o                         
  -2   2   5       2292.74       2148.13        10.68 o                         
  -1   2   5        284.01        284.55         5.96 o                         
   0   2   5        726.00        795.43         5.54 o                         
   1   2   5         25.39         29.21         1.54 o                         
   2   2   5        281.41        271.16         3.97 o                         
   3   2   5          0.18         -0.06         1.32 o                         
   4   2   5        320.95        342.42         4.85 o                         
   5   2   5        188.15        203.82         4.64 o                         
   6   2   5         98.57         98.72         4.67 o                         
   7   2   5        123.79        124.43         6.79 o                         
   8   2   5          3.43          3.71         4.87 o                         
  -8   3   5         10.99         15.16         4.73 o                         
  -7   3   5         23.42         22.21         4.27 o                         
  -6   3   5         29.01         29.39         4.32 o                         
  -5   3   5        101.71         82.95         5.73 o                         
  -4   3   5         14.76         17.77         1.78 o                         
  -3   3   5        567.73        473.69         4.09 o                         
  -2   3   5        426.79        429.91         5.15 o                         
  -1   3   5        782.58        746.89         5.32 o                         
   0   3   5        198.16        197.93         2.88 o                         
   1   3   5        716.24        768.35         6.38 o                         
   2   3   5        189.66        186.58         3.65 o                         
   3   3   5          0.72          2.54         1.51 o                         
   4   3   5        542.45        570.06         6.02 o                         
   5   3   5         31.47         29.58         2.76 o                         
   6   3   5         17.33         14.62         3.26 o                         
   7   3   5         67.03         74.26         5.37 o                         
   8   3   5          7.85          6.96         6.62 o                         
  -8   4   5          9.98         10.79         4.85 o                         
  -7   4   5         52.41         56.31         5.33 o                         
  -6   4   5        108.61         91.85         5.79 o                         
  -5   4   5        131.72        105.91         2.97 o                         
  -4   4   5        353.29        374.37         4.85 o                         
  -3   4   5          4.56          3.16         1.07 o                         
  -2   4   5        173.06        157.71         2.59 o                         
  -1   4   5        838.33        809.22         5.43 o                         
   0   4   5        673.24        687.28         5.34 o                         
   1   4   5       3485.55       3403.68        16.25 o                         
   2   4   5        792.24        792.90         6.60 o                         
   3   4   5         27.18         27.04         1.92 o                         
   4   4   5        136.81        132.22         4.59 o                         
   5   4   5         42.75         34.70         2.91 o                         
   6   4   5         14.18         12.07         3.08 o                         
   7   4   5          2.01          0.91         3.88 o                         
  -8   5   5          0.20         -1.74         4.91 o                         
  -7   5   5         10.31         11.50         4.31 o                         
  -6   5   5         97.91         93.98         7.03 o                         
  -5   5   5        232.50        243.45         4.46 o                         
  -4   5   5        177.70        194.29         2.71 o                         
  -3   5   5          0.36          1.75         0.96 o                         
  -2   5   5        184.25        165.07         2.69 o                         
  -1   5   5        150.96        141.94         2.29 o                         
   0   5   5       2084.61       2022.11        10.37 o                         
   1   5   5       2721.55       2666.88        13.40 o                         
   2   5   5       3116.37       3179.18        15.96 o                         
   3   5   5         63.36         66.29         3.04 o                         
   4   5   5          0.87          1.04         1.90 o                         
   5   5   5        174.72        175.57         4.56 o                         
   6   5   5         17.16          8.89         3.04 o                         
   7   5   5          1.08         -2.41         3.63 o                         
  -8   6   5          1.42          0.25         5.16 o                         
  -7   6   5         19.22         23.66         5.79 o                         
  -6   6   5         33.59         27.83         2.66 o                         
  -5   6   5        344.65        356.57         5.78 o                         
  -4   6   5         28.75         27.75         1.64 o                         
  -3   6   5        778.76        793.45         6.28 o                         
  -2   6   5          4.01          2.52         1.16 o                         
  -1   6   5       1929.08       1802.40         9.25 o                         
   0   6   5        605.90        623.27         5.25 o                         
   1   6   5        830.97        895.56         7.73 o                         
   2   6   5        355.91        368.02         4.88 o                         
   3   6   5        957.25       1042.03         9.88 o                         
   4   6   5         24.99         18.85         2.28 o                         
   5   6   5          0.09         -2.12         2.12 o                         
   6   6   5         24.34         18.38         3.55 o                         
   7   6   5         24.39         21.43         5.29 o                         
  -7   7   5          8.07         13.62         5.29 o                         
  -6   7   5        106.13         95.60         6.26 o                         
  -5   7   5         93.43         96.19         3.60 o                         
  -4   7   5        213.00        199.33         3.48 o                         
  -3   7   5         26.88         26.17         1.71 o                         
  -2   7   5         50.89         37.47         1.79 o                         
  -1   7   5       1572.91       1581.00         8.72 o                         
   0   7   5         17.24         17.23         1.66 o                         
   1   7   5         64.68         58.32         3.17 o                         
   2   7   5       1654.25       1735.68        11.07 o                         
   3   7   5         22.74         23.25         2.24 o                         
   4   7   5          0.08         -0.58         2.12 o                         
   5   7   5         20.21         16.10         2.75 o                         
   6   7   5         23.38         21.76         4.20 o                         
   7   7   5          0.93          0.81         4.41 o                         
  -7   8   5         54.08         53.32         6.84 o                         
  -6   8   5          7.33         12.39         3.27 o                         
  -5   8   5          4.62          4.27         1.50 o                         
  -4   8   5         31.93         32.07         2.01 o                         
  -3   8   5         74.50         76.60         2.52 o                         
  -2   8   5        131.69        146.01         2.91 o                         
  -1   8   5        210.51        215.49         3.19 o                         
   0   8   5       3599.24       3674.51        17.32 o                         
   1   8   5        748.13        724.44         6.71 o                         
   2   8   5       1491.74       1554.28        11.30 o                         
   3   8   5         43.27         38.87         2.87 o                         
   4   8   5        151.07        154.66         5.10 o                         
   5   8   5        183.01        195.13         6.12 o                         
   6   8   5        193.66        174.12        13.23 o                         
   7   8   5         28.63         39.87         5.82 o                         
  -7   9   5          1.24         10.64         5.41 o                         
  -6   9   5          8.14          8.52         3.80 o                         
  -5   9   5          5.53          7.46         1.91 o                         
  -4   9   5          3.47          6.33         1.82 o                         
  -3   9   5        384.50        360.73         4.77 o                         
  -2   9   5        153.54        156.11         3.43 o                         
  -1   9   5        735.88        794.22         6.59 o                         
   0   9   5         22.22         34.13         2.33 o                         
   1   9   5        192.41        227.65         4.33 o                         
   2   9   5         84.11         71.58         3.27 o                         
   3   9   5         73.44         67.23         3.36 o                         
   4   9   5         98.54         97.54         5.28 o                         
   5   9   5         43.48         34.78         3.82 o                         
   6   9   5         32.97         40.15         4.91 o                         
   7   9   5          0.44          1.73         4.78 o                         
  -7  10   5         41.30         36.21         5.16 o                         
  -6  10   5         71.58         79.13         4.66 o                         
  -5  10   5        114.87        110.05         4.26 o                         
  -4  10   5        286.43        279.88         4.76 o                         
  -3  10   5         23.63         25.99         1.89 o                         
  -2  10   5       1108.41       1104.16         9.26 o                         
  -1  10   5          3.49          1.68         1.53 o                         
   0  10   5       3620.22       3698.48        18.16 o                         
   1  10   5        582.77        590.44         6.50 o                         
   2  10   5        181.38        183.29         5.21 o                         
   3  10   5         85.95         83.36         3.90 o                         
   4  10   5        101.69         98.71         4.87 o                         
   5  10   5         66.21         75.72         5.27 o                         
   6  10   5         78.41         72.96         6.56 o                         
   7  10   5         48.64         59.01         6.66 o                         
  -7  11   5         19.99         28.61         5.45 o                         
  -6  11   5         10.64         13.65         3.09 o                         
  -5  11   5         46.97         70.16         4.87 o                         
  -4  11   5         12.45         15.82         2.45 o                         
  -3  11   5          7.08         14.77         2.05 o                         
  -2  11   5         60.60         69.12         3.18 o                         
  -1  11   5        340.98        373.07         5.82 o                         
   0  11   5        168.80        166.77         4.10 o                         
   1  11   5         66.93         62.29         3.07 o                         
   2  11   5        544.34        567.55         7.52 o                         
   3  11   5        227.30        228.58         6.85 o                         
   4  11   5         59.58         71.68         5.28 o                         
   5  11   5         41.25         32.17         4.89 o                         
   6  11   5          1.65          2.10         5.35 o                         
   7  11   5         16.20         16.87         5.57 o                         
  -7  12   5         20.86         16.73         5.14 o                         
  -6  12   5         22.07         20.20         4.13 o                         
  -5  12   5        188.66        206.95         7.64 o                         
  -4  12   5        211.37        242.76         5.18 o                         
  -3  12   5        359.79        360.57         6.56 o                         
  -2  12   5          7.32         17.47         3.40 o                         
  -1  12   5        267.93        299.29         6.69 o                         
   0  12   5         86.71         88.89         3.47 o                         
   1  12   5          3.71          5.67         2.24 o                         
   2  12   5         29.31         38.57         3.51 o                         
   3  12   5         14.10         13.43         3.41 o                         
   4  12   5         84.60         74.66         4.91 o                         
   5  12   5          3.58          1.24         4.32 o                         
   6  12   5          4.49         13.13         5.65 o                         
   7  12   5          8.45         -0.04         5.31 o                         
  -7  13   5          4.54          2.76         4.95 o                         
  -6  13   5         19.38         16.93         4.32 o                         
  -5  13   5         74.17         78.11         5.68 o                         
  -4  13   5        173.93        191.32         6.36 o                         
  -3  13   5        166.64        171.12         5.33 o                         
  -2  13   5        368.00        385.19         7.01 o                         
  -1  13   5        145.33        174.11         5.24 o                         
   0  13   5         94.39         81.24         3.94 o                         
   1  13   5          1.41          5.72         2.56 o                         
   2  13   5         76.36         93.06         5.09 o                         
   3  13   5         36.65         54.83         4.76 o                         
   4  13   5          1.79          0.69         3.66 o                         
   5  13   5         24.87         11.36         4.84 o                         
   6  13   5          1.70         -3.64         5.26 o                         
  -6  14   5          6.54          7.61         4.35 o                         
  -5  14   5          5.22         19.52         4.58 o                         
  -4  14   5         13.82         29.19         4.09 o                         
  -3  14   5        813.09        882.24        10.76 o                         
  -2  14   5        319.66        333.83         6.80 o                         
  -1  14   5        260.66        278.73         6.76 o                         
   0  14   5          2.19          0.80         1.87 o                         
   1  14   5        168.29        178.43         6.64 o                         
   2  14   5        157.63        181.35         7.70 o                         
   3  14   5        593.45        638.32        12.11 o                         
   4  14   5          1.81         -4.35         4.35 o                         
   5  14   5          4.36         -0.12         4.36 o                         
   6  14   5          8.28          5.63         5.93 o                         
  -6  15   5         15.46         14.65         4.69 o                         
  -5  15   5         11.21         17.02         4.68 o                         
  -4  15   5         72.49         70.79         5.15 o                         
  -3  15   5        189.03        220.97         6.42 o                         
  -2  15   5          1.09          0.49         3.13 o                         
  -1  15   5          1.30          0.04         3.02 o                         
   0  15   5         59.54         58.52         3.67 o                         
   1  15   5         17.11         16.32         3.58 o                         
   2  15   5         21.12         35.35         4.37 o                         
   3  15   5        550.47        597.05        12.30 o                         
   4  15   5          6.10         -2.81         4.88 o                         
   5  15   5          1.85         -1.30         4.77 o                         
   6  15   5         11.48         17.67         6.83 o                         
  -6  16   5          7.58          9.21         4.81 o                         
  -5  16   5         71.27         75.08         6.39 o                         
  -4  16   5         66.94         62.63         5.56 o                         
  -3  16   5         19.55         32.44         4.18 o                         
  -2  16   5         22.56         25.64         4.06 o                         
  -1  16   5          8.27         -1.84         3.27 o                         
   0  16   5          2.69          2.30         2.37 o                         
   1  16   5         65.38         70.56         5.20 o                         
   2  16   5         96.85         84.35         5.21 o                         
   3  16   5          0.56          3.91         5.10 o                         
   4  16   5        128.47        124.62        11.02 o                         
   5  16   5          0.29         -0.06         5.66 o                         
   6  16   5          0.04         -3.51         6.58 o                         
  -6  17   5          7.25         10.96         5.33 o                         
  -5  17   5         30.51         44.55         6.01 o                         
  -4  17   5          8.42          9.58         4.48 o                         
  -3  17   5        613.30        682.04        12.27 o                         
  -2  17   5        145.81        142.18         7.45 o                         
  -1  17   5        101.56         95.03         6.09 o                         
   0  17   5         17.59         15.27         2.94 o                         
   1  17   5        408.74        429.35         9.50 o                         
   2  17   5          4.48         -3.79         3.79 o                         
   3  17   5        119.46        108.07        11.89 o                         
   4  17   5         30.58         26.57         6.34 o                         
   5  17   5         12.91          8.72         6.11 o                         
  -5  18   5         37.37         36.91         6.02 o                         
  -4  18   5          5.28          4.86         4.31 o                         
  -3  18   5         25.12         26.79         4.82 o                         
  -2  18   5        119.68        124.79         7.93 o                         
  -1  18   5        111.07        110.91         7.12 o                         
   0  18   5        271.68        278.62         9.23 o                         
   1  18   5         49.53         45.56         4.58 o                         
   2  18   5          1.76         -3.35         3.35 o                         
   3  18   5         59.34         47.42         7.27 o                         
   4  18   5          5.76          0.99         8.36 o                         
   5  18   5         10.74          4.94         8.23 o                         
  -5  19   5          0.93          0.44         5.33 o                         
  -4  19   5          7.54         -4.44         4.44 o                         
  -3  19   5          9.92         12.84         4.59 o                         
  -2  19   5          1.12          0.51         4.89 o                         
  -1  19   5        337.25        361.75        11.90 o                         
   0  19   5        211.83        218.80         8.77 o                         
   1  19   5          5.84         -3.19         3.19 o                         
   2  19   5          0.26         -3.96         3.96 o                         
   3  19   5          0.70         -4.46         5.02 o                         
   4  19   5          0.88         -3.86         6.38 o                         
   5  19   5         32.82         38.02        11.64 o                         
  -5  20   5          2.15         -1.65         5.37 o                         
  -4  20   5          0.10         -2.67         5.11 o                         
  -3  20   5          0.33         -2.12         4.88 o                         
  -2  20   5         85.98         97.87         7.63 o                         
  -1  20   5         58.31         71.75         6.96 o                         
   0  20   5          8.91          3.56         4.70 o                         
   1  20   5          0.63         -4.65         4.65 o                         
   2  20   5          2.15         -3.67         3.67 o                         
   3  20   5          7.03         -4.35         4.35 o                         
   4  20   5          1.29         -5.78         5.78 o                         
  -4  21   5          0.12         -5.26         5.26 o                         
  -3  21   5         17.13          7.95         5.09 o                         
  -2  21   5          2.50          0.06         5.33 o                         
  -1  21   5          4.18          5.62         5.32 o                         
   0  21   5         64.15         78.62         7.21 o                         
   1  21   5          0.70         -5.27         5.27 o                         
   2  21   5          0.07         -4.91         4.91 o                         
   3  21   5          3.30         -3.04         5.18 o                         
   4  21   5         18.12         15.43         7.02 o                         
  -4  22   5          0.17         -5.82         5.82 o                         
  -3  22   5          4.25         -0.16         5.09 o                         
  -2  22   5          1.67         -4.89         4.89 o                         
  -1  22   5          6.55         -3.68         5.53 o                         
   0  22   5          0.31          0.75         5.79 o                         
   1  22   5          2.55         -6.65         6.93 o                         
   2  22   5          8.80         -1.00         6.48 o                         
   3  22   5          2.39         -6.09         6.09 o                         
  -3  23   5          3.05         -5.17         5.17 o                         
  -2  23   5          2.37         -4.40         5.38 o                         
  -1  23   5          0.62         -5.13         5.16 o                         
   0  23   5         10.79         -0.33         5.87 o                         
   1  23   5          8.89          0.97         5.05 o                         
   2  23   5          0.20         -6.56         6.56 o                         
   3  23   5          0.24         -6.02         6.02 o                         
  -2  24   5          1.73         -5.76         5.76 o                         
  -1  24   5         12.27         11.90         6.36 o                         
   0  24   5          5.91         -5.34         7.15 o                         
   1  24   5          5.35          1.89         6.08 o                         
   2  24   5          7.48         -2.79         6.58 o                         
  -1  25   5          0.61         -7.85        16.75 o                         
   0  25   5          2.19         -0.34         6.51 o                         
  -8   0   6          0.76          2.04         5.20 o                         
  -7   0   6         44.26         60.34         7.49 o                         
  -6   0   6         26.71         21.83         6.27 o                         
  -5   0   6         70.45         63.76         6.71 o                         
  -4   0   6         52.45         41.52         5.54 o                         
  -3   0   6          2.21          4.47         1.61 o                         
  -2   0   6       3465.33       3462.56        27.93 o                         
  -1   0   6        573.01        536.76         6.31 o                         
   0   0   6        307.20        352.45         9.09 o                         
   1   0   6        142.96        136.47         4.38 o                         
   2   0   6         13.69         11.16         2.01 o                         
   3   0   6        323.56        324.95         6.89 o                         
   4   0   6        157.58        188.71         5.59 o                         
   5   0   6        176.58        195.26         6.53 o                         
   6   0   6         65.32         60.45         6.65 o                         
   7   0   6         41.32         53.05         8.37 o                         
  -8   1   6          0.21          3.58         3.81 o                         
  -7   1   6         14.02         24.94         4.21 o                         
  -6   1   6          1.33          0.54         3.30 o                         
  -5   1   6         61.92         74.29         5.28 o                         
  -4   1   6          6.30          3.05         1.08 o                         
  -3   1   6        146.63        130.64         2.46 o                         
  -2   1   6         14.07         26.72         4.96 o                         
  -1   1   6       1850.91       1879.10         9.20 o                         
   0   1   6       1807.60       1829.07         9.69 o                         
   1   1   6        212.57        193.65         3.50 o                         
   2   1   6        110.95        106.59         2.89 o                         
   3   1   6        170.41        165.16         3.34 o                         
   4   1   6        135.43        125.34         4.13 o                         
   5   1   6         63.95         68.55         3.43 o                         
   6   1   6         63.85         60.12         4.49 o                         
   7   1   6          4.61          1.89         4.14 o                         
  -8   2   6          0.17          3.08         4.00 o                         
  -7   2   6         48.91         42.89         4.75 o                         
  -6   2   6          3.33          0.53         3.56 o                         
  -5   2   6         19.06         14.52         3.74 o                         
  -4   2   6        288.38        295.19         3.79 o                         
  -3   2   6        152.73        183.84         2.84 o                         
  -2   2   6        410.80        398.99         4.00 o                         
  -1   2   6        109.12        102.93         2.92 o                         
   0   2   6        287.13        303.33         3.84 o                         
   1   2   6          0.02         -0.40         1.14 o                         
   2   2   6       1069.13       1059.24         8.05 o                         
   3   2   6         14.66          5.50         1.78 o                         
   4   2   6         29.64         36.25         2.47 o                         
   5   2   6        266.10        296.42         5.87 o                         
   6   2   6         15.23          9.40         3.13 o                         
   7   2   6          1.13          5.23         4.42 o                         
  -8   3   6         29.64         28.83         4.81 o                         
  -7   3   6          2.61          9.15         3.65 o                         
  -6   3   6         96.89         87.51         5.70 o                         
  -5   3   6         53.27         55.37         4.81 o                         
  -4   3   6         80.73         81.58         3.07 o                         
  -3   3   6         27.71         29.77         1.64 o                         
  -2   3   6        284.17        254.82         3.26 o                         
  -1   3   6         26.11         20.01         1.46 o                         
   0   3   6       3969.15       4104.88        17.06 o                         
   1   3   6        945.51        976.14         7.96 o                         
   2   3   6        213.99        218.48         4.28 o                         
   3   3   6          0.09         -0.49         1.70 o                         
   4   3   6        341.91        363.99         6.16 o                         
   5   3   6        446.91        482.48         7.32 o                         
   6   3   6          0.39         -2.98         2.98 o                         
   7   3   6         25.17         17.44         5.17 o                         
  -8   4   6          1.93         -1.77         4.15 o                         
  -7   4   6          7.05         15.04         3.84 o                         
  -6   4   6          9.91         16.63         3.86 o                         
  -5   4   6        113.41        117.41         3.62 o                         
  -4   4   6         83.66         73.20         1.87 o                         
  -3   4   6         73.35         69.73         2.32 o                         
  -2   4   6        300.27        253.00         3.34 o                         
  -1   4   6          3.17         10.70         1.41 o                         
   0   4   6       2718.45       2812.30        13.85 o                         
   1   4   6        369.08        419.63         5.14 o                         
   2   4   6        491.98        510.69         5.76 o                         
   3   4   6          7.75          3.96         2.00 o                         
   4   4   6         80.98         90.41         3.85 o                         
   5   4   6         38.02         38.39         2.94 o                         
   6   4   6         13.31         12.13         3.34 o                         
   7   4   6         30.67         30.16         5.78 o                         
  -7   5   6          7.21          5.00         3.71 o                         
  -6   5   6        166.75        159.24         8.16 o                         
  -5   5   6        250.53        221.40         4.36 o                         
  -4   5   6         60.64         61.62         2.12 o                         
  -3   5   6        100.20        112.85         2.72 o                         
  -2   5   6        643.84        651.95         5.32 o                         
  -1   5   6       2415.98       2326.96        12.20 o                         
   0   5   6        144.76        187.12         3.37 o                         
   1   5   6       1846.50       1919.81        11.61 o                         
   2   5   6        501.62        493.72         5.43 o                         
   3   5   6        233.90        214.89         5.21 o                         
   4   5   6         40.73         44.95         2.93 o                         
   5   5   6         38.22         34.64         3.01 o                         
   6   5   6         12.21         10.74         3.60 o                         
   7   5   6         77.62         88.07         6.67 o                         
  -7   6   6          1.22          2.11         4.44 o                         
  -6   6   6          0.02          4.33         1.91 o                         
  -5   6   6         23.28         25.53         2.86 o                         
  -4   6   6        454.55        453.62         4.69 o                         
  -3   6   6          5.50          6.45         1.46 o                         
  -2   6   6        496.57        472.01         4.78 o                         
  -1   6   6        374.13        397.63         4.40 o                         
   0   6   6          0.14          2.25         1.31 o                         
   1   6   6       1514.60       1522.70        10.70 o                         
   2   6   6         70.65         61.00         2.51 o                         
   3   6   6         20.75         16.63         2.13 o                         
   4   6   6          0.23         -2.35         2.35 o                         
   5   6   6          0.06         -2.40         2.40 o                         
   6   6   6          4.82         -1.92         3.26 o                         
   7   6   6          0.25          5.96         4.61 o                         
  -7   7   6         10.36          5.88         4.40 o                         
  -6   7   6         68.93         56.58         4.29 o                         
  -5   7   6         44.35         43.59         3.07 o                         
  -4   7   6        115.59        100.95         3.09 o                         
  -3   7   6          0.95          0.49         1.42 o                         
  -2   7   6        301.73        314.03         4.14 o                         
  -1   7   6       1169.72       1223.03         7.62 o                         
   0   7   6        540.93        637.89         5.41 o                         
   1   7   6        809.35        808.59         7.71 o                         
   2   7   6       1059.94       1054.48         8.74 o                         
   3   7   6         83.46         83.57         3.44 o                         
   4   7   6         20.72         16.40         2.71 o                         
   5   7   6        175.41        148.69         5.51 o                         
   6   7   6          9.87          8.46         4.06 o                         
   7   7   6          4.76         -3.16         4.98 o                         
  -7   8   6          5.66          9.34         4.61 o                         
  -6   8   6          7.94          2.17         2.92 o                         
  -5   8   6         44.21         40.18         2.19 o                         
  -4   8   6          0.74          1.99         1.54 o                         
  -3   8   6          3.05          2.22         1.57 o                         
  -2   8   6       1302.45       1247.56         8.22 o                         
  -1   8   6         62.99         57.05         2.07 o                         
   0   8   6       1102.54       1094.36         7.51 o                         
   1   8   6          2.44         -0.17         1.54 o                         
   2   8   6         23.95         35.85         2.66 o                         
   3   8   6        233.33        242.45         5.62 o                         
   4   8   6         28.26         29.43         3.16 o                         
   5   8   6         21.88         20.70         3.09 o                         
   6   8   6          8.30         -0.46         3.86 o                         
   7   8   6          1.49         -1.76         4.60 o                         
  -7   9   6          1.76         -0.07         5.68 o                         
  -6   9   6          8.49          7.30         3.55 o                         
  -5   9   6         58.97         48.86         3.12 o                         
  -4   9   6        309.23        296.24         5.61 o                         
  -3   9   6        293.08        316.95         5.16 o                         
  -2   9   6        347.46        340.42         4.60 o                         
  -1   9   6         74.15         97.78         2.65 o                         
   0   9   6         98.31        113.26         5.34 o                         
   1   9   6          1.75         -1.50         1.50 o                         
   2   9   6        298.66        293.86         6.32 o                         
   3   9   6          7.37          9.78         2.53 o                         
   4   9   6        360.93        399.97         8.22 o                         
   5   9   6          2.67         -2.53         3.52 o                         
   6   9   6         10.43          5.35         4.24 o                         
   7   9   6         10.43         17.66         5.51 o                         
  -7  10   6          0.70         -0.83         5.65 o                         
  -6  10   6          8.03          7.43         3.89 o                         
  -5  10   6        108.05        105.62         5.79 o                         
  -4  10   6        155.36        187.71         4.72 o                         
  -3  10   6        660.77        675.94         7.85 o                         
  -2  10   6          7.71         18.57         2.18 o                         
  -1  10   6         45.92         60.35         3.15 o                         
   0  10   6        306.25        300.83         4.84 o                         
   1  10   6        189.02        207.47         5.43 o                         
   2  10   6         71.85         70.99         7.02 o                         
   3  10   6          5.64         12.74         3.16 o                         
   4  10   6        152.24        187.44         7.13 o                         
   5  10   6         19.74          8.46         4.44 o                         
   6  10   6          5.24         -1.50         4.28 o                         
   7  10   6          0.36          4.97         4.74 o                         
  -7  11   6         19.26         24.72         5.37 o                         
  -6  11   6          2.03          1.50         3.06 o                         
  -5  11   6         20.74         21.45         3.61 o                         
  -4  11   6          0.80          5.30         2.06 o                         
  -3  11   6         19.14         49.77         4.08 o                         
  -2  11   6       1246.83       1257.81        10.90 o                         
  -1  11   6       1338.57       1401.97        11.11 o                         
   0  11   6        131.95        160.22         4.31 o                         
   1  11   6         61.27         53.65         3.49 o                         
   2  11   6       1200.63       1208.06        15.07 o                         
   3  11   6          7.10         10.18         3.36 o                         
   4  11   6        319.34        369.94         9.05 o                         
   5  11   6         12.54          8.63         4.90 o                         
   6  11   6         33.20         27.88         6.06 o                         
   7  11   6         26.77         31.60         6.14 o                         
  -7  12   6         10.39         14.51         5.61 o                         
  -6  12   6         19.86         25.23         4.01 o                         
  -5  12   6        304.57        337.11         9.55 o                         
  -4  12   6         81.86         93.14         5.33 o                         
  -3  12   6        201.71        203.77         5.27 o                         
  -2  12   6       1217.90       1259.76        11.31 o                         
  -1  12   6        404.69        437.74         6.79 o                         
   0  12   6       1112.88       1092.38        10.27 o                         
   1  12   6        112.94        102.50         4.63 o                         
   2  12   6       1007.20       1067.79        12.09 o                         
   3  12   6         21.37         25.78         4.71 o                         
   4  12   6        101.70         89.91         6.92 o                         
   5  12   6          0.75         -4.69         4.69 o                         
   6  12   6         39.59         38.22         5.93 o                         
  -6  13   6          1.74          0.52         3.74 o                         
  -5  13   6         79.74         94.01         6.25 o                         
  -4  13   6        542.12        626.57         9.78 o                         
  -3  13   6         41.38         43.13         3.23 o                         
  -2  13   6        207.10        224.69         5.67 o                         
  -1  13   6        157.40        152.46         4.77 o                         
   0  13   6         87.29         92.93         4.51 o                         
   1  13   6        513.45        517.17         9.29 o                         
   2  13   6        187.15        246.03         8.03 o                         
   3  13   6       1002.59       1073.55        15.34 o                         
   4  13   6         37.28         30.48         4.90 o                         
   5  13   6         30.30         26.10         5.54 o                         
   6  13   6         14.05         12.74         6.86 o                         
  -6  14   6         17.19         19.61         4.68 o                         
  -5  14   6         28.44         36.73         5.05 o                         
  -4  14   6         95.29        125.07         6.03 o                         
  -3  14   6         10.42         11.20         2.95 o                         
  -2  14   6         44.37         41.83         3.14 o                         
  -1  14   6          1.66          3.70         2.47 o                         
   0  14   6         53.24         59.42         3.72 o                         
   1  14   6         50.24         55.77         4.45 o                         
   2  14   6       1028.03       1136.87        17.27 o                         
   3  14   6          5.56         11.87         4.04 o                         
   4  14   6         12.36          5.43         4.38 o                         
   5  14   6          7.44          0.24         4.80 o                         
   6  14   6         12.23          5.63         6.47 o                         
  -6  15   6         25.25         40.43         5.57 o                         
  -5  15   6        100.23        103.17         7.40 o                         
  -4  15   6        235.73        263.78         8.84 o                         
  -3  15   6        172.57        188.95         6.18 o                         
  -2  15   6         88.46         73.04         4.20 o                         
  -1  15   6         88.05         82.07         4.38 o                         
   0  15   6          1.50          1.50         1.79 o                         
   1  15   6       1065.42       1121.93        14.17 o                         
   2  15   6        228.08        225.33        12.24 o                         
   3  15   6        139.95        129.17        10.36 o                         
   4  15   6          4.03          0.23         4.63 o                         
   5  15   6          9.14         -4.31         6.41 o                         
   6  15   6         11.06         15.54         7.10 o                         
  -6  16   6         75.70         81.03         6.78 o                         
  -5  16   6          0.05          8.61         5.07 o                         
  -4  16   6         42.99         56.41         5.42 o                         
  -3  16   6         52.88         58.68         4.89 o                         
  -2  16   6         72.53         68.42         4.54 o                         
  -1  16   6         18.99         14.06         3.19 o                         
   0  16   6        199.13        214.43         9.64 o                         
   1  16   6         45.97         50.88         5.08 o                         
   2  16   6        142.84        142.60         8.97 o                         
   3  16   6          2.22          0.25         4.88 o                         
   4  16   6          1.79         -5.37         5.37 o                         
   5  16   6         90.41        108.18        13.13 o                         
   6  16   6         12.13         20.42        17.80 o                         
  -5  17   6         82.53         96.20         7.31 o                         
  -4  17   6         57.38         66.03         5.91 o                         
  -3  17   6         37.94         47.61         5.32 o                         
  -2  17   6          0.77         -2.93         3.28 o                         
  -1  17   6          6.24          4.71         3.80 o                         
   0  17   6         24.43         14.55         3.24 o                         
   1  17   6          0.02          1.32         3.07 o                         
   2  17   6         16.67         11.51         4.48 o                         
   3  17   6          1.66         -4.58         4.58 o                         
   4  17   6          2.55         -4.98         4.98 o                         
   5  17   6          1.31          2.41         8.08 o                         
  -5  18   6          7.03         11.43         5.40 o                         
  -4  18   6         10.86          7.36         5.17 o                         
  -3  18   6         25.47         32.70         5.00 o                         
  -2  18   6         18.89         12.13         4.26 o                         
  -1  18   6        214.41        221.46        13.00 o                         
   0  18   6         72.27         62.84         5.75 o                         
   1  18   6        292.80        320.03        10.44 o                         
   2  18   6         26.65         19.36         4.81 o                         
   3  18   6          5.52         -4.81         4.81 o                         
   4  18   6         22.86         15.73         7.92 o                         
   5  18   6          1.15         -5.10         6.22 o                         
  -5  19   6         27.88         27.08         5.97 o                         
  -4  19   6         21.56         15.56         5.77 o                         
  -3  19   6          1.00         -4.56         4.56 o                         
  -2  19   6         28.44         30.22         5.14 o                         
  -1  19   6          4.69         13.40         4.56 o                         
   0  19   6        354.42        354.98        10.70 o                         
   1  19   6         80.93         87.18         7.33 o                         
   2  19   6         64.01         62.17         7.75 o                         
   3  19   6          0.38         -5.21         5.21 o                         
   4  19   6          0.27         -5.12         5.12 o                         
   5  19   6         11.33         25.66        19.63 o                         
  -4  20   6          1.01         -0.46         4.87 o                         
  -3  20   6          0.02         -3.38         4.94 o                         
  -2  20   6         96.68         96.53         6.64 o                         
  -1  20   6         51.05         58.29         6.68 o                         
   0  20   6         51.87         51.04         8.09 o                         
   1  20   6          0.21         -4.43         4.43 o                         
   2  20   6          3.60         -5.99         5.99 o                         
   3  20   6          4.37         -3.72         6.42 o                         
   4  20   6         13.40          6.97         7.64 o                         
  -4  21   6          1.08          1.52         5.26 o                         
  -3  21   6         18.00         12.92         5.60 o                         
  -2  21   6          8.27          8.17         4.73 o                         
  -1  21   6          8.76         20.64         6.30 o                         
   0  21   6          1.57         -0.77         5.14 o                         
   1  21   6         10.43         -5.17         5.17 o                         
   2  21   6          9.09          5.91         6.91 o                         
   3  21   6          4.20          4.89         6.02 o                         
   4  21   6          3.22          0.81         7.37 o                         
  -3  22   6          2.65         -4.79         4.95 o                         
  -2  22   6         13.37          2.78         5.42 o                         
  -1  22   6          2.40         -2.54         5.72 o                         
   0  22   6         54.77         53.50         6.75 o                         
   1  22   6          1.00         -4.39         4.39 o                         
   2  22   6          0.09         -6.07         6.07 o                         
   3  22   6          0.07         -6.12         6.12 o                         
  -3  23   6          8.44          3.93        15.97 o                         
  -2  23   6          1.46         -5.80         5.80 o                         
  -1  23   6         12.74          5.28         6.27 o                         
   0  23   6         14.02          0.27         6.18 o                         
   1  23   6          0.08         -7.12         7.12 o                         
   2  23   6          0.01        -10.35        10.35 o                         
  -2  24   6          8.10          3.67        17.28 o                         
  -1  24   6          5.86          0.00         6.46 o                         
   0  24   6          0.06         -5.07         6.44 o                         
   1  24   6          7.03          3.95         7.30 o                         
  -7   1   7         40.72         47.36         4.91 o                         
  -6   1   7          2.04          0.90         3.75 o                         
  -5   1   7          5.78         -1.89         3.44 o                         
  -4   1   7        174.40        166.81         2.73 o                         
  -3   1   7          9.67         14.64         1.48 o                         
  -2   1   7       2295.74       2302.62        11.58 o                         
  -1   1   7        370.36        350.87         3.99 o                         
   0   1   7         44.96         40.10         1.95 o                         
   1   1   7        866.62        906.27         7.35 o                         
   2   1   7         91.32         90.07         3.31 o                         
   3   1   7         60.35         62.91         3.12 o                         
   4   1   7          5.63          3.54         1.82 o                         
   5   1   7          3.98          6.10         2.58 o                         
   6   1   7         10.00         10.24         3.62 o                         
   7   1   7          2.88         -0.13         5.35 o                         
  -7   2   7         50.33         56.14         5.03 o                         
  -6   2   7         38.90         30.18         5.23 o                         
  -5   2   7         99.22         94.53         6.03 o                         
  -4   2   7         16.54         10.38         1.13 o                         
  -3   2   7         35.83         25.47         1.71 o                         
  -2   2   7        331.78        324.01         5.05 o                         
  -1   2   7       3267.48       3186.15        14.49 o                         
   0   2   7        395.70        336.97         4.25 o                         
   1   2   7       1046.38       1081.00         7.93 o                         
   2   2   7         36.64         38.58         2.12 o                         
   3   2   7          2.46          2.77         1.48 o                         
   4   2   7        252.97        280.20         5.79 o                         
   5   2   7         25.32         25.62         3.03 o                         
   6   2   7         67.56         76.80         5.22 o                         
   7   2   7         19.37         23.45         5.73 o                         
  -7   3   7          5.68         10.58         3.93 o                         
  -6   3   7          0.03          5.19         4.00 o                         
  -5   3   7          1.47          2.56         3.69 o                         
  -4   3   7         16.64         23.28         1.43 o                         
  -3   3   7          1.91          1.82         1.01 o                         
  -2   3   7       1177.41       1162.27         7.53 o                         
  -1   3   7       1174.81       1214.93         8.05 o                         
   0   3   7        596.95        564.68         4.60 o                         
   1   3   7        843.94        809.40         7.60 o                         
   2   3   7        375.52        387.23         5.65 o                         
   3   3   7         12.66         12.06         1.70 o                         
   4   3   7         15.62         18.83         2.57 o                         
   5   3   7        155.58        166.60         6.55 o                         
   6   3   7         45.93         49.83         4.93 o                         
   7   3   7         23.11         24.49         5.86 o                         
  -7   4   7          1.38          1.86         3.89 o                         
  -6   4   7          0.02          1.09         3.59 o                         
  -5   4   7          9.42          5.28         1.77 o                         
  -4   4   7         58.73         45.77         1.86 o                         
  -3   4   7          5.36          6.15         1.47 o                         
  -2   4   7        553.49        553.92         4.92 o                         
  -1   4   7        991.78       1023.38         7.35 o                         
   0   4   7        460.28        496.17         4.75 o                         
   1   4   7        388.60        415.45         5.57 o                         
   2   4   7         55.02         44.29         2.36 o                         
   3   4   7         77.08         79.14         3.64 o                         
   4   4   7        213.20        236.22         6.56 o                         
   5   4   7         32.70         34.80         3.38 o                         
   6   4   7         76.41         73.61         5.30 o                         
   7   4   7         38.32         46.59         6.69 o                         
  -7   5   7         27.43         23.95         5.04 o                         
  -6   5   7          0.58         -2.08         4.13 o                         
  -5   5   7          6.80          8.04         2.19 o                         
  -4   5   7        385.67        380.42         4.59 o                         
  -3   5   7        123.21        111.95         2.92 o                         
  -2   5   7         57.78         43.95         1.80 o                         
  -1   5   7        202.05        189.84         3.71 o                         
   0   5   7        159.53        169.30         3.15 o                         
   1   5   7        418.67        410.81         5.01 o                         
   2   5   7        103.25        115.28         4.37 o                         
   3   5   7          0.55         -0.96         1.88 o                         
   4   5   7         54.06         55.88         3.90 o                         
   5   5   7         20.53         14.51         3.01 o                         
   6   5   7          8.59          6.57         3.61 o                         
   7   5   7          6.38         14.65         5.86 o                         
  -7   6   7         28.98         15.00         4.76 o                         
  -6   6   7          1.82          1.95         2.18 o                         
  -5   6   7         71.04         87.64         4.50 o                         
  -4   6   7         65.06         61.92         2.58 o                         
  -3   6   7         99.86         86.53         2.74 o                         
  -2   6   7          1.24         -1.57         1.57 o                         
  -1   6   7         93.74         94.07         2.83 o                         
   0   6   7         36.80         57.18         2.14 o                         
   1   6   7        418.03        443.52         5.29 o                         
   2   6   7        462.20        455.51         6.95 o                         
   3   6   7         49.39         54.06         3.18 o                         
   4   6   7          0.13         -2.82         2.82 o                         
   5   6   7          3.53          0.00         3.15 o                         
   6   6   7          2.53         -3.09         3.50 o                         
   7   6   7          7.76         -1.75         5.83 o                         
  -7   7   7          0.25          4.31         4.23 o                         
  -6   7   7          3.69         -1.62         2.69 o                         
  -5   7   7        110.91        106.01         4.41 o                         
  -4   7   7        444.52        458.70         7.50 o                         
  -3   7   7          1.26          1.69         1.65 o                         
  -2   7   7        887.43        865.68         7.71 o                         
  -1   7   7          7.80         11.99         1.63 o                         
   0   7   7         14.72          8.36         1.68 o                         
   1   7   7        104.64         82.25         3.01 o                         
   2   7   7        423.92        445.44         6.40 o                         
   3   7   7        352.58        357.14         6.70 o                         
   4   7   7         42.15         34.23         3.73 o                         
   5   7   7         17.11         13.39         3.56 o                         
   6   7   7          0.00         -3.81         3.81 o                         
   7   7   7          9.10          6.98         5.03 o                         
  -7   8   7         22.05         17.75         5.66 o                         
  -6   8   7         31.69         29.92         4.30 o                         
  -5   8   7         41.70         40.61         2.91 o                         
  -4   8   7        446.75        486.19         6.75 o                         
  -3   8   7        110.83        113.55         3.81 o                         
  -2   8   7         75.95         93.02         3.51 o                         
  -1   8   7        291.49        297.55         4.16 o                         
   0   8   7        757.51        774.13         6.68 o                         
   1   8   7        105.97        123.96         3.89 o                         
   2   8   7          5.26         13.32         2.28 o                         
   3   8   7        299.76        326.09         6.93 o                         
   4   8   7          0.57         -1.42         2.78 o                         
   5   8   7         13.05          8.99         3.97 o                         
   6   8   7          5.37         -0.72         4.05 o                         
   7   8   7          4.12          4.81         5.62 o                         
  -7   9   7          0.28         -3.37         5.19 o                         
  -6   9   7          0.30         -3.09         3.43 o                         
  -5   9   7          1.28         -2.62         2.62 o                         
  -4   9   7        237.63        252.62         5.08 o                         
  -3   9   7          9.07         18.21         2.37 o                         
  -2   9   7        398.84        379.03         5.42 o                         
  -1   9   7        178.31        152.30         3.46 o                         
   0   9   7          0.04         -1.41         1.41 o                         
   1   9   7        301.69        308.69         6.24 o                         
   2   9   7          0.53          6.44         2.51 o                         
   3   9   7        587.93        632.61        10.50 o                         
   4   9   7        110.62        107.90         5.88 o                         
   5   9   7          3.47         -1.78         3.57 o                         
   6   9   7          4.89         -4.09         4.09 o                         
   7   9   7          0.89          7.35         5.46 o                         
  -7  10   7          0.19         -6.68         6.68 o                         
  -6  10   7          1.54         -4.04         4.04 o                         
  -5  10   7          0.63         -2.95         2.95 o                         
  -4  10   7         19.48         20.52         2.54 o                         
  -3  10   7       1142.72       1147.18         9.91 o                         
  -2  10   7        101.42         99.82         3.77 o                         
  -1  10   7         66.49         56.57         2.56 o                         
   0  10   7        151.01        150.72         3.74 o                         
   1  10   7        248.59        243.57         6.22 o                         
   2  10   7        286.95        303.19         7.57 o                         
   3  10   7        193.16        212.10         8.85 o                         
   4  10   7        223.45        227.66         8.48 o                         
   5  10   7          1.45         -3.04         4.25 o                         
   6  10   7          0.03         -4.51         4.51 o                         
   7  10   7          0.05         -0.26        15.45 o                         
  -7  11   7          2.31         -3.25         6.24 o                         
  -6  11   7          6.89         -3.82         4.49 o                         
  -5  11   7          0.01         -3.55         3.55 o                         
  -4  11   7          5.24         10.54         2.75 o                         
  -3  11   7        127.84        149.36         5.97 o                         
  -2  11   7         49.00         48.24         2.95 o                         
  -1  11   7        491.46        477.93         6.56 o                         
   0  11   7          4.12          1.92         1.93 o                         
   1  11   7          4.82          4.75         2.81 o                         
   2  11   7        211.77        214.80         9.65 o                         
   3  11   7         99.36        105.48         5.99 o                         
   4  11   7         33.11         31.27         5.49 o                         
   5  11   7          0.09         -4.27         4.27 o                         
   6  11   7          0.03         -2.22         4.47 o                         
  -6  12   7         27.42         32.54         6.48 o                         
  -5  12   7          3.80          4.31         3.87 o                         
  -4  12   7        128.57        135.76         6.66 o                         
  -3  12   7        636.91        599.22         7.74 o                         
  -2  12   7        173.34        176.92         4.99 o                         
  -1  12   7          5.46          9.56         2.22 o                         
   0  12   7          1.98         -0.27         2.12 o                         
   1  12   7        122.80        112.74         4.57 o                         
   2  12   7        736.44        779.78        11.49 o                         
   3  12   7        309.69        313.26         8.92 o                         
   4  12   7         41.40         33.04         5.56 o                         
   5  12   7         16.59          9.41         5.00 o                         
   6  12   7          0.31         -4.76         5.16 o                         
  -6  13   7         35.76         31.71         4.71 o                         
  -5  13   7         24.01         27.15         4.74 o                         
  -4  13   7         44.08         42.21         4.68 o                         
  -3  13   7         20.24         19.39         2.70 o                         
  -2  13   7          0.30         -1.48         2.17 o                         
  -1  13   7         31.82         29.78         2.91 o                         
   0  13   7          0.18         -1.41         2.28 o                         
   1  13   7          4.07         -1.48         2.52 o                         
   2  13   7        336.73        389.08        11.36 o                         
   3  13   7        499.10        560.35        11.30 o                         
   4  13   7         42.35         34.18         5.80 o                         
   5  13   7          2.17         -5.23         5.23 o                         
   6  13   7         15.43         11.55         6.03 o                         
  -6  14   7          2.74          8.21         4.60 o                         
  -5  14   7          0.02          2.59         4.15 o                         
  -4  14   7         29.80         41.29         4.75 o                         
  -3  14   7        144.13        149.97         5.54 o                         
  -2  14   7         40.77         33.03         3.10 o                         
  -1  14   7          4.19          5.98         2.56 o                         
   0  14   7         70.70         60.84         4.68 o                         
   1  14   7        104.11        104.45         5.39 o                         
   2  14   7        111.72        104.38         7.01 o                         
   3  14   7        301.40        313.65        11.09 o                         
   4  14   7         16.20         11.99         5.65 o                         
   5  14   7         27.67         20.49         6.22 o                         
   6  14   7          1.69         -1.97         5.91 o                         
  -6  15   7         26.47         32.65         5.47 o                         
  -5  15   7          0.69          9.63         5.20 o                         
  -4  15   7         51.26         64.40         5.47 o                         
  -3  15   7          4.16          0.72         3.55 o                         
  -2  15   7         39.63         42.34         3.53 o                         
  -1  15   7          9.86          9.41         2.76 o                         
   0  15   7        879.66        841.42         9.16 o                         
   1  15   7         12.08          8.63         3.15 o                         
   2  15   7          8.74          2.38         4.59 o                         
   3  15   7         70.70         67.05         8.66 o                         
   4  15   7         34.63         28.77         8.72 o                         
   5  15   7          3.39          2.15         5.38 o                         
   6  15   7          0.05          4.45        16.75 o                         
  -6  16   7          0.00          5.24        11.78 o                         
  -5  16   7         63.00         74.23         7.06 o                         
  -4  16   7         52.37         47.02         5.72 o                         
  -3  16   7         14.78         17.59         4.38 o                         
  -2  16   7          6.19          4.09         3.25 o                         
  -1  16   7         24.49         20.17         3.48 o                         
   0  16   7         19.38         16.64         3.76 o                         
   1  16   7        278.49        296.71         8.71 o                         
   2  16   7         13.60          6.22         4.85 o                         
   3  16   7          0.46         -4.98         4.98 o                         
   4  16   7         20.97         10.01         6.00 o                         
   5  16   7         28.51         29.39         7.67 o                         
  -5  17   7          3.57          3.08         5.19 o                         
  -4  17   7          0.46         -0.86         4.92 o                         
  -3  17   7         60.00         61.18         5.62 o                         
  -2  17   7         55.05         57.30         5.20 o                         
  -1  17   7         27.17         21.37         4.06 o                         
   0  17   7         17.05         16.89         4.36 o                         
   1  17   7        214.03        242.30         9.70 o                         
   2  17   7          5.05         -4.56         4.56 o                         
   3  17   7         32.60         17.04         8.70 o                         
   4  17   7          0.97         -6.27         6.27 o                         
   5  17   7         30.14         23.49        10.67 o                         
  -5  18   7          4.67          9.15         5.38 o                         
  -4  18   7         10.57          0.44         5.13 o                         
  -3  18   7          0.23          3.49         4.85 o                         
  -2  18   7         28.02         26.10         4.73 o                         
  -1  18   7         75.40         82.11         6.03 o                         
   0  18   7         72.27         83.96         6.32 o                         
   1  18   7         47.59         42.29         5.04 o                         
   2  18   7         45.48         33.41         5.89 o                         
   3  18   7          1.97         -3.44         5.19 o                         
   4  18   7          6.64          4.93         5.93 o                         
   5  18   7          3.21          4.01         8.09 o                         
  -4  19   7          9.91          9.51         5.59 o                         
  -3  19   7          0.09         -4.39         4.39 o                         
  -2  19   7         17.09         27.08         5.04 o                         
  -1  19   7         14.17         25.02         4.89 o                         
   0  19   7         19.72         14.32         4.64 o                         
   1  19   7         79.44         85.80         7.17 o                         
   2  19   7          0.37         -4.85         4.85 o                         
   3  19   7          2.22         -6.40         6.40 o                         
   4  19   7          9.77         -0.48        10.17 o                         
  -4  20   7          1.84         -4.85         5.46 o                         
  -3  20   7          3.82         -4.01         5.03 o                         
  -2  20   7         19.51          7.55         4.69 o                         
  -1  20   7         12.27          4.06         4.83 o                         
   0  20   7         12.94          8.52         5.30 o                         
   1  20   7          0.90         -5.03         5.03 o                         
   2  20   7          1.00         -6.07         6.07 o                         
   3  20   7         30.76         14.90         9.30 o                         
   4  20   7         11.20          8.45         8.77 o                         
  -3  21   7          9.73         13.68         5.63 o                         
  -2  21   7          0.43         -4.40         4.40 o                         
  -1  21   7          2.97          1.86         4.97 o                         
   0  21   7         46.24         23.67         5.69 o                         
   1  21   7         36.88         23.99         9.43 o                         
   2  21   7         14.85         12.61         7.47 o                         
   3  21   7         36.56         39.60        10.13 o                         
  -3  22   7         11.32          8.65         6.25 o                         
  -2  22   7          7.24         -2.76         5.45 o                         
  -1  22   7          0.73         -4.69         4.69 o                         
   0  22   7         71.70         88.51        10.02 o                         
   1  22   7         12.01          1.43         9.01 o                         
   2  22   7         10.04          6.29         7.13 o                         
   3  22   7         21.06          4.68        14.82 o                         
  -2  23   7          2.66         -5.45         5.45 o                         
  -1  23   7          2.41         -4.62         4.62 o                         
   0  23   7         17.90         26.16         7.51 o                         
   1  23   7          0.44         10.80         6.90 o                         
   2  23   7         10.76         -7.29         7.29 o                         
   0  24   7         19.32         14.70         8.97 o                         
  -7   0   8        160.71        208.40        13.21 o                         
  -6   0   8        146.17        185.05        12.31 o                         
  -5   0   8         41.57         39.85         6.46 o                         
  -4   0   8        495.43        484.37         6.57 o                         
  -3   0   8        120.41        125.65         4.29 o                         
  -2   0   8        301.92        270.43         5.50 o                         
  -1   0   8       6305.78       6180.16        33.35 o                         
   0   0   8        557.98        659.87         8.95 o                         
   1   0   8       3431.08       3485.50        24.87 o                         
   2   0   8         46.55         39.39         4.31 o                         
   3   0   8        133.81        129.29         5.94 o                         
   4   0   8        365.14        347.78         6.56 o                         
   5   0   8          0.87          6.07         4.25 o                         
   6   0   8         65.70         63.81         8.02 o                         
   7   0   8        106.95         95.76        16.15 o                         
  -7   1   8          3.02         17.76         4.10 o                         
  -6   1   8          6.78          9.56         4.29 o                         
  -5   1   8          6.22          9.62         3.78 o                         
  -4   1   8         15.95         22.40         1.69 o                         
  -3   1   8        255.96        254.94         3.81 o                         
  -2   1   8       1192.31       1138.49         7.40 o                         
  -1   1   8       2328.54       2316.52        12.42 o                         
   0   1   8        291.76        258.16         4.21 o                         
   1   1   8        386.89        401.46         5.33 o                         
   2   1   8        294.75        274.30         5.28 o                         
   3   1   8         70.39         74.95         3.53 o                         
   4   1   8          5.29          8.24         2.21 o                         
   5   1   8          1.73         -2.02         2.91 o                         
   6   1   8          5.74          0.98         4.01 o                         
   7   1   8          6.31          5.28         6.54 o                         
  -7   2   8          2.38         11.12         3.95 o                         
  -6   2   8         14.69          5.48         4.30 o                         
  -5   2   8        168.69        167.82         7.91 o                         
  -4   2   8         84.98         84.45         2.64 o                         
  -3   2   8         38.36         32.66         1.98 o                         
  -2   2   8         58.62         49.03         2.00 o                         
  -1   2   8        121.28        141.54         2.90 o                         
   0   2   8         55.63         57.50         2.98 o                         
   1   2   8        436.10        470.93         5.32 o                         
   2   2   8        119.99        117.47         4.34 o                         
   3   2   8         21.82         16.13         2.32 o                         
   4   2   8         52.30         56.67         3.56 o                         
   5   2   8         34.09         30.94         3.89 o                         
   6   2   8          0.94         -0.12         3.86 o                         
   7   2   8          2.00          0.62         5.21 o                         
  -7   3   8         13.50         15.50         4.14 o                         
  -6   3   8          1.93          0.40         4.16 o                         
  -5   3   8          0.63          3.75         2.06 o                         
  -4   3   8        360.10        350.90         4.17 o                         
  -3   3   8          1.01         -0.35         1.46 o                         
  -2   3   8         22.66         18.18         1.20 o                         
  -1   3   8        335.38        327.98         4.46 o                         
   0   3   8       1095.34       1044.62         6.86 o                         
   1   3   8          3.94         10.11         1.88 o                         
   2   3   8        483.42        494.93         7.52 o                         
   3   3   8         55.61         53.16         2.91 o                         
   4   3   8        295.25        315.18         7.97 o                         
   5   3   8          3.17         -2.21         3.00 o                         
   6   3   8          2.11          1.04         4.08 o                         
   7   3   8         46.57         40.83         6.56 o                         
  -7   4   8         20.99         28.69         4.75 o                         
  -6   4   8        147.67        156.25         8.38 o                         
  -5   4   8          1.84          1.99         1.89 o                         
  -4   4   8        123.77        129.06         3.66 o                         
  -3   4   8        318.44        324.40         4.44 o                         
  -2   4   8         12.07          9.51         1.71 o                         
  -1   4   8       1449.99       1332.75         8.99 o                         
   0   4   8         42.29         50.34         2.14 o                         
   1   4   8       1514.51       1548.00        11.27 o                         
   2   4   8          2.22          2.55         2.06 o                         
   3   4   8        273.45        281.69         6.38 o                         
   4   4   8         89.71         87.37         5.05 o                         
   5   4   8         17.75         11.94         3.61 o                         
   6   4   8          6.73          4.64         4.08 o                         
   7   4   8         29.04         29.42         6.68 o                         
  -7   5   8         22.93         32.21         5.53 o                         
  -6   5   8          2.63          2.19         4.27 o                         
  -5   5   8         38.80         37.65         3.31 o                         
  -4   5   8         35.29         32.64         2.21 o                         
  -3   5   8        114.68        111.98         3.33 o                         
  -2   5   8        126.83        107.92         3.26 o                         
  -1   5   8         64.97         66.30         2.84 o                         
   0   5   8        348.12        347.06         4.28 o                         
   1   5   8       2803.92       2881.93        17.34 o                         
   2   5   8          0.75         -2.00         2.00 o                         
   3   5   8         17.66         14.67         2.86 o                         
   4   5   8        192.78        193.77         7.66 o                         
   5   5   8          0.61         -3.18         3.18 o                         
   6   5   8          1.54         -2.94         3.85 o                         
   7   5   8          0.89         -0.30         5.20 o                         
  -7   6   8          2.05          6.52         4.58 o                         
  -6   6   8         12.44          5.68         4.67 o                         
  -5   6   8         53.40         47.68         3.79 o                         
  -4   6   8         67.57         60.52         2.75 o                         
  -3   6   8         53.81         45.45         2.56 o                         
  -2   6   8         45.45         36.06         2.51 o                         
  -1   6   8        107.17        104.70         3.75 o                         
   0   6   8        207.76        225.48         4.01 o                         
   1   6   8        712.22        723.41         7.91 o                         
   2   6   8         31.71         27.70         3.31 o                         
   3   6   8         19.85         16.93         3.18 o                         
   4   6   8        215.95        235.39         8.28 o                         
   5   6   8          2.28         -4.06         4.06 o                         
   6   6   8         13.53          9.74         4.23 o                         
   7   6   8          6.05         -0.36         5.36 o                         
  -7   7   8          4.13          3.48         5.71 o                         
  -6   7   8         29.78         20.68         3.59 o                         
  -5   7   8         71.21         67.62         3.46 o                         
  -4   7   8          0.21          0.32         2.04 o                         
  -3   7   8         12.76          9.27         2.16 o                         
  -2   7   8        574.52        540.75         7.16 o                         
  -1   7   8         56.02         45.05         2.63 o                         
   0   7   8        346.53        339.71         4.84 o                         
   1   7   8        107.43         90.64         3.58 o                         
   2   7   8        297.83        311.49         7.69 o                         
   3   7   8        334.90        376.55         9.03 o                         
   4   7   8          4.96          3.50         3.59 o                         
   5   7   8         68.07         64.88         5.75 o                         
   6   7   8         15.53         11.15         4.44 o                         
   7   7   8          0.27         -2.53         5.59 o                         
  -7   8   8          0.00          2.13         6.49 o                         
  -6   8   8          2.90         -0.67         3.44 o                         
  -5   8   8          5.31          0.98         2.34 o                         
  -4   8   8          0.02         -1.70         1.70 o                         
  -3   8   8         12.93          6.40         2.12 o                         
  -2   8   8         27.47         22.47         2.51 o                         
  -1   8   8         58.51         49.24         2.89 o                         
   0   8   8         43.28         41.70         2.37 o                         
   1   8   8        719.09        732.42         9.06 o                         
   2   8   8        455.46        463.53         9.36 o                         
   3   8   8        187.93        179.92         8.34 o                         
   4   8   8          1.21         -3.57         3.57 o                         
   5   8   8         20.26         18.26         4.73 o                         
   6   8   8         16.76          7.98         4.56 o                         
  -7   9   8          0.02         -3.10         5.95 o                         
  -6   9   8         24.56         19.14         4.70 o                         
  -5   9   8         34.83         26.55         3.64 o                         
  -4   9   8          1.24          0.23         2.24 o                         
  -3   9   8        507.73        502.92         6.78 o                         
  -2   9   8         10.13          6.02         2.34 o                         
  -1   9   8        220.94        222.69         4.82 o                         
   0   9   8         56.11         48.97         2.60 o                         
   1   9   8        139.82        125.59         5.08 o                         
   2   9   8        173.59        165.78         9.60 o                         
   3   9   8        147.06        145.80         6.07 o                         
   4   9   8         17.90         10.92         3.79 o                         
   5   9   8         17.32         10.42         4.81 o                         
   6   9   8         13.31          3.31         4.87 o                         
  -7  10   8          2.62          8.57         7.49 o                         
  -6  10   8          0.81          1.48         5.27 o                         
  -5  10   8          0.85         -2.92         2.92 o                         
  -4  10   8         93.48         88.98         3.94 o                         
  -3  10   8          0.00          0.78         2.48 o                         
  -2  10   8          6.57          5.78         2.64 o                         
  -1  10   8         20.64         17.68         1.75 o                         
   0  10   8         33.83         29.16         2.15 o                         
   1  10   8         26.19         18.85         3.28 o                         
   2  10   8         10.32          8.23         2.60 o                         
   3  10   8        202.62        204.06         8.13 o                         
   4  10   8         62.90         76.84         5.90 o                         
   5  10   8          1.84          0.54         4.47 o                         
   6  10   8          3.02         -3.21         5.43 o                         
  -6  11   8          6.87          3.30         5.58 o                         
  -5  11   8          1.43         -2.80         3.53 o                         
  -4  11   8        118.08        103.47         5.80 o                         
  -3  11   8          0.21         -2.66         2.66 o                         
  -2  11   8         11.28          9.79         2.15 o                         
  -1  11   8         39.75         31.18         2.22 o                         
   0  11   8        173.75        181.17         4.30 o                         
   1  11   8         15.45         15.50         3.52 o                         
   2  11   8          3.52          0.48         2.67 o                         
   3  11   8        175.33        171.00         9.22 o                         
   4  11   8         62.65         51.26         6.27 o                         
   5  11   8        100.44        114.62         8.13 o                         
   6  11   8          1.53         -5.08         5.08 o                         
  -6  12   8          6.39         10.30         5.85 o                         
  -5  12   8         18.15         23.88         5.05 o                         
  -4  12   8         61.34         54.56         4.56 o                         
  -3  12   8         76.33         58.06         3.93 o                         
  -2  12   8          0.44          0.29         2.08 o                         
  -1  12   8         23.88         24.17         2.57 o                         
   0  12   8         61.56         54.10         3.43 o                         
   1  12   8         89.50         93.81         5.53 o                         
   2  12   8        105.77        101.41         5.88 o                         
   3  12   8         35.41         34.14         4.77 o                         
   4  12   8         35.56         28.07         7.02 o                         
   5  12   8         24.57         15.90         5.28 o                         
   6  12   8          8.12         11.29         6.30 o                         
  -6  13   8          4.72         10.49         5.89 o                         
  -5  13   8          0.06          7.22         4.31 o                         
  -4  13   8        117.20        113.59         5.95 o                         
  -3  13   8        131.39        136.95         5.63 o                         
  -2  13   8         29.33         21.51         2.71 o                         
  -1  13   8        467.11        498.34         7.50 o                         
   0  13   8         31.66         30.49         3.00 o                         
   1  13   8        122.36        116.09         8.41 o                         
   2  13   8         54.14         54.55         5.42 o                         
   3  13   8         34.92         32.73         5.98 o                         
   4  13   8         21.22         34.69         6.53 o                         
   5  13   8         19.07         21.23         5.92 o                         
   6  13   8          0.34         -3.87         5.55 o                         
  -6  14   8          0.08          1.25         5.80 o                         
  -5  14   8         47.39         65.17         6.52 o                         
  -4  14   8         22.13         28.38         5.36 o                         
  -3  14   8         38.35         46.35         4.93 o                         
  -2  14   8         52.37         41.88         3.82 o                         
  -1  14   8         14.59         11.62         2.65 o                         
   0  14   8        110.82         99.15         4.92 o                         
   1  14   8         14.13          6.56         3.69 o                         
   2  14   8         53.60         50.58         5.56 o                         
   3  14   8          2.84         -2.97         4.45 o                         
   4  14   8         18.61         11.46         6.41 o                         
   5  14   8         18.08         16.11         6.21 o                         
  -6  15   8         10.93         18.60        10.22 o                         
  -5  15   8          1.22          0.06         4.96 o                         
  -4  15   8        140.10        163.58         8.57 o                         
  -3  15   8          0.18          2.08         3.84 o                         
  -2  15   8          0.10         -3.27         3.27 o                         
  -1  15   8         27.04         25.44         3.11 o                         
   0  15   8          0.64         -1.05         2.42 o                         
   1  15   8         88.59         74.07         4.96 o                         
   2  15   8          0.14         -4.36         4.36 o                         
   3  15   8         34.97         27.29         6.38 o                         
   4  15   8          4.07         -4.80         4.80 o                         
   5  15   8          0.28         -5.60         5.60 o                         
  -5  16   8         44.59         42.71         6.33 o                         
  -4  16   8         17.86         24.14         5.46 o                         
  -3  16   8         41.36         44.90         5.03 o                         
  -2  16   8          2.41         -3.70         3.70 o                         
  -1  16   8         20.38         25.37         4.00 o                         
   0  16   8          0.28         -1.03         1.94 o                         
   1  16   8         79.69         81.93         6.85 o                         
   2  16   8          0.00         -4.44         4.44 o                         
   3  16   8         27.44          4.89         6.12 o                         
   4  16   8          0.36         -6.00         6.00 o                         
   5  16   8          0.32         -6.10         6.10 o                         
  -5  17   8          0.22          4.66         5.22 o                         
  -4  17   8         10.66         15.02         5.57 o                         
  -3  17   8         35.39         45.92         5.66 o                         
  -2  17   8         13.74         21.29         4.51 o                         
  -1  17   8         84.44         80.99         5.62 o                         
   0  17   8          1.19         -2.01         3.60 o                         
   1  17   8         46.20         53.58         6.03 o                         
   2  17   8         43.06         38.03         6.77 o                         
   3  17   8         41.33         36.36         8.61 o                         
   4  17   8         10.17         11.73         7.84 o                         
   5  17   8         19.76         10.30         7.83 o                         
  -5  18   8         21.34         38.78         8.42 o                         
  -4  18   8          2.89          6.52         5.27 o                         
  -3  18   8          5.06          9.18         4.93 o                         
  -2  18   8          4.40          2.15         4.08 o                         
  -1  18   8         62.66         59.95         5.33 o                         
   0  18   8         21.92         19.11         4.73 o                         
   1  18   8        166.84        153.62        11.03 o                         
   2  18   8          8.62         -1.57         6.35 o                         
   3  18   8          9.20          4.09         6.80 o                         
   4  18   8          0.03         -6.64         6.64 o                         
  -4  19   8          0.58          2.57         5.29 o                         
  -3  19   8         10.30          1.48         5.01 o                         
  -2  19   8          8.26          5.63         4.54 o                         
  -1  19   8         22.17         17.55         4.73 o                         
   0  19   8         51.00         35.32         6.84 o                         
   1  19   8          0.00         -2.85         4.60 o                         
   2  19   8         14.78          7.39         6.89 o                         
   3  19   8          0.11         -5.82         5.82 o                         
   4  19   8          0.05         -7.37         7.37 o                         
  -4  20   8         18.33         23.86         6.44 o                         
  -3  20   8          0.54         -3.34         5.16 o                         
  -2  20   8          1.55         -1.35         4.24 o                         
  -1  20   8         24.85         32.88         5.34 o                         
   0  20   8          8.64          3.52         5.25 o                         
   1  20   8         15.73         10.14         6.71 o                         
   2  20   8          1.71         -3.37         6.85 o                         
   3  20   8          2.16         -6.49         6.49 o                         
  -3  21   8          3.77          1.65         5.61 o                         
  -2  21   8         27.52         30.95         6.04 o                         
  -1  21   8         34.22         37.28         6.01 o                         
   0  21   8          2.44          1.16         5.47 o                         
   1  21   8          1.65         -5.86         5.86 o                         
   2  21   8          7.79         11.20        10.77 o                         
   3  21   8          2.51         -1.74         7.93 o                         
  -2  22   8         19.04         18.29         6.54 o                         
  -1  22   8          0.01         -3.39         5.29 o                         
   0  22   8          0.11          3.23         5.66 o                         
   1  22   8          2.78         -6.17         8.00 o                         
   2  22   8          0.69          5.37         6.91 o                         
  -1  23   8          2.98         -5.34         5.34 o                         
   0  23   8          7.11          3.78         8.65 o                         
   1  23   8         20.32         36.65        10.38 o                         
  -7   1   9          2.33         13.31         4.59 o                         
  -6   1   9        109.88         93.04         6.21 o                         
  -5   1   9          3.04          7.70         4.05 o                         
  -4   1   9          3.84          3.54         1.66 o                         
  -3   1   9        134.21        138.32         3.81 o                         
  -2   1   9        567.88        584.03         5.91 o                         
  -1   1   9       1632.37       1658.25        11.43 o                         
   0   1   9        254.90        301.65         5.24 o                         
   1   1   9        192.77        191.20         4.98 o                         
   2   1   9        328.51        339.73         7.50 o                         
   3   1   9         51.75         52.24         3.48 o                         
   4   1   9        369.75        406.97         7.35 o                         
   5   1   9        119.15        124.32         7.36 o                         
   6   1   9          1.95          2.09         4.17 o                         
   7   1   9          0.00          8.58         8.04 o                         
  -7   2   9         13.05         20.01         4.83 o                         
  -6   2   9          1.28         13.07         4.67 o                         
  -5   2   9         30.20         25.15         2.35 o                         
  -4   2   9         79.46         81.92         3.10 o                         
  -3   2   9          0.11         -1.08         1.74 o                         
  -2   2   9        159.17        167.21         3.64 o                         
  -1   2   9        196.42        174.94         3.49 o                         
   0   2   9        500.39        504.11         6.95 o                         
   1   2   9        239.36        234.64         4.53 o                         
   2   2   9         88.22         83.58         3.92 o                         
   3   2   9        184.56        193.86         5.72 o                         
   4   2   9         19.36         19.62         3.79 o                         
   5   2   9         30.40         32.26         4.48 o                         
   6   2   9          1.06          1.73         4.15 o                         
   7   2   9          2.10         -5.32         7.08 o                         
  -7   3   9          7.49          5.56         4.69 o                         
  -6   3   9         61.81         48.01         5.36 o                         
  -5   3   9         26.29         26.52         2.85 o                         
  -4   3   9          4.91          4.08         1.90 o                         
  -3   3   9        109.63        106.77         3.54 o                         
  -2   3   9         69.35         64.99         2.91 o                         
  -1   3   9          7.71          6.83         1.92 o                         
   0   3   9         16.57         14.03         1.60 o                         
   1   3   9        242.51        275.69         6.27 o                         
   2   3   9         46.51         46.89         3.65 o                         
   3   3   9         58.70         54.22         3.92 o                         
   4   3   9        320.87        374.77         9.47 o                         
   5   3   9         45.20         39.20         4.97 o                         
   6   3   9          0.04         -3.76         3.76 o                         
   7   3   9         28.88         22.55         8.69 o                         
  -7   4   9         17.00         17.37         6.44 o                         
  -6   4   9          0.18          3.15         4.36 o                         
  -5   4   9         13.54          6.15         2.70 o                         
  -4   4   9          4.58          5.17         1.99 o                         
  -3   4   9         24.04         22.75         2.17 o                         
  -2   4   9        121.54        117.31         3.80 o                         
  -1   4   9          0.20          1.77         1.81 o                         
   0   4   9         43.99         43.34         2.78 o                         
   1   4   9          2.01          1.46         2.27 o                         
   2   4   9          1.95          3.09         2.71 o                         
   3   4   9          3.62          0.23         2.65 o                         
   4   4   9        400.47        473.65        10.37 o                         
   5   4   9         19.70         13.95         3.72 o                         
   6   4   9          1.36         -1.14         4.39 o                         
   7   4   9          4.84          2.52         5.57 o                         
  -7   5   9          0.89          0.74         5.52 o                         
  -6   5   9         36.40         25.07         5.23 o                         
  -5   5   9         11.63          3.60         3.22 o                         
  -4   5   9        232.42        247.24         5.08 o                         
  -3   5   9        539.05        552.57         6.69 o                         
  -2   5   9         46.72         46.23         2.75 o                         
  -1   5   9        515.78        524.25         6.98 o                         
   0   5   9         80.63         77.20         2.97 o                         
   1   5   9         10.41         19.36         2.78 o                         
   2   5   9        808.79        894.87        12.73 o                         
   3   5   9          2.29         -1.31         2.89 o                         
   4   5   9         92.19         96.90         5.70 o                         
   5   5   9          0.96         -3.79         3.79 o                         
   6   5   9         20.35         11.47         4.80 o                         
  -7   6   9          0.85         -3.11         7.00 o                         
  -6   6   9          0.28          0.67         4.73 o                         
  -5   6   9        124.01        119.59         5.07 o                         
  -4   6   9        209.36        243.50         5.23 o                         
  -3   6   9         35.47         26.94         2.46 o                         
  -2   6   9        612.28        586.42         7.51 o                         
  -1   6   9         38.04         31.04         2.69 o                         
   0   6   9          1.84          3.13         1.46 o                         
   1   6   9        802.92        832.50         9.57 o                         
   2   6   9       1042.55       1082.48        14.01 o                         
   3   6   9          1.15          0.74         3.28 o                         
   4   6   9         52.82         35.50         4.65 o                         
   5   6   9          0.43         -3.73         4.23 o                         
   6   6   9          3.37         -3.46         4.63 o                         
  -7   7   9         18.00         12.18         7.63 o                         
  -6   7   9          0.21         -1.25         3.34 o                         
  -5   7   9         49.37         56.05         4.15 o                         
  -4   7   9        220.18        237.53         6.74 o                         
  -3   7   9         31.99         23.27         3.14 o                         
  -2   7   9        127.96        123.39         4.16 o                         
  -1   7   9        150.72        131.93         4.31 o                         
   0   7   9          4.35          1.16         1.35 o                         
   1   7   9         51.61         43.20         3.27 o                         
   2   7   9         11.47          7.86         3.47 o                         
   3   7   9          6.20          0.19         3.35 o                         
   4   7   9          1.48         -3.32         3.32 o                         
   5   7   9         36.33         30.48         5.31 o                         
   6   7   9          0.03         -4.01         4.01 o                         
  -7   8   9          4.38          5.67         7.80 o                         
  -6   8   9          1.61          3.74         4.27 o                         
  -5   8   9          3.19         -0.69         2.80 o                         
  -4   8   9         81.89         75.72         4.68 o                         
  -3   8   9        160.21        150.63         5.26 o                         
  -2   8   9          0.61          2.81         2.68 o                         
  -1   8   9          2.81         -1.89         1.89 o                         
   0   8   9        334.98        310.60         4.68 o                         
   1   8   9          0.65         -2.32         2.32 o                         
   2   8   9        265.76        263.07         8.52 o                         
   3   8   9        216.44        201.15         7.79 o                         
   4   8   9          6.97         -1.56         3.89 o                         
   5   8   9          3.47         -2.63         4.18 o                         
   6   8   9         36.36         31.55         5.31 o                         
  -6   9   9          3.69          2.24         5.17 o                         
  -5   9   9          2.69         -0.29         3.34 o                         
  -4   9   9          2.32         -2.68         2.79 o                         
  -3   9   9        175.65        167.60         5.56 o                         
  -2   9   9        648.27        614.60         8.55 o                         
  -1   9   9          0.23         -2.08         2.08 o                         
   0   9   9         57.81         47.94         2.60 o                         
   1   9   9          6.67          2.97         2.54 o                         
   2   9   9        160.26        169.88         8.61 o                         
   3   9   9         59.44         40.74         4.79 o                         
   4   9   9          2.28         -1.85         4.18 o                         
   5   9   9         17.90         11.90         5.29 o                         
   6   9   9          2.04         -4.89         4.89 o                         
  -6  10   9          1.99          6.58         5.65 o                         
  -5  10   9          2.47         -1.94         4.08 o                         
  -4  10   9         43.92         41.66         4.02 o                         
  -3  10   9         69.25         74.27         3.77 o                         
  -2  10   9         17.34         19.27         3.05 o                         
  -1  10   9        111.40        123.99         4.78 o                         
   0  10   9        131.40        144.29         4.21 o                         
   1  10   9         41.11         34.06         3.40 o                         
   2  10   9         18.72         20.98         4.07 o                         
   3  10   9          2.70         -1.54         3.90 o                         
   4  10   9        145.23        167.26         9.04 o                         
   5  10   9          3.04         -4.28         4.28 o                         
   6  10   9          0.00         -4.74         5.16 o                         
  -6  11   9         25.99         36.23         7.15 o                         
  -5  11   9         26.80         17.78         5.13 o                         
  -4  11   9          2.37         -3.96         3.96 o                         
  -3  11   9         46.10         35.60         3.11 o                         
  -2  11   9        122.82        102.81         4.55 o                         
  -1  11   9        161.27        163.15         4.63 o                         
   0  11   9        151.47        140.15         4.93 o                         
   1  11   9         55.32         49.92         4.47 o                         
   2  11   9         50.99         43.27         5.70 o                         
   3  11   9         32.20         27.60         5.62 o                         
   4  11   9         11.92          5.49         4.83 o                         
   5  11   9          1.58          3.54         4.83 o                         
   6  11   9          3.77         -5.52         5.52 o                         
  -6  12   9          4.35         11.09         6.31 o                         
  -5  12   9          5.18          5.65         4.88 o                         
  -4  12   9          0.45         -1.21         4.25 o                         
  -3  12   9         46.45         44.79         4.32 o                         
  -2  12   9          0.25         -2.05         2.62 o                         
  -1  12   9         25.64         27.34         2.30 o                         
   0  12   9         16.16         12.16         2.21 o                         
   1  12   9          0.40         -3.09         3.09 o                         
   2  12   9        169.91        146.24        12.01 o                         
   3  12   9          3.74         -3.32         5.03 o                         
   4  12   9          0.00         -5.02         5.02 o                         
   5  12   9          3.46          0.03         5.41 o                         
   6  12   9          3.88         -0.54         6.63 o                         
  -6  13   9         21.21         18.12         7.23 o                         
  -5  13   9         11.43         16.57         4.99 o                         
  -4  13   9          0.20          0.37         4.45 o                         
  -3  13   9         88.26         88.95         5.67 o                         
  -2  13   9         66.50         77.62         4.01 o                         
  -1  13   9          0.21         -0.89         1.99 o                         
   0  13   9         23.60         21.12         2.70 o                         
   1  13   9         30.39         37.41         3.51 o                         
   2  13   9         30.39         30.81         3.35 o                         
   3  13   9          8.99          2.82         5.09 o                         
   4  13   9         15.32         -1.98         5.19 o                         
   5  13   9         19.76         11.81         5.94 o                         
  -5  14   9          0.32         10.78         5.07 o                         
  -4  14   9         50.73         63.48         6.39 o                         
  -3  14   9         14.86         11.47         4.01 o                         
  -2  14   9        114.89        117.08         5.71 o                         
  -1  14   9          9.97          8.17         2.56 o                         
   0  14   9        180.42        162.34         7.39 o                         
   1  14   9          0.00         -2.34         2.34 o                         
   2  14   9         74.49         63.82         6.49 o                         
   3  14   9          9.57         -2.41         5.55 o                         
   4  14   9          0.51         -5.85         5.99 o                         
   5  14   9          0.98         -4.93         4.93 o                         
  -5  15   9         83.49         85.51         7.29 o                         
  -4  15   9         20.42         32.56         5.49 o                         
  -3  15   9         93.40         92.67         7.38 o                         
  -2  15   9          0.15         -3.37         3.52 o                         
  -1  15   9          0.13         -3.19         3.19 o                         
   0  15   9         12.23          8.25         3.49 o                         
   1  15   9          0.13         -3.34         3.34 o                         
   2  15   9          1.68         -4.49         4.49 o                         
   3  15   9         14.48          2.71         5.79 o                         
   4  15   9          5.77          7.97         7.44 o                         
   5  15   9          0.01         -6.08         6.08 o                         
  -5  16   9          0.14         10.39         5.44 o                         
  -4  16   9         13.48         20.92         5.71 o                         
  -3  16   9          5.51         11.91         4.46 o                         
  -2  16   9          2.17          2.23         3.87 o                         
  -1  16   9         35.66         41.28         4.44 o                         
   0  16   9          5.90          1.65         3.75 o                         
   1  16   9          3.42          0.15         4.30 o                         
   2  16   9        134.63        105.81         9.46 o                         
   3  16   9         67.95         63.52        10.92 o                         
   4  16   9         11.80          1.99         8.64 o                         
   5  16   9          1.25         -7.61         7.61 o                         
  -5  17   9         29.80         40.89         7.95 o                         
  -4  17   9          8.43         14.03         5.75 o                         
  -3  17   9          1.62          1.20         4.53 o                         
  -2  17   9          1.49          3.40         4.07 o                         
  -1  17   9         74.72         89.91         5.80 o                         
   0  17   9        135.55        120.97         6.96 o                         
   1  17   9         19.12         12.08         5.23 o                         
   2  17   9          0.14         -5.58         5.58 o                         
   3  17   9          0.10         -2.96         5.89 o                         
   4  17   9          4.27          5.11         6.95 o                         
  -4  18   9          1.37          1.01         5.23 o                         
  -3  18   9         74.69         76.43         6.69 o                         
  -2  18   9          0.06         -3.91         3.91 o                         
  -1  18   9          3.13          0.68         4.05 o                         
   0  18   9         74.46         85.20         7.69 o                         
   1  18   9         31.13         14.11         6.13 o                         
   2  18   9         34.97         29.12        10.67 o                         
   3  18   9          0.78          1.66         8.89 o                         
   4  18   9          0.94         -7.24         7.44 o                         
  -4  19   9          3.09         -0.64         5.57 o                         
  -3  19   9          4.62         12.58         5.76 o                         
  -2  19   9         10.04         14.33         5.50 o                         
  -1  19   9         62.97         78.63         6.74 o                         
   0  19   9         14.65         11.71         5.31 o                         
   1  19   9         20.11         15.68         8.31 o                         
   2  19   9          6.28         -2.00         6.50 o                         
   3  19   9         30.67         20.87         6.96 o                         
  -3  20   9          5.01          5.55         6.29 o                         
  -2  20   9          0.28          5.29         5.51 o                         
  -1  20   9          8.59          4.63         4.76 o                         
   0  20   9          0.68         -2.44         5.56 o                         
   1  20   9          7.98          4.39         6.46 o                         
   2  20   9          5.57         -3.01         8.10 o                         
   3  20   9          0.31          0.21         7.96 o                         
  -2  21   9          6.39          3.91         5.55 o                         
  -1  21   9         12.02         14.47         5.97 o                         
   0  21   9          0.02         -5.90         5.90 o                         
   1  21   9          4.45          1.09         8.11 o                         
   2  21   9          9.45         -3.86        11.62 o                         
  -1  22   9          0.76         -5.40         6.02 o                         
   0  22   9         12.19          2.36         6.52 o                         
   1  22   9          6.83          3.84         8.33 o                         
  -7   0  10        101.08         91.82        12.70 o                         
  -6   0  10          0.10         -2.83         4.89 o                         
  -5   0  10         45.99         31.94         2.77 o                         
  -4   0  10         31.66         38.73         4.69 o                         
  -3   0  10          9.84          2.68         2.99 o                         
  -2   0  10        102.85        120.54         5.48 o                         
  -1   0  10        804.68        781.36        13.28 o                         
   0   0  10        181.46        205.04         7.14 o                         
   1   0  10         75.94         75.91         5.89 o                         
   2   0  10         31.47         34.05         4.27 o                         
   3   0  10          7.27         12.34         4.24 o                         
   4   0  10         10.95          8.72         5.53 o                         
   5   0  10         41.09         42.13         8.46 o                         
   6   0  10        119.10        158.52        16.66 o                         
  -7   1  10         16.13         24.76         7.41 o                         
  -6   1  10         10.84          9.51         4.48 o                         
  -5   1  10         36.73         30.33         2.39 o                         
  -4   1  10         24.80         21.04         2.39 o                         
  -3   1  10          2.75         -1.96         1.96 o                         
  -2   1  10        160.15        157.03         4.12 o                         
  -1   1  10        126.80        136.28         4.10 o                         
   0   1  10        211.07        216.12         5.21 o                         
   1   1  10          0.02          1.51         2.32 o                         
   2   1  10         60.17         57.88         3.73 o                         
   3   1  10        191.45        205.19         8.38 o                         
   4   1  10          3.96          5.97         2.50 o                         
   5   1  10         57.88         52.73         5.47 o                         
   6   1  10          8.77          6.66         5.00 o                         
  -7   2  10         53.96         51.12         6.38 o                         
  -6   2  10          3.49          0.69         4.20 o                         
  -5   2  10        237.01        234.07         7.81 o                         
  -4   2  10          4.58         -1.52         1.77 o                         
  -3   2  10          0.16         -1.78         1.78 o                         
  -2   2  10          0.99          8.86         1.54 o                         
  -1   2  10         90.18         90.15         4.30 o                         
   0   2  10        362.97        395.00         6.92 o                         
   1   2  10        530.43        564.54         7.48 o                         
   2   2  10         35.17         41.59         3.19 o                         
   3   2  10         31.03         30.88         3.51 o                         
   4   2  10         55.05         74.31         5.69 o                         
   5   2  10          0.06         -2.88         3.71 o                         
   6   2  10         30.57         21.40         5.66 o                         
  -7   3  10          0.21          5.63         5.61 o                         
  -6   3  10          5.22          6.62         5.64 o                         
  -5   3  10        142.67        123.76         4.06 o                         
  -4   3  10         14.49         12.47         2.19 o                         
  -3   3  10         68.54         77.68         3.12 o                         
  -2   3  10       1104.34       1021.58         9.66 o                         
  -1   3  10         19.63         20.14         2.44 o                         
   0   3  10        425.04        453.90         5.96 o                         
   1   3  10         97.40         99.07         4.98 o                         
   2   3  10         37.77         28.98         4.15 o                         
   3   3  10         60.20         52.68         4.21 o                         
   4   3  10          3.13         14.10         4.46 o                         
   5   3  10         22.56         17.75         4.49 o                         
   6   3  10         11.51          8.56         5.76 o                         
  -7   4  10         12.75         17.84         6.71 o                         
  -6   4  10          4.95          7.85         5.52 o                         
  -5   4  10         83.01        100.03         5.79 o                         
  -4   4  10         33.10         22.98         2.85 o                         
  -3   4  10        820.73        771.17        12.19 o                         
  -2   4  10        174.33        181.48         4.89 o                         
  -1   4  10        242.39        225.41         4.88 o                         
   0   4  10        852.69        870.30         9.18 o                         
   1   4  10        375.50        392.69         8.83 o                         
   2   4  10        249.38        251.55         9.65 o                         
   3   4  10        165.44        157.32         6.86 o                         
   4   4  10          0.01          0.19         4.08 o                         
   5   4  10         50.54         50.80         5.32 o                         
   6   4  10         14.79          9.10         5.01 o                         
  -7   5  10          0.28         -3.21         7.26 o                         
  -6   5  10          8.75          9.00         5.84 o                         
  -5   5  10         25.54         16.66         3.12 o                         
  -4   5  10          5.70          0.34         1.58 o                         
  -3   5  10        165.19        174.80         5.26 o                         
  -2   5  10         30.86         27.90         2.83 o                         
  -1   5  10        318.28        315.48         6.18 o                         
   0   5  10         54.73         52.43         2.95 o                         
   1   5  10        140.62        137.53         7.99 o                         
   2   5  10          8.83         13.19         3.53 o                         
   3   5  10        193.94        194.32         7.49 o                         
   4   5  10         18.22          9.87         4.49 o                         
   5   5  10          2.57         -4.34         4.34 o                         
   6   5  10         31.92         35.11         5.73 o                         
  -7   6  10          0.08        -11.78        19.63 o                         
  -6   6  10          1.87         -1.13         4.79 o                         
  -5   6  10         17.88         13.09         3.16 o                         
  -4   6  10          6.86         -0.47         2.76 o                         
  -3   6  10        138.97        109.21         4.51 o                         
  -2   6  10         84.00         70.04         3.84 o                         
  -1   6  10          5.23          4.86         2.34 o                         
   0   6  10          3.86          0.71         2.20 o                         
   1   6  10         42.81         45.99         4.33 o                         
   2   6  10         80.75         67.37         5.06 o                         
   3   6  10        166.12        150.07         7.44 o                         
   4   6  10         10.65         -0.50         3.96 o                         
   5   6  10         25.96         16.88         5.02 o                         
   6   6  10          1.06         -4.63         4.63 o                         
  -6   7  10         34.22         32.98         7.97 o                         
  -5   7  10         25.27         23.11         3.82 o                         
  -4   7  10          0.33         -3.38         3.38 o                         
  -3   7  10        127.11        116.77         5.16 o                         
  -2   7  10          4.81          6.84         2.53 o                         
  -1   7  10        126.13        121.61         4.39 o                         
   0   7  10        151.41        164.62         4.90 o                         
   1   7  10         68.72         60.60         4.18 o                         
   2   7  10        177.09        179.50         7.66 o                         
   3   7  10         13.05         -1.35         3.73 o                         
   4   7  10          3.26         -4.45         4.45 o                         
   5   7  10          6.34          2.20         4.31 o                         
   6   7  10         19.61         18.98         6.17 o                         
  -6   8  10          0.53         -2.29         4.71 o                         
  -5   8  10         19.13         25.30         4.14 o                         
  -4   8  10         13.38          5.39         3.71 o                         
  -3   8  10         10.15          5.03         3.02 o                         
  -2   8  10        123.64        127.66         4.73 o                         
  -1   8  10         66.32         69.08         4.24 o                         
   0   8  10        218.29        222.76         5.71 o                         
   1   8  10          9.33         10.80         2.76 o                         
   2   8  10        161.11        151.09         9.36 o                         
   3   8  10         11.45          4.69         3.96 o                         
   4   8  10         33.68         30.74         5.56 o                         
   5   8  10          0.05          0.58         4.99 o                         
   6   8  10          3.02         -2.36         5.01 o                         
  -6   9  10          0.13         -3.17         5.17 o                         
  -5   9  10          8.04          0.34         4.15 o                         
  -4   9  10         19.61         14.43         4.08 o                         
  -3   9  10         21.40         19.40         3.35 o                         
  -2   9  10         67.70         64.59         4.34 o                         
  -1   9  10        173.19        169.33         5.49 o                         
   0   9  10         79.36         74.95         4.18 o                         
   1   9  10         64.57         61.32         4.22 o                         
   2   9  10         41.85         36.38         4.67 o                         
   3   9  10        240.27        255.15        10.09 o                         
   4   9  10          2.85          0.22         4.49 o                         
   5   9  10         43.70         39.77         6.65 o                         
   6   9  10          1.61         -5.10         5.10 o                         
  -6  10  10          1.77         -0.60         5.76 o                         
  -5  10  10          0.17         -0.50         4.15 o                         
  -4  10  10         76.17         75.00         6.19 o                         
  -3  10  10        409.56        432.27         8.34 o                         
  -2  10  10        129.02        125.77         5.51 o                         
  -1  10  10         17.27         24.58         3.31 o                         
   0  10  10        128.46        126.95         3.98 o                         
   1  10  10          6.03          3.15         2.75 o                         
   2  10  10         68.22         63.91         6.01 o                         
   3  10  10          1.20         -2.54         3.92 o                         
   4  10  10          0.05         -0.45         4.75 o                         
   5  10  10         16.88         14.85         5.84 o                         
   6  10  10          0.51         -5.53         5.53 o                         
  -6  11  10         32.87         37.28         7.49 o                         
  -5  11  10          3.90          6.04         4.76 o                         
  -4  11  10          3.46          4.23         4.47 o                         
  -3  11  10         78.68        105.91         6.22 o                         
  -2  11  10          5.84          0.78         3.12 o                         
  -1  11  10        127.89        136.35         5.29 o                         
   0  11  10         20.75         15.47         2.31 o                         
   1  11  10        370.69        388.57         8.30 o                         
   2  11  10         96.97         78.59         5.83 o                         
   3  11  10         64.87         53.27         8.52 o                         
   4  11  10         44.78         46.53         6.32 o                         
   5  11  10          2.97         -2.74         5.18 o                         
  -6  12  10          3.88          9.45         6.14 o                         
  -5  12  10         24.28         33.23         5.80 o                         
  -4  12  10         17.13          7.26         4.94 o                         
  -3  12  10         32.50         35.47         4.89 o                         
  -2  12  10         19.12         12.97         3.40 o                         
  -1  12  10        339.81        323.82         7.50 o                         
   0  12  10          1.87         -2.41         2.41 o                         
   1  12  10          4.35          1.06         2.87 o                         
   2  12  10        385.13        436.13        12.52 o                         
   3  12  10         16.99         11.26         4.86 o                         
   4  12  10          0.09         -5.34         5.34 o                         
   5  12  10          3.82         -5.16         5.16 o                         
  -5  13  10          4.24          1.89         5.20 o                         
  -4  13  10         19.85         18.44         5.37 o                         
  -3  13  10         26.48         35.99         5.15 o                         
  -2  13  10        169.41        167.26         6.88 o                         
  -1  13  10         22.67         19.05         4.07 o                         
   0  13  10          2.18         -4.19         4.19 o                         
   1  13  10         19.19         14.15         3.95 o                         
   2  13  10          1.89          2.12         5.47 o                         
   3  13  10         82.15         62.55         9.74 o                         
   4  13  10          4.51         -5.40         5.40 o                         
   5  13  10          4.90         -3.72         5.96 o                         
  -5  14  10         11.99         12.03         5.53 o                         
  -4  14  10          0.12         -0.50         4.61 o                         
  -3  14  10         84.73         91.71         6.28 o                         
  -2  14  10         32.26         41.12         4.64 o                         
  -1  14  10          7.82          0.79         3.03 o                         
   0  14  10          5.62         -2.63         4.29 o                         
   1  14  10        112.63        114.06        10.67 o                         
   2  14  10         64.98         53.98         7.61 o                         
   3  14  10         68.68         67.26         8.84 o                         
   4  14  10          3.78          3.93         5.79 o                         
   5  14  10          0.38         -5.48         5.48 o                         
  -5  15  10         15.34         20.70         5.84 o                         
  -4  15  10         67.79         82.27         7.10 o                         
  -3  15  10          3.00          8.55         4.46 o                         
  -2  15  10          9.55          7.37         3.94 o                         
  -1  15  10         21.49         27.52         4.01 o                         
   0  15  10         31.67         35.70         5.49 o                         
   1  15  10         53.18         58.61         6.96 o                         
   2  15  10         35.10         31.02         6.42 o                         
   3  15  10          6.28         13.81         7.38 o                         
   4  15  10          1.29         -5.36         5.36 o                         
  -4  16  10         47.57         68.92         7.10 o                         
  -3  16  10        158.79        171.00         9.89 o                         
  -2  16  10          3.92         -0.25         3.62 o                         
  -1  16  10         34.03         37.30         5.27 o                         
   0  16  10          0.80         -1.48         4.40 o                         
   1  16  10         13.40          7.22         5.93 o                         
   2  16  10         85.31        100.32        11.19 o                         
   3  16  10         22.22          9.64         6.94 o                         
   4  16  10         18.32         17.30         6.42 o                         
  -4  17  10          7.46         11.82         5.71 o                         
  -3  17  10         28.22         39.81         6.82 o                         
  -2  17  10          9.72          6.07         4.60 o                         
  -1  17  10          0.14         -0.74         4.29 o                         
   0  17  10         23.22         32.71         5.92 o                         
   1  17  10         35.21         28.46         6.74 o                         
   2  17  10          0.52         -5.72         5.72 o                         
   3  17  10         15.55          2.04         8.55 o                         
   4  17  10          4.96         -8.94         8.94 o                         
  -4  18  10          0.33         -2.49         6.26 o                         
  -3  18  10          4.62          7.17         5.78 o                         
  -2  18  10         10.14         12.40         5.31 o                         
  -1  18  10          4.66          5.59         5.34 o                         
   0  18  10        154.97        173.97        12.50 o                         
   1  18  10         20.22          8.20         8.95 o                         
   2  18  10         43.75         29.80         7.36 o                         
   3  18  10          0.72         -6.86         6.86 o                         
  -3  19  10          1.52          5.06         6.25 o                         
  -2  19  10          2.40          4.28         5.36 o                         
  -1  19  10         61.31         66.28         7.39 o                         
   0  19  10          0.47          1.63         5.34 o                         
   1  19  10          9.13          0.57         7.27 o                         
   2  19  10         15.95         -6.68         8.14 o                         
   3  19  10          0.29         -3.44         7.18 o                         
  -2  20  10          1.22         -1.59         5.26 o                         
  -1  20  10          0.44         -3.22         5.36 o                         
   0  20  10         13.90          6.70         7.14 o                         
   1  20  10          5.46         -6.01         6.01 o                         
   2  20  10         20.52         19.15         9.81 o                         
  -2  21  10         19.31         17.28        17.80 o                         
  -1  21  10         13.56         17.16         6.82 o                         
   0  21  10         86.96         92.12        10.75 o                         
   1  21  10          8.73         15.06         8.91 o                         
  -6   1  11         11.92         12.85         5.64 o                         
  -5   1  11         76.49         80.53         4.26 o                         
  -4   1  11         25.49         34.79         3.69 o                         
  -3   1  11        489.04        484.10         6.71 o                         
  -2   1  11        720.16        749.55         9.10 o                         
  -1   1  11        108.57        106.58         5.17 o                         
   0   1  11        673.83        694.24         8.97 o                         
   1   1  11         20.33         18.48         3.37 o                         
   2   1  11        435.47        495.90         8.79 o                         
   3   1  11          0.54          2.00         3.36 o                         
   4   1  11        104.68        101.96         5.78 o                         
   5   1  11         68.97         83.99         7.74 o                         
   6   1  11         18.78          6.57         9.25 o                         
  -6   2  11          7.43          2.80         4.61 o                         
  -5   2  11         30.02         44.39         3.85 o                         
  -4   2  11        168.73        172.07         6.36 o                         
  -3   2  11        111.99        117.98         3.70 o                         
  -2   2  11       1251.44       1270.43        12.13 o                         
  -1   2  11          0.27         -0.75         2.38 o                         
   0   2  11         32.54         33.03         2.55 o                         
   1   2  11         80.56         81.40         4.72 o                         
   2   2  11         67.12         55.40         4.43 o                         
   3   2  11        143.55        145.01        10.12 o                         
   4   2  11          6.47         14.31         4.23 o                         
   5   2  11          0.08         -1.62         4.66 o                         
   6   2  11          3.78          0.28         7.43 o                         
  -6   3  11         33.01         26.39         7.21 o                         
  -5   3  11         13.23          9.58         3.52 o                         
  -4   3  11         37.18         28.44         3.43 o                         
  -3   3  11          8.20          7.14         2.67 o                         
  -2   3  11        146.28        153.59         5.51 o                         
  -1   3  11        170.34        173.28         4.78 o                         
   0   3  11         10.07         12.50         1.88 o                         
   1   3  11         34.74         33.78         3.83 o                         
   2   3  11         10.88          7.48         3.78 o                         
   3   3  11         97.24         94.98         7.48 o                         
   4   3  11        182.80        224.68         9.93 o                         
   5   3  11         48.05         48.99         5.84 o                         
   6   3  11          0.19         -5.61         5.61 o                         
  -6   4  11         13.92         10.18         6.27 o                         
  -5   4  11          6.45          3.36         3.81 o                         
  -4   4  11         17.58         12.46         3.80 o                         
  -3   4  11         27.16         25.29         3.11 o                         
  -2   4  11         32.16         31.80         3.04 o                         
  -1   4  11          5.02          6.23         2.28 o                         
   0   4  11         36.47         32.37         3.98 o                         
   1   4  11         27.44         21.29         3.53 o                         
   2   4  11          6.92          4.92         3.65 o                         
   3   4  11        217.82        259.85         8.25 o                         
   4   4  11         18.24         16.08         4.73 o                         
   5   4  11          0.88         -2.44         4.30 o                         
   6   4  11          0.01          3.59         6.80 o                         
  -6   5  11         13.52          8.76         6.24 o                         
  -5   5  11         49.65         47.96         4.21 o                         
  -4   5  11        200.06        190.20         7.68 o                         
  -3   5  11          1.95         -2.60         2.60 o                         
  -2   5  11         24.81         13.81         2.73 o                         
  -1   5  11         75.83         80.87         4.06 o                         
   0   5  11         82.37         74.33         5.41 o                         
   1   5  11         99.39        103.03         6.98 o                         
   2   5  11         44.06         30.94         4.21 o                         
   3   5  11         30.69         18.94         4.24 o                         
   4   5  11          4.78          3.91         4.51 o                         
   5   5  11          0.58          0.48         4.61 o                         
   6   5  11          0.14         -1.67         6.58 o                         
  -6   6  11         21.49         24.04         7.60 o                         
  -5   6  11         19.92         23.71         4.07 o                         
  -4   6  11         98.22         93.33         5.96 o                         
  -3   6  11         57.39         64.42         4.06 o                         
  -2   6  11        149.10        151.14         5.18 o                         
  -1   6  11         57.02         62.01         3.84 o                         
   0   6  11        107.93        101.96         5.86 o                         
   1   6  11         17.19         13.59         3.55 o                         
   2   6  11        133.64        148.41         7.60 o                         
   3   6  11          5.78         -3.69         3.69 o                         
   4   6  11         20.63         27.43         5.57 o                         
   5   6  11         84.77         93.68         9.74 o                         
   6   6  11          2.62         -3.97         5.52 o                         
  -6   7  11         10.36         22.03         7.37 o                         
  -5   7  11         21.85         24.55         4.38 o                         
  -4   7  11        119.34        137.96         7.31 o                         
  -3   7  11          0.13         -1.85         3.24 o                         
  -2   7  11        335.15        322.91         6.93 o                         
  -1   7  11        182.63        175.06         5.62 o                         
   0   7  11         29.43         13.96         3.93 o                         
   1   7  11        135.15        120.33         7.21 o                         
   2   7  11        449.83        473.82        11.45 o                         
   3   7  11          3.55         -3.46         3.46 o                         
   4   7  11         13.55         15.10         4.92 o                         
   5   7  11          3.19          7.58         5.32 o                         
   6   7  11          1.46         -2.91         5.80 o                         
  -6   8  11          0.06         -2.63         6.93 o                         
  -5   8  11         10.89         18.69         4.62 o                         
  -4   8  11         15.87         22.95         4.43 o                         
  -3   8  11         53.26         44.78         4.47 o                         
  -2   8  11          0.16          7.40         2.78 o                         
  -1   8  11        262.01        272.99         6.79 o                         
   0   8  11         25.10         23.74         3.58 o                         
   1   8  11        132.40        124.47         9.61 o                         
   2   8  11         37.16         33.61         4.40 o                         
   3   8  11         66.19         60.63         6.58 o                         
   4   8  11         18.67         15.60         4.91 o                         
   5   8  11          8.91          8.86         5.58 o                         
  -6   9  11          0.24         -0.07         5.64 o                         
  -5   9  11          1.50          2.83         4.43 o                         
  -4   9  11        204.63        235.22        12.90 o                         
  -3   9  11         25.76         20.21         3.98 o                         
  -2   9  11        116.07        114.66         5.05 o                         
  -1   9  11          3.26          2.57         2.83 o                         
   0   9  11        187.50        162.40         7.12 o                         
   1   9  11          5.62          1.48         3.58 o                         
   2   9  11          1.61          1.31         3.94 o                         
   3   9  11        133.06        144.38         8.20 o                         
   4   9  11        110.17        114.09         9.39 o                         
   5   9  11          1.54         -4.74         4.74 o                         
  -6  10  11          0.01         -1.03         5.75 o                         
  -5  10  11         11.70         -0.45         4.60 o                         
  -4  10  11          0.77          7.99         5.08 o                         
  -3  10  11         70.43         70.56         6.52 o                         
  -2  10  11          8.81          4.31         3.44 o                         
  -1  10  11         59.53         65.59         4.35 o                         
   0  10  11         30.45         19.44         4.13 o                         
   1  10  11         15.76          7.46         3.20 o                         
   2  10  11        168.04        162.07        10.66 o                         
   3  10  11          9.07          8.42         4.43 o                         
   4  10  11          7.16          8.56         5.78 o                         
   5  10  11          0.37         -5.22         5.22 o                         
  -5  11  11          1.41          1.14         4.84 o                         
  -4  11  11          6.11         13.42         5.41 o                         
  -3  11  11         11.41          7.01         4.43 o                         
  -2  11  11         54.17         69.38         5.60 o                         
  -1  11  11         63.45         65.92         5.54 o                         
   0  11  11         56.50         63.30         5.08 o                         
   1  11  11        137.45        134.02         7.50 o                         
   2  11  11          0.04          5.99         3.89 o                         
   3  11  11         28.38         20.28         5.85 o                         
   4  11  11          0.61         -5.26         5.26 o                         
   5  11  11          0.60         -5.31         5.31 o                         
  -5  12  11          0.00         -3.35         5.02 o                         
  -4  12  11         60.16         69.43         7.01 o                         
  -3  12  11         34.17         23.09         5.16 o                         
  -2  12  11          2.43         -0.16         3.76 o                         
  -1  12  11          2.78          1.74         3.51 o                         
   0  12  11          0.37         -3.18         3.93 o                         
   1  12  11          3.14          2.32         3.67 o                         
   2  12  11        152.97        168.51        11.61 o                         
   3  12  11         36.87         28.08         6.28 o                         
   4  12  11          8.01         13.12         5.89 o                         
   5  12  11         14.39         -5.71         5.71 o                         
  -5  13  11         20.29         24.50         6.10 o                         
  -4  13  11         14.61         16.09         6.34 o                         
  -3  13  11          2.09         -1.77         4.62 o                         
  -2  13  11         21.96         25.50         4.67 o                         
  -1  13  11          4.09          3.70         3.79 o                         
   0  13  11         36.61         47.30         5.44 o                         
   1  13  11        133.23        136.09         9.48 o                         
   2  13  11         17.10         14.93         5.14 o                         
   3  13  11        119.84        111.98        16.76 o                         
   4  13  11          0.31         -6.13         6.13 o                         
  -5  14  11          0.82         13.16         5.82 o                         
  -4  14  11          7.56         15.38         5.98 o                         
  -3  14  11          4.35          1.39         5.01 o                         
  -2  14  11          0.25         -3.76         3.76 o                         
  -1  14  11          0.31         -4.35         4.35 o                         
   0  14  11          0.01         -3.30         4.09 o                         
   1  14  11          0.07         -4.67         4.67 o                         
   2  14  11        108.57        119.82        10.68 o                         
   3  14  11         52.54         47.23         7.38 o                         
   4  14  11          1.00          4.51         6.51 o                         
  -4  15  11         60.72         56.42         7.30 o                         
  -3  15  11          1.27          0.91         5.12 o                         
  -2  15  11          0.54         -4.10         4.10 o                         
  -1  15  11          1.63          4.43         4.65 o                         
   0  15  11        173.06        158.88        12.54 o                         
   1  15  11         88.38        102.99        10.76 o                         
   2  15  11          0.06         -4.78         4.78 o                         
   3  15  11          1.23         -5.31         5.99 o                         
   4  15  11          0.14         -2.56         5.43 o                         
  -4  16  11          7.15          4.40         6.13 o                         
  -3  16  11          2.56          0.69         5.66 o                         
  -2  16  11         40.83         38.01         6.07 o                         
  -1  16  11          1.84         -0.22         5.32 o                         
   0  16  11        128.39        142.95         9.93 o                         
   1  16  11          6.34         -1.50         6.04 o                         
   2  16  11          0.01         -6.48         6.48 o                         
   3  16  11         66.65         79.23        10.52 o                         
   4  16  11         13.00         27.29        12.64 o                         
  -4  17  11          4.60         -1.83        13.61 o                         
  -3  17  11          0.01         -0.47         5.75 o                         
  -2  17  11          4.33          6.69         4.88 o                         
  -1  17  11         34.95         33.31         6.50 o                         
   0  17  11         31.05         26.43         7.24 o                         
   1  17  11          8.77          3.78         6.30 o                         
   2  17  11          1.78         -6.87         6.87 o                         
   3  17  11         10.41         11.44         6.73 o                         
  -3  18  11         58.97         88.64         8.62 o                         
  -2  18  11         37.40         41.95         6.63 o                         
  -1  18  11          4.05          2.40         5.23 o                         
   0  18  11         59.09         67.71         8.59 o                         
   1  18  11        108.37        103.82        18.99 o                         
   2  18  11         11.31          3.74         6.70 o                         
   3  18  11         53.77         49.65        12.73 o                         
  -2  19  11          7.55          8.33         6.52 o                         
  -1  19  11          2.16          0.43         6.01 o                         
   0  19  11         60.96         87.63         8.41 o                         
   1  19  11         18.47         19.38         8.69 o                         
   2  19  11          8.15          8.01         8.70 o                         
  -1  20  11         11.79          7.94         6.64 o                         
   0  20  11         22.29         28.53         8.78 o                         
   1  20  11          7.28          7.61         8.45 o                         
  -6   0  12         24.07          0.57         8.77 o                         
  -5   0  12         18.73         14.77         4.98 o                         
  -4   0  12          0.05         -2.77         5.24 o                         
  -3   0  12        489.94        512.39        12.61 o                         
  -2   0  12        802.76        833.69        11.95 o                         
  -1   0  12        802.26        788.19        14.85 o                         
   0   0  12          5.51          4.97         4.09 o                         
   1   0  12         13.13         10.27         4.13 o                         
   2   0  12         10.12          3.95         4.27 o                         
   3   0  12         84.81         87.24         9.50 o                         
   4   0  12        195.50        261.87        17.37 o                         
   5   0  12         21.87         11.01         8.18 o                         
   6   0  12          2.56         -3.56        16.45 o                         
  -6   1  12          0.00         -5.43         5.43 o                         
  -5   1  12          0.96         -1.83         3.31 o                         
  -4   1  12          9.43          1.23         3.79 o                         
  -3   1  12        198.70        225.71         6.60 o                         
  -2   1  12        110.15        123.67         4.72 o                         
  -1   1  12        218.60        235.91         5.73 o                         
   0   1  12        174.11        188.49         8.79 o                         
   1   1  12        221.52        237.28         8.13 o                         
   2   1  12          6.91          1.70         2.75 o                         
   3   1  12         40.14         35.10         4.02 o                         
   4   1  12         49.81         50.10         5.71 o                         
   5   1  12         11.00          0.41         5.24 o                         
   6   1  12         17.79         14.31         7.94 o                         
  -6   2  12         20.41         16.50         7.04 o                         
  -5   2  12         13.98         18.63         3.83 o                         
  -4   2  12         12.88         10.64         4.27 o                         
  -3   2  12        171.39        193.55         7.90 o                         
  -2   2  12        156.77        172.31         7.12 o                         
  -1   2  12         95.64        113.86         5.21 o                         
   0   2  12          5.73          7.59         2.75 o                         
   1   2  12        222.87        243.43         8.21 o                         
   2   2  12          7.23          3.59         4.02 o                         
   3   2  12         72.44         78.29         5.96 o                         
   4   2  12        149.29        161.10        11.41 o                         
   5   2  12         45.55         31.45         6.39 o                         
   6   2  12          0.15          0.84         7.78 o                         
  -6   3  12          4.93          9.91         6.72 o                         
  -5   3  12         64.56         82.17         5.48 o                         
  -4   3  12         15.66         14.20         4.20 o                         
  -3   3  12          0.05          6.38         3.34 o                         
  -2   3  12          0.16          8.37         2.82 o                         
  -1   3  12        119.00        131.86         5.68 o                         
   0   3  12        182.07        198.62        10.34 o                         
   1   3  12        194.65        213.60         7.92 o                         
   2   3  12          0.67         -3.99         4.16 o                         
   3   3  12         86.64         89.66         6.99 o                         
   4   3  12         18.81         21.38         4.97 o                         
   5   3  12          0.99          0.18         5.50 o                         
  -6   4  12         43.44         70.53         8.53 o                         
  -5   4  12         12.63         15.03         3.90 o                         
  -4   4  12         90.82         92.76         6.16 o                         
  -3   4  12         88.64         92.64         5.12 o                         
  -2   4  12        203.98        194.10         5.53 o                         
  -1   4  12        267.07        264.41         5.89 o                         
   0   4  12        565.33        587.38        12.80 o                         
   1   4  12         12.11          5.02         3.57 o                         
   2   4  12         21.23         17.22         4.98 o                         
   3   4  12        292.80        351.20         9.81 o                         
   4   4  12         65.32         59.71         6.10 o                         
   5   4  12         12.14          8.93         5.28 o                         
  -6   5  12         35.93         39.92         8.63 o                         
  -5   5  12          0.57          4.36         3.65 o                         
  -4   5  12          0.49          3.69         4.34 o                         
  -3   5  12         55.22         63.79         4.81 o                         
  -2   5  12          4.15          3.65         2.90 o                         
  -1   5  12         34.92         40.94         3.82 o                         
   0   5  12         97.81        102.66         7.35 o                         
   1   5  12        205.99        186.73         8.39 o                         
   2   5  12          1.18         -2.71         3.74 o                         
   3   5  12         26.08         26.74         4.72 o                         
   4   5  12         33.10         34.41         5.53 o                         
   5   5  12         18.58         15.30         5.15 o                         
  -6   6  12          8.31         21.21         7.88 o                         
  -5   6  12          4.58          5.08         4.01 o                         
  -4   6  12         14.19         15.34         4.62 o                         
  -3   6  12          0.10         -0.62         3.93 o                         
  -2   6  12         74.82         76.10         4.26 o                         
  -1   6  12          5.97          4.29         3.13 o                         
   0   6  12          0.92          0.36         4.07 o                         
   1   6  12        197.98        201.35        14.50 o                         
   2   6  12          0.00         -3.35         3.35 o                         
   3   6  12         38.29         35.89         5.32 o                         
   4   6  12         78.43         81.20         7.29 o                         
   5   6  12         48.45         56.22         7.11 o                         
  -6   7  12         14.12         13.69         7.86 o                         
  -5   7  12          1.83          8.80         4.41 o                         
  -4   7  12         51.40         47.30         5.47 o                         
  -3   7  12         24.86         28.15         4.63 o                         
  -2   7  12         69.50         74.55         4.35 o                         
  -1   7  12         14.58          9.51         3.23 o                         
   0   7  12         27.30         34.76         5.22 o                         
   1   7  12        178.61        199.40         8.60 o                         
   2   7  12         10.95          3.17         4.00 o                         
   3   7  12         29.98         27.94         4.89 o                         
   4   7  12          1.92          1.88         4.28 o                         
   5   7  12          3.75         -2.12         5.14 o                         
  -5   8  12         61.09         61.41         6.25 o                         
  -4   8  12          5.00          9.78         4.88 o                         
  -3   8  12         30.14         20.03         4.56 o                         
  -2   8  12          0.97         -1.39         3.01 o                         
  -1   8  12          0.30         -3.01         3.01 o                         
   0   8  12        334.46        370.99        14.01 o                         
   1   8  12          2.66         -3.04         3.04 o                         
   2   8  12         58.65         43.00         4.99 o                         
   3   8  12          8.08         12.72         5.16 o                         
   4   8  12         36.72         49.03         6.62 o                         
   5   8  12          0.06         -3.52         5.54 o                         
  -5   9  12         41.15         57.35         6.35 o                         
  -4   9  12          0.03          1.87         5.03 o                         
  -3   9  12        174.01        152.63         8.96 o                         
  -2   9  12         47.94         37.84         4.65 o                         
  -1   9  12         41.74         42.41         4.25 o                         
   0   9  12          8.15          9.90         4.02 o                         
   1   9  12        182.06        200.26        12.15 o                         
   2   9  12          4.44         -1.35         4.19 o                         
   3   9  12         80.84        104.36        11.35 o                         
   4   9  12         38.39         35.66         6.31 o                         
   5   9  12          4.67         -5.47         5.47 o                         
  -5  10  12         50.41         66.78         6.77 o                         
  -4  10  12          7.45          7.87         5.26 o                         
  -3  10  12          0.47          2.83         4.76 o                         
  -2  10  12         22.22         20.70         4.86 o                         
  -1  10  12         19.36         29.64         4.42 o                         
   0  10  12          0.06          3.01         3.56 o                         
   1  10  12         19.89         14.19         3.78 o                         
   2  10  12         18.56         14.12         4.42 o                         
   3  10  12        116.47        109.53        15.79 o                         
   4  10  12         16.21          8.80         6.05 o                         
   5  10  12          0.01         -5.61         5.61 o                         
  -5  11  12         17.20         20.24         5.61 o                         
  -4  11  12         77.66         70.47         7.87 o                         
  -3  11  12          3.10         -4.89         4.89 o                         
  -2  11  12         18.26         13.20         4.53 o                         
  -1  11  12         21.26         19.85         4.52 o                         
   0  11  12         31.40         19.30         4.92 o                         
   1  11  12         22.91         20.79         5.41 o                         
   2  11  12          5.67          4.80         4.18 o                         
   3  11  12         13.49         11.55         6.62 o                         
   4  11  12         15.03         10.36         7.81 o                         
  -5  12  12          1.34          6.51         5.58 o                         
  -4  12  12          1.07          4.00         5.16 o                         
  -3  12  12         12.94         15.56         5.61 o                         
  -2  12  12          8.50          2.99         4.21 o                         
  -1  12  12         16.28          9.73         5.06 o                         
   0  12  12          9.28          9.67         4.55 o                         
   1  12  12          3.65         -4.82         4.82 o                         
   2  12  12          5.11         -4.22         5.90 o                         
   3  12  12          5.20          1.98         4.97 o                         
   4  12  12          0.69          1.89         5.66 o                         
  -4  13  12         15.86         10.86         5.86 o                         
  -3  13  12          4.92         13.23         5.57 o                         
  -2  13  12          1.66         -1.44         4.13 o                         
  -1  13  12         25.49         25.00         5.75 o                         
   0  13  12          6.12         -3.95         4.55 o                         
   1  13  12         19.79         15.61         6.27 o                         
   2  13  12         43.39         19.88         6.91 o                         
   3  13  12         19.82          4.76         7.08 o                         
   4  13  12         21.04          8.20         8.73 o                         
  -4  14  12          9.84          8.74         6.01 o                         
  -3  14  12          3.83          9.76         5.42 o                         
  -2  14  12          7.41          8.98         5.05 o                         
  -1  14  12         82.00         75.96         7.25 o                         
   0  14  12          3.07         -4.85         4.85 o                         
   1  14  12         50.06         46.96         7.14 o                         
   2  14  12          5.05         -4.84         6.39 o                         
   3  14  12         27.08         27.67        10.01 o                         
   4  14  12         51.02         44.31        17.72 o                         
  -4  15  12          0.06          1.33         5.88 o                         
  -3  15  12          2.58         -2.08         5.37 o                         
  -2  15  12         17.06         26.62         5.47 o                         
  -1  15  12          2.25          3.77         5.28 o                         
   0  15  12         49.57         43.86         6.41 o                         
   1  15  12          7.68          2.86         5.77 o                         
   2  15  12         62.27         54.21         9.45 o                         
   3  15  12          2.74         -2.23         6.91 o                         
  -3  16  12          5.45         10.43         6.26 o                         
  -2  16  12         81.67        119.48         8.42 o                         
  -1  16  12          0.07         -5.00         5.00 o                         
   0  16  12          0.17         -4.15         4.89 o                         
   1  16  12         61.75         61.53        14.63 o                         
   2  16  12          0.12          0.07         6.77 o                         
   3  16  12         30.37         34.72        11.86 o                         
  -3  17  12          4.82         -0.83         5.98 o                         
  -2  17  12         18.41         16.56         6.95 o                         
  -1  17  12         18.37         15.39         6.01 o                         
   0  17  12          0.16         -4.34         5.04 o                         
   1  17  12         52.70         49.36         8.95 o                         
   2  17  12         19.91         12.06        12.32 o                         
  -2  18  12          0.03         -6.16         8.29 o                         
  -1  18  12          1.13          3.04         6.83 o                         
   0  18  12          2.55         -1.59         6.34 o                         
   1  18  12          3.73         -3.46         8.21 o                         
   2  18  12          0.07         -0.33         8.14 o                         
  -1  19  12          9.14          5.42         6.29 o                         
   0  19  12          5.04          2.52         7.70 o                         
   1  19  12          1.07          1.59        19.50 o                         
  -6   1  13         15.61         14.99         7.63 o                         
  -5   1  13         74.03         84.39         5.81 o                         
  -4   1  13         54.04         54.94         5.72 o                         
  -3   1  13         20.85         13.82         4.64 o                         
  -2   1  13         50.33         50.65         4.75 o                         
  -1   1  13         77.39         88.37         5.31 o                         
   0   1  13         16.08         16.92         4.23 o                         
   1   1  13        306.17        336.97         7.26 o                         
   2   1  13          1.10         -3.70         3.70 o                         
   3   1  13         29.24         12.15         4.81 o                         
   4   1  13         16.90         11.79         5.67 o                         
   5   1  13          0.44          2.83         6.21 o                         
  -6   2  13          3.56         -2.06         7.06 o                         
  -5   2  13          0.77         13.47         5.10 o                         
  -4   2  13          3.88         -4.00         4.00 o                         
  -3   2  13         31.54         27.45         5.46 o                         
  -2   2  13         89.64         91.80         6.40 o                         
  -1   2  13        169.09        177.15         7.79 o                         
   0   2  13          2.01          1.33         4.01 o                         
   1   2  13         38.36         46.13         7.73 o                         
   2   2  13         47.47         36.75         5.67 o                         
   3   2  13          3.91          1.92         4.53 o                         
   4   2  13         33.48         28.72         6.28 o                         
   5   2  13         16.43          1.11         5.40 o                         
  -6   3  13          3.91         -7.07        10.24 o                         
  -5   3  13          7.18          1.99         3.91 o                         
  -4   3  13         21.19         18.40         4.75 o                         
  -3   3  13         18.86         21.75         5.30 o                         
  -2   3  13        151.78        161.49         7.34 o                         
  -1   3  13         37.74         36.44         5.47 o                         
   0   3  13         20.28         22.44         4.84 o                         
   1   3  13         34.30         21.97         4.91 o                         
   2   3  13         14.13          9.02         4.99 o                         
   3   3  13        145.58        164.92         9.55 o                         
   4   3  13         22.72         21.59         5.32 o                         
   5   3  13          8.91         -2.76         5.85 o                         
  -5   4  13          1.08         -3.93         3.93 o                         
  -4   4  13          6.33         -0.65         4.60 o                         
  -3   4  13         17.74         14.79         4.98 o                         
  -2   4  13        253.94        287.05         8.71 o                         
  -1   4  13         22.88         27.00         5.13 o                         
   0   4  13         33.51         22.72         4.94 o                         
   1   4  13          3.02         -4.07         4.07 o                         
   2   4  13         82.70         84.37         6.69 o                         
   3   4  13          9.09          8.41         4.96 o                         
   4   4  13         51.66         48.28         7.90 o                         
   5   4  13          0.21         -4.99         4.99 o                         
  -5   5  13          6.75         -2.49         4.07 o                         
  -4   5  13         35.82         31.84         5.57 o                         
  -3   5  13         13.65          1.17         5.54 o                         
  -2   5  13        136.76        180.30         8.31 o                         
  -1   5  13          5.76         10.43         3.95 o                         
   0   5  13          6.57         -2.16         4.80 o                         
   1   5  13         72.95         68.29         7.16 o                         
   2   5  13         36.09         29.62         4.91 o                         
   3   5  13         12.38          1.12         4.52 o                         
   4   5  13          2.84          1.25         4.98 o                         
   5   5  13          0.11         -1.59         5.57 o                         
  -5   6  13         23.38         14.80         5.02 o                         
  -4   6  13         41.46         45.38         5.81 o                         
  -3   6  13         81.39         96.15         7.06 o                         
  -2   6  13        213.41        224.44        12.32 o                         
  -1   6  13        230.81        229.63         7.81 o                         
   0   6  13          5.83          1.26         6.01 o                         
   1   6  13          9.53         -1.09         3.60 o                         
   2   6  13         67.95         67.62         9.65 o                         
   3   6  13         27.93         35.07         6.38 o                         
   4   6  13        104.90        121.57        11.06 o                         
   5   6  13          8.32          6.80         6.68 o                         
  -5   7  13          1.87         -0.44         4.51 o                         
  -4   7  13          2.65          7.45         5.22 o                         
  -3   7  13         81.69         96.29         8.02 o                         
  -2   7  13        121.83        125.31         6.46 o                         
  -1   7  13          2.22         -3.02         3.64 o                         
   0   7  13          0.46         -4.87         5.28 o                         
   1   7  13         17.00          1.97         4.96 o                         
   2   7  13          0.42         -0.50         3.81 o                         
   3   7  13         13.53         11.59         5.13 o                         
   4   7  13         32.64         34.62         6.13 o                         
   5   7  13          2.01          1.03         5.99 o                         
  -5   8  13         19.31         16.18         5.28 o                         
  -4   8  13          7.61          4.03         5.19 o                         
  -3   8  13         47.39         48.12         5.89 o                         
  -2   8  13         48.53         54.90         5.17 o                         
  -1   8  13         30.48         25.25         4.72 o                         
   0   8  13         41.94         36.69         5.46 o                         
   1   8  13         50.51         37.95         6.01 o                         
   2   8  13          1.27         -0.76         5.07 o                         
   3   8  13         12.19         13.89         5.83 o                         
   4   8  13          0.35         -4.87         4.87 o                         
  -5   9  13          0.30         -0.74         4.60 o                         
  -4   9  13          3.65          5.74         5.25 o                         
  -3   9  13         17.18         21.17         5.65 o                         
  -2   9  13         93.35         99.66         6.45 o                         
  -1   9  13          0.10         -1.86         4.18 o                         
   0   9  13          1.87          6.03         4.63 o                         
   1   9  13          0.47         -3.33         5.13 o                         
   2   9  13        132.13        121.50         8.99 o                         
   3   9  13        100.66        107.28        14.56 o                         
   4   9  13          0.70         -5.43         5.43 o                         
  -5  10  13          0.18          2.06         5.21 o                         
  -4  10  13         13.37         16.13         5.60 o                         
  -3  10  13         46.85         54.15         6.88 o                         
  -2  10  13          0.01          3.08         4.66 o                         
  -1  10  13         28.21         28.35         5.80 o                         
   0  10  13         37.24         45.01         6.18 o                         
   1  10  13         40.78         48.66         6.46 o                         
   2  10  13         27.24         25.51         7.72 o                         
   3  10  13          0.28         -5.80         7.38 o                         
   4  10  13          5.02         -3.60         8.34 o                         
  -4  11  13         34.16         38.72         6.50 o                         
  -3  11  13         58.95         48.48         6.53 o                         
  -2  11  13         10.64          7.85         4.89 o                         
  -1  11  13          3.99         -2.66         5.18 o                         
   0  11  13          3.56          3.65         4.72 o                         
   1  11  13        176.07        179.64        20.84 o                         
   2  11  13         15.50          6.80         6.79 o                         
   3  11  13          1.03         -1.55         5.69 o                         
   4  11  13          0.38         -8.35         8.35 o                         
  -4  12  13          2.79          0.05         5.32 o                         
  -3  12  13         32.39         32.26         6.49 o                         
  -2  12  13          2.31         -2.19         4.58 o                         
  -1  12  13         13.03         11.15         5.60 o                         
   0  12  13          8.60          1.33         5.23 o                         
   1  12  13          7.53          8.89         5.46 o                         
   2  12  13         58.85         49.53         8.79 o                         
   3  12  13         38.53         40.16         9.08 o                         
   4  12  13          6.88         -7.88         7.97 o                         
  -4  13  13         12.56         19.39         6.41 o                         
  -3  13  13         19.14         26.89         6.36 o                         
  -2  13  13         21.95         21.43         5.43 o                         
  -1  13  13         10.70          7.21         5.47 o                         
   0  13  13         27.64         21.90         6.58 o                         
   1  13  13          0.19         -0.99         5.08 o                         
   2  13  13          1.93         -0.16         7.20 o                         
   3  13  13         49.67         66.13        13.97 o                         
  -3  14  13        102.68        136.49         9.39 o                         
  -2  14  13          6.83          4.75         6.07 o                         
  -1  14  13         14.17         17.05         5.84 o                         
   0  14  13         86.14         82.83         7.65 o                         
   1  14  13         71.43         82.35        15.18 o                         
   2  14  13          0.41         -5.94         9.08 o                         
   3  14  13          4.92          6.24        10.06 o                         
  -3  15  13         60.06         76.46         8.69 o                         
  -2  15  13         14.24          0.85         6.97 o                         
  -1  15  13          0.45         -2.15         4.94 o                         
   0  15  13          0.70         -2.51         5.66 o                         
   1  15  13         10.71          2.10         7.11 o                         
   2  15  13         75.21        105.07        19.66 o                         
  -2  16  13          0.04         -6.38         6.38 o                         
  -1  16  13         23.83         19.40         7.07 o                         
   0  16  13          3.32         -1.95         7.11 o                         
   1  16  13          1.37         -4.27         7.50 o                         
   2  16  13         16.25          6.26        14.78 o                         
  -2  17  13          4.92         10.43         9.81 o                         
  -1  17  13          0.01         -6.28         6.28 o                         
   0  17  13          2.13         -6.19         6.19 o                         
   1  17  13          6.96         -1.37         7.04 o                         
  -5   0  14         40.68         23.28         7.45 o                         
  -4   0  14         29.39         21.98         7.73 o                         
  -3   0  14         31.54          7.54         7.76 o                         
  -2   0  14        239.84        220.62        14.52 o                         
  -1   0  14        126.15        136.75        13.37 o                         
   0   0  14        322.03        362.16        25.76 o                         
   1   0  14         42.48         45.07         9.75 o                         
   2   0  14          0.91         -6.46         6.46 o                         
   3   0  14          5.88         -0.72         7.12 o                         
   4   0  14         21.11         20.78        12.81 o                         
  -5   1  14         20.34         16.10         4.80 o                         
  -4   1  14          3.83         -4.75         4.75 o                         
  -3   1  14          8.35          2.05         5.49 o                         
  -2   1  14         22.22         16.81         5.61 o                         
  -1   1  14          2.06          1.20         5.20 o                         
   0   1  14         18.60         24.16         6.15 o                         
   1   1  14         33.28         30.18         8.94 o                         
   2   1  14          2.42         -4.65         4.65 o                         
   3   1  14         20.88         12.29         5.88 o                         
   4   1  14          2.71         -5.14         5.14 o                         
  -5   2  14         21.79         19.51         4.82 o                         
  -4   2  14          3.14         -3.01         4.67 o                         
  -3   2  14          2.96         -5.26         5.26 o                         
  -2   2  14          4.72          4.94         5.46 o                         
  -1   2  14          6.87          2.25         5.41 o                         
   0   2  14         20.60         24.19         6.50 o                         
   1   2  14          8.77          3.60         4.38 o                         
   2   2  14          7.30         -4.68         5.23 o                         
   3   2  14         62.05         52.96         7.01 o                         
   4   2  14          2.21         -5.56         5.56 o                         
  -5   3  14          8.57         -0.65         4.47 o                         
  -4   3  14          0.44         -4.76         4.76 o                         
  -3   3  14         29.24         12.79         5.54 o                         
  -2   3  14         35.49         24.53         5.22 o                         
  -1   3  14          1.72          1.02         7.53 o                         
   0   3  14          7.08          2.78         6.35 o                         
   1   3  14          3.59         -4.23         4.23 o                         
   2   3  14          0.02         -6.27         6.27 o                         
   3   3  14          0.00         -4.70         4.70 o                         
   4   3  14         25.40         12.01         6.10 o                         
  -5   4  14          3.62         -4.48         4.48 o                         
  -4   4  14         12.72          1.89         4.99 o                         
  -3   4  14          0.32         -4.85         4.85 o                         
  -2   4  14         17.07         10.31         4.65 o                         
  -1   4  14         92.51        109.08         9.23 o                         
   0   4  14          0.01         -5.39         5.39 o                         
   1   4  14         24.75         18.91         5.96 o                         
   2   4  14          3.44         -4.33         4.55 o                         
   3   4  14         25.52         12.61         5.98 o                         
   4   4  14          0.00         -5.39         5.39 o                         
  -5   5  14          0.09         -4.24         4.59 o                         
  -4   5  14          0.05         -4.75         4.75 o                         
  -3   5  14        126.54        126.99         8.19 o                         
  -2   5  14          8.47          3.58         4.48 o                         
  -1   5  14         34.05         40.75         8.86 o                         
   0   5  14         38.87         32.69         7.61 o                         
   1   5  14         11.24          3.93         6.46 o                         
   2   5  14          2.16         -4.01         4.01 o                         
   3   5  14          7.63          4.53         5.74 o                         
   4   5  14         18.81          8.29         8.01 o                         
  -5   6  14          1.20         -4.09         4.83 o                         
  -4   6  14          7.65          6.58         5.35 o                         
  -3   6  14          0.55         -2.55         5.74 o                         
  -2   6  14         34.13         30.35         5.04 o                         
  -1   6  14          1.70         -2.08         5.54 o                         
   0   6  14          1.65         -4.97         4.97 o                         
   1   6  14         10.76          6.38         5.40 o                         
   2   6  14          0.04         -4.82         4.82 o                         
   3   6  14          1.01         -1.55         5.34 o                         
   4   6  14          5.16         -3.61         5.20 o                         
  -5   7  14          0.72         -0.73         5.23 o                         
  -4   7  14          0.12          1.48         5.12 o                         
  -3   7  14         32.50         18.31         6.50 o                         
  -2   7  14         12.94         22.73         5.07 o                         
  -1   7  14          1.18          4.52         4.88 o                         
   0   7  14          0.48         -0.79         5.57 o                         
   1   7  14         38.62         41.78         6.94 o                         
   2   7  14         45.47         37.18         7.33 o                         
   3   7  14         46.05         57.05         9.59 o                         
   4   7  14          2.13         -2.33         6.66 o                         
  -4   8  14         32.17         23.87         6.11 o                         
  -3   8  14          6.38          9.65         5.81 o                         
  -2   8  14          1.97          2.14         4.30 o                         
  -1   8  14         39.05         34.43         5.86 o                         
   0   8  14         13.93         12.53         5.94 o                         
   1   8  14         40.63         39.38         6.59 o                         
   2   8  14         25.06         10.29         5.91 o                         
   3   8  14         42.31         72.57        11.03 o                         
   4   8  14          4.02         -6.80         7.84 o                         
  -4   9  14          0.04         -1.44         5.53 o                         
  -3   9  14          3.62         -5.26         5.26 o                         
  -2   9  14         20.10         19.46         5.40 o                         
  -1   9  14          0.23         -4.91         4.91 o                         
   0   9  14         14.19         14.47         6.73 o                         
   1   9  14          0.04         -5.52         6.28 o                         
   2   9  14          4.01         -4.98         5.54 o                         
   3   9  14         41.03         40.65        11.60 o                         
   4   9  14         12.83          7.87        13.75 o                         
  -4  10  14          1.36         -4.94         5.25 o                         
  -3  10  14          4.30         -3.14         5.07 o                         
  -2  10  14          1.02          2.43         5.09 o                         
  -1  10  14          1.71          2.50         5.24 o                         
   0  10  14        106.29        111.44         8.23 o                         
   1  10  14         53.27         56.44         9.14 o                         
   2  10  14          2.46         -3.15         6.38 o                         
   3  10  14         11.85         21.69         8.23 o                         
  -4  11  14          0.66         -0.49         5.67 o                         
  -3  11  14          0.33         -2.96         5.30 o                         
  -2  11  14         53.97         72.55         8.92 o                         
  -1  11  14          3.02         -1.35         5.14 o                         
   0  11  14         26.58         41.41         6.31 o                         
   1  11  14         12.41          3.86         8.12 o                         
   2  11  14        121.93        142.59        18.91 o                         
   3  11  14          1.15         -4.09         9.08 o                         
  -3  12  14         42.54         63.67         7.66 o                         
  -2  12  14         38.28         33.23         7.66 o                         
  -1  12  14         44.72         47.66         7.51 o                         
   0  12  14          0.15         -2.71         5.54 o                         
   1  12  14        125.94        138.06        14.64 o                         
   2  12  14         14.06          6.22        12.91 o                         
   3  12  14          1.75         -3.97         9.14 o                         
  -3  13  14          6.94          9.67         6.21 o                         
  -2  13  14          4.05         -4.19         7.10 o                         
  -1  13  14         16.70         16.02         6.65 o                         
   0  13  14          0.01         -5.93         6.13 o                         
   1  13  14         41.35         43.86         9.59 o                         
   2  13  14         57.16         47.69        14.10 o                         
  -2  14  14         11.96         19.30         7.86 o                         
  -1  14  14          0.71         -6.00         6.00 o                         
   0  14  14          0.10          0.24         6.52 o                         
   1  14  14          4.42         10.78         8.03 o                         
   2  14  14          2.95          2.08         8.38 o                         
  -2  15  14         47.92         47.81         8.99 o                         
  -1  15  14          0.42         -0.56         6.68 o                         
   0  15  14         24.52         25.72         8.27 o                         
   1  15  14          0.21         -6.68         6.68 o                         
  -1  16  14         52.40         69.54        14.62 o                         
   0  16  14         40.29         50.60         9.13 o                         
  -4   1  15          1.64         -4.55         5.76 o                         
  -3   1  15         83.44         79.31        11.75 o                         
  -2   1  15          2.17         -6.93         8.12 o                         
  -1   1  15         12.33          9.20         7.72 o                         
   0   1  15          9.66         -0.03         6.95 o                         
   1   1  15          0.51         -5.81         5.81 o                         
   2   1  15         44.75         27.17         7.21 o                         
   3   1  15          9.03         -5.98         5.98 o                         
   4   1  15          0.64         -5.20         5.20 o                         
  -4   2  15         38.27         29.83         7.02 o                         
  -3   2  15         19.79          1.10         7.10 o                         
  -2   2  15         17.28         21.37         7.81 o                         
  -1   2  15          0.02         -1.21         5.77 o                         
   0   2  15         57.09         57.00        10.57 o                         
   1   2  15          2.39         -5.60         6.92 o                         
   2   2  15         12.85          3.08         6.47 o                         
   3   2  15          7.66         -1.13         5.75 o                         
   4   2  15         37.00         25.82         7.16 o                         
  -4   3  15          6.70         -5.28         5.28 o                         
  -3   3  15          0.73         -5.82         5.82 o                         
  -2   3  15         15.18         -0.45         9.14 o                         
  -1   3  15         42.90         40.52         6.86 o                         
   0   3  15          0.00         -1.55         6.11 o                         
   1   3  15          0.15         -5.37         5.37 o                         
   2   3  15          0.02         -5.50         5.50 o                         
   3   3  15          8.76          2.07         8.53 o                         
   4   3  15          0.01         -5.97         5.97 o                         
  -4   4  15          0.92         -4.83         4.83 o                         
  -3   4  15         87.18         71.58         9.52 o                         
  -2   4  15          0.49         -6.91         6.91 o                         
  -1   4  15         30.01         27.42        12.05 o                         
   0   4  15          7.26         -3.92         5.79 o                         
   1   4  15          1.47         -6.03         6.03 o                         
   2   4  15          1.79         -8.43         8.43 o                         
   3   4  15         45.58         44.46         8.90 o                         
   4   4  15          2.67         -8.47         8.47 o                         
  -4   5  15          9.55          2.92         5.79 o                         
  -3   5  15          5.23          1.23         5.52 o                         
  -2   5  15          5.70         -7.23        10.98 o                         
  -1   5  15          9.43          9.26         6.21 o                         
   0   5  15          1.88         -6.16         6.16 o                         
   1   5  15          7.88         -5.60         5.60 o                         
   2   5  15         31.33         31.91         7.19 o                         
   3   5  15          2.41         -2.49         7.22 o                         
   4   5  15          2.59          3.14        13.09 o                         
  -4   6  15          5.39          9.70         5.87 o                         
  -3   6  15         26.44         19.27         6.27 o                         
  -2   6  15         42.33         33.76         7.26 o                         
  -1   6  15         62.90         59.74         7.76 o                         
   0   6  15          5.19         -1.55         5.72 o                         
   1   6  15          1.70         -5.51         5.51 o                         
   2   6  15         10.83          5.15         8.83 o                         
   3   6  15          7.11         -6.90         7.54 o                         
  -4   7  15          2.55         -5.53         5.53 o                         
  -3   7  15         25.39         24.20         6.61 o                         
  -2   7  15          2.58         -5.31         5.31 o                         
  -1   7  15         82.99         84.03         8.58 o                         
   0   7  15          0.64         -2.30         7.02 o                         
   1   7  15         10.15          2.20         6.41 o                         
   2   7  15          0.16         -6.72         6.72 o                         
   3   7  15          3.58         -1.24         7.44 o                         
  -4   8  15          0.07         -0.13         5.58 o                         
  -3   8  15          1.33         -5.31         5.31 o                         
  -2   8  15          0.24         -5.03         5.03 o                         
  -1   8  15          3.67          7.40         5.61 o                         
   0   8  15         28.56         26.48         6.79 o                         
   1   8  15          4.47         -5.85         5.85 o                         
   2   8  15         29.35          1.02        10.25 o                         
   3   8  15          9.69          0.79         7.01 o                         
  -3   9  15         50.56         58.41         7.50 o                         
  -2   9  15          5.29         10.38         6.71 o                         
  -1   9  15        104.77        122.61         9.33 o                         
   0   9  15          5.36          0.70         6.56 o                         
   1   9  15          6.52          1.37         7.04 o                         
   2   9  15         28.05         18.08         8.06 o                         
   3   9  15          2.00         -6.83         8.19 o                         
  -3  10  15          2.08          7.40         6.12 o                         
  -2  10  15         78.31         85.78         9.41 o                         
  -1  10  15          5.43          4.03         5.64 o                         
   0  10  15          5.72          4.48         6.86 o                         
   1  10  15          0.08          2.88         7.33 o                         
   2  10  15          4.83         -6.10         6.10 o                         
  -3  11  15          4.91         -1.40         5.70 o                         
  -2  11  15          0.05          5.08         7.09 o                         
  -1  11  15         20.06         15.87         6.59 o                         
   0  11  15         37.84         34.85        10.21 o                         
   1  11  15          3.64          4.84         9.17 o                         
   2  11  15          0.07         -3.27         7.59 o                         
  -2  12  15         18.40         19.37         7.70 o                         
  -1  12  15          4.39         -0.35         6.37 o                         
   0  12  15         11.44         12.79         6.96 o                         
   1  12  15         58.67         93.83        13.06 o                         
   2  12  15          4.05         -6.27        11.82 o                         
  -2  13  15          2.47          2.17         9.36 o                         
  -1  13  15         11.71          6.69         6.78 o                         
   0  13  15          4.81         -0.73         7.70 o                         
   1  13  15          2.01         -3.40         6.97 o                         
  -1  14  15          0.01         14.40        16.75 o                         
   0  14  15         30.04         32.07         9.80 o                         
  -4   0  16          1.54         -9.69         9.69 o                         
  -3   0  16        108.80        104.71        15.38 o                         
  -2   0  16          1.59         -9.92        17.28 o                         
  -1   0  16         31.24         16.59        12.38 o                         
   0   0  16        118.76        131.25        21.70 o                         
   1   0  16         26.12          8.41        12.00 o                         
   2   0  16         13.44         -3.42        16.89 o                         
   3   0  16          0.42        -13.52        15.18 o                         
  -4   1  16          3.10         -6.67         6.67 o                         
  -3   1  16         23.82         23.68         9.82 o                         
  -2   1  16        108.63         97.11        16.66 o                         
  -1   1  16          7.65          5.94         9.95 o                         
   0   1  16          3.31         -2.45         6.05 o                         
   1   1  16         14.49          3.79         7.15 o                         
   2   1  16          1.42         -8.26         8.26 o                         
   3   1  16          1.89         -8.68         9.82 o                         
  -4   2  16          5.30         -8.28         8.28 o                         
  -3   2  16         28.46         19.84         8.07 o                         
  -2   2  16         14.83          9.63        14.74 o                         
  -1   2  16          4.73          0.98         6.80 o                         
   0   2  16         22.04          6.65         8.77 o                         
   1   2  16          0.88         -5.61         6.60 o                         
   2   2  16          0.49         -4.67         7.46 o                         
   3   2  16          0.01         -0.83         7.54 o                         
  -3   3  16         52.12         62.59        14.40 o                         
  -2   3  16         14.15         10.47        11.60 o                         
  -1   3  16         44.18         34.96        10.32 o                         
   0   3  16         52.14         62.04        12.25 o                         
   1   3  16          0.83         -8.51         8.51 o                         
   2   3  16          1.08         -9.48         9.48 o                         
   3   3  16         36.65         30.80         8.99 o                         
  -3   4  16          4.67          2.44         8.31 o                         
  -2   4  16          4.98         -4.97         8.73 o                         
  -1   4  16          0.60         -6.22         6.22 o                         
   0   4  16         62.93         67.78        10.77 o                         
   1   4  16         26.59         16.31         7.58 o                         
   2   4  16         38.53         44.35        13.24 o                         
   3   4  16          4.13          5.16         8.10 o                         
  -3   5  16          4.08         -5.81         7.19 o                         
  -2   5  16          0.23         -8.45         9.30 o                         
  -1   5  16         13.93         13.81        10.84 o                         
   0   5  16         16.00         13.33         7.71 o                         
   1   5  16         17.35         12.17         8.10 o                         
   2   5  16          6.25          6.93         8.67 o                         
   3   5  16          1.80          2.89         8.80 o                         
  -3   6  16         39.86         33.30         7.26 o                         
  -2   6  16         64.84         60.32        10.14 o                         
  -1   6  16          2.61         -4.09         6.79 o                         
   0   6  16         22.06         16.60         7.48 o                         
   1   6  16          0.48         -0.64         7.15 o                         
   2   6  16          0.11         -7.23         7.23 o                         
  -3   7  16          2.89          7.57         6.57 o                         
  -2   7  16         44.53         48.53         8.57 o                         
  -1   7  16         43.52         46.06        10.81 o                         
   0   7  16          1.67         -0.78         6.24 o                         
   1   7  16         27.55         37.54         8.52 o                         
   2   7  16         17.58          9.74         9.90 o                         
  -3   8  16         22.35         21.32        10.35 o                         
  -2   8  16         37.83         30.95         7.64 o                         
  -1   8  16          6.73          8.31         7.68 o                         
   0   8  16         41.00         59.37         8.55 o                         
   1   8  16         10.33          5.26         6.77 o                         
   2   8  16         17.95         30.09        14.01 o                         
  -2   9  16        113.83        132.75        10.97 o                         
  -1   9  16          1.10         -9.16        11.07 o                         
   0   9  16        135.93        171.86        12.43 o                         
   1   9  16          0.25          0.19         9.23 o                         
   2   9  16         47.91         92.00        16.90 o                         
  -2  10  16          0.15          4.34         8.55 o                         
  -1  10  16          1.88         -6.69         9.05 o                         
   0  10  16          5.49          5.17         9.14 o                         
   1  10  16          5.40         -2.36         7.65 o                         
  -1  11  16          0.22         -8.97         8.97 o                         
   0  11  16          1.40          2.73         7.58 o                         
  -2   1  17         37.34          7.54        12.85 o                         
  -1   1  17         16.13          2.71        14.34 o                         
   0   1  17          2.98         -4.63        10.20 o                         
   1   1  17         20.02         23.34         8.87 o                         
   2   1  17          2.61         -4.79         9.73 o                         
  -2   2  17          0.07         -9.52         9.52 o                         
  -1   2  17          0.01        -12.43        14.41 o                         
   0   2  17         51.67         63.11         9.99 o                         
   1   2  17          3.87         11.89         9.31 o                         
   2   2  17         33.06         43.87        10.09 o                         
  -2   3  17         71.08         62.27        16.10 o                         
  -1   3  17         33.75          5.38        20.25 o                         
   0   3  17          1.25         -3.14         7.77 o                         
   1   3  17          0.07          2.54         8.17 o                         
   2   3  17         25.31         21.65        13.58 o                         
  -2   4  17          0.12         -5.31        13.35 o                         
  -1   4  17         12.31         -9.93        13.07 o                         
   0   4  17         45.04         57.45         9.84 o                         
   1   4  17          2.17         -2.38         8.44 o                         
  -2   5  17         60.35         81.68        17.15 o                         
  -1   5  17          3.03         -8.11        17.42 o                         
   0   5  17         14.25          7.08        11.28 o                         
   1   5  17          2.43         -2.19         6.42 o                         
  -1   6  17         48.57         61.96        16.50 o                         
   0   6  17         16.05          7.54         7.77 o                         
   1   6  17         28.17         30.35         7.88 o                         
  -1   7  17          5.10         10.34         9.33 o                         
   0   7  17         10.21          3.02         8.70 o                         
                                                                                
